# Supplementary material for: Monitoring the influx of new species through citizen science: the first introduced ant in Denmark
Source: PeerJ. 2020 Apr 8;8:e8850. doi: 10.7717/peerj.8850 (PMC7150537; doi:10.7717/peerj.8850)
Supplement: Supplemental Information 5 [file peerj-08-8850-s005.phy]

758	319
MF133539.1_Tetramorium_caespitum_voucher_Herbert_C._Wagner_i134_COI	CCCCCCATTAGCATCTAATGTCTTTCACAGAGGAGCATCAATTGATCTATCAATTTTTTCTCTTCATATTGCCGGAATATCTTCTATTATAGGAGCAATTAATTTTATTGCTACTATTATAAACATACACCATAAAAAATTAACCTTAGATAAAATCCCCTTATTAGTTTGATCTATTTTAATCACAGCAATTTTATTACTTTTATCTCTTCCTGTATTAGCAGGGGCTATTACCATACTTCTAACAGATCGTAATTTAAATACCTCATTTTTTGATCCATCGGGAGGAGGGGACCCAATTCTGTATCAACATTTATTT
MF133540.1_Tetramorium_caespitum_voucher_Herbert_C._Wagner_TM109_COI	CCCCCCATTAGCATCTAATGTCTTTCACAGAGGAGCATCAATTGATCTATCAATTTTTTCTCTTCATATTGCCGGAATATCTTCTATTATAGGAGCAATTAATTTTATTGCTACTATTATAAACATACACCATAAAAAATTAACCTTAGATAAAATCCCCTTATTAGTTTGATCTATTTTAATCACAGCAATTTTATTACTTTTATCTCTTCCTGTATTAGCAGGGGCTATTACCATACTTCTAACAGATCGTAATTTAAATACCTCATTTTTTGATCCATCGGGAGGAGGGGACCCAATTCTGTATCAACATTTATTT
MF133541.1_Tetramorium_caespitum_voucher_Herbert_C._Wagner_TM112_COI	CCCCCCATTAGCATCTAATGTCTTTCACAGAGGAGCATCAATTGATCTATCAATTTTTTCTCTTCATATTGCCGGAATATCTTCTATTATAGGAGCAATTAATTTTATTGCTACTATTATAAACATACACCATAAAAAATTAACCTTAGATAAAATCCCCTTATTAGTTTGATCTATTTTAATCACAGCAATTTTATTACTTTTATCTCTTCCTGTATTAGCAGGGGCTATTACCATACTTCTAACAGATCGTAATTTAAATACCTCATTTTTTGATCCATCGGGAGGAGGGGACCCAATTCTGTATCAACATTTATTT
MF133542.1_Tetramorium_caespitum_voucher_Herbert_C._Wagner_TM121_COI	CCCCCCATTAGCATCTAATGTCTTTCACAGAGGAGCATCAATTGATCTATCAATTTTTTCTCTTCATATTGCCGGAATATCTTCTATTATAGGAGCAATTAATTTTATTGCTACTATTATAAACATACACCATAAAAAATTAACCTTAGATAAAATCCCCTTATTAGTTTGATCTATTTTAATCACAGCAATTTTATTACTTTTATCTCTTCCTGTATTAGCAGGGGCTATTACCATACTTCTAACAGATCGTAATTTAAATACCTCATTTTTTGATCCATCGGGAGGAGGGGACCCAATTCTGTATCAACATTTATTT
MF133543.1_Tetramorium_caespitum_voucher_Herbert_C._Wagner_TM147_COI	CCCCCCATTAGCATCTAATGTCTTTCACAGAGGAGCATCAATTGATCTATCAATTTTTTCTCTTCATATTGCCGGAATATCTTCTATTATAGGAGCAATTAATTTTATTGCTACTATTATAAACATACACCATAAAAAATTAACCTTAGATAAAATCCCCTTATTAGTTTGATCTATTTTAATCACAGCAATTTTATTACTTTTATCTCTTCCTGTATTAGCAGGGGCTATTACCATACTTCTAACAGATCGTAATTTAAATACCTCATTTTTTGATCCATCGGGAGGAGGGGACCCAATTCTGTATCAACATTTATTT
MF133544.1_Tetramorium_caespitum_voucher_Herbert_C._Wagner_TM191_COI	CCCCCCATTAGCATCTAATGTCTTTCACAGAGGAGCATCAATTGATCTATCAATTTTTTCTCTTCATATTGCCGGAATATCTTCTATTATAGGAGCAATTAATTTTATTGCTACTATTATAAACATACACCATAAAAAATTAACCTTAGATAAAATCCCCTTATTAGTTTGATCTATTTTAATCACAGCAATTTTATTACTTTTATCTCTTCCTGTATTAGCAGGGGCTATTACCATACTTCTAACAGATCGTAATTTAAATACCTCATTTTTTGATCCATCGGGAGGAGGGGACCCAATTCTGTATCAACATTTATTT
MF133545.1_Tetramorium_caespitum_voucher_Herbert_C._Wagner_TM213_COI	CCCCCCATTAGCATCTAATGTCTTTCACAGAGGAGCATCAATTGATCTATCAATTTTTTCTCTTCATATTGCCGGAATATCTTCTATTATAGGAGCAATTAATTTTATTGCTACTATTATAAACATACACCATAAAAAATTAACCTTAGATAAAATCCCCTTATTAGTTTGATCTATTTTAATCACAGCAATTTTATTACTTTTATCTCTTCCTGTATTAGCAGGGGCTATTACCATACTTCTAACAGATCGTAATTTAAATACCTCATTTTTTGATCCATCGGGAGGAGGGGACCCAATTCTGTATCAACATTTATTT
MF133546.1_Tetramorium_caespitum_voucher_Herbert_C._Wagner_TM215_COI	CCCCCCATTAGCATCTAATGTCTTTCACAGAGGAGCATCAATTGATCTATCAATTTTTTCTCTTCATATTGCCGGAATATCTTCTATTATAGGAGCAATTAATTTTATTGCTACTATTATAAACATACACCATAAAAAATTAACCTTAGATAAAATCCCCTTATTAGTTTGATCTATTTTAATCACAGCAATTTTATTACTTTTATCTCTTCCTGTATTAGCAGGGGCTATTACCATACTTCTAACAGATCGTAATTTAAATACCTCATTTTTTGATCCATCGGGAGGAGGGGACCCAATTCTGTATCAACATTTATTT
MF133547.1_Tetramorium_caespitum_voucher_Herbert_C._Wagner_TM216_COI	CCCCCCATTAGCATCTAATGTCTTTCACAGAGGAGCATCAATTGATCTATCAATTTTTTCTCTTCATATTGCCGGAATATCTTCTATTATAGGAGCAATTAATTTTATTGCTACTATTATAAACATACACCATAAAAAATTAACCTTAGATAAAATCCCCTTATTAGTTTGATCTATTTTAATCACAGCAATTTTATTACTTTTATCTCTTCCTGTATTAGCAGGGGCTATTACCATACTTCTAACAGATCGTAATTTAAATACCTCATTTTTTGATCCATCGGGAGGAGGGGACCCAATTCTGTATCAACATTTATTT
MF133548.1_Tetramorium_caespitum_voucher_Herbert_C._Wagner_TM220_COI	CCCCCCATTAGCATCTAATGTCTTTCACAGAGGAGCATCAATTGATCTATCAATTTTTTCTCTTCATATTGCCGGAATATCTTCTATTATAGGAGCAATTAATTTTATTGCTACTATTATAAACATACACCATAAAAAATTAACCTTAGATAAAATCCCCTTATTAGTTTGATCTATTTTAATCACAGCAATTTTATTACTTTTATCTCTTCCTGTATTAGCAGGGGCTATTACCATACTTCTAACAGATCGTAATTTAAATACCTCATTTTTTGATCCATCGGGAGGAGGGGACCCAATTCTGTATCAACATTTATTT
MF133549.1_Tetramorium_caespitum_voucher_Herbert_C._Wagner_TM278_COI	CCCCCCATTAGCATCTAATGTCTTTCACAGAGGAGCATCAATTGATCTATCAATTTTTTCTCTTCATATTGCCGGAATATCTTCTATTATAGGAGCAATTAATTTTATTGCTACTATTATAAACATACACCATAAAAAATTAACCTTAGATAAAATCCCCTTATTAGTTTGATCTATTTTAATCACAGCAATTTTATTACTTTTATCTCTTCCTGTATTAGCAGGGGCTATTACCATACTTCTAACAGATCGTAATTTAAATACCTCATTTTTTGATCCATCGGGAGGAGGGGACCCAATTCTGTATCAACATTTATTT
MF133550.1_Tetramorium_caespitum_voucher_Herbert_C._Wagner_TM307_COI	CCCCCCATTAGCATCTAATGTCTTTCACAGAGGAGCATCAATTGATCTATCAATTTTTTCTCTTCATATTGCCGGAATATCTTCTATTATAGGAGCAATTAATTTTATTGCTACTATTATAAACATACACCATAAAAAATTAACCTTAGATAAAATCCCCTTATTAGTTTGATCTATTTTAATCACAGCAATTTTATTACTTTTATCTCTTCCTGTATTAGCAGGGGCTATTACCATACTTCTAACAGATCGTAATTTAAATACCTCATTTTTTGATCCATCGGGAGGAGGGGACCCAATTCTGTATCAACATTTATTT
MF133551.1_Tetramorium_caespitum_voucher_Herbert_C._Wagner_TM310_COI	CCCCCCATTAGCATCTAATGTCTTTCACAGAGGAGCATCAATTGATCTATCAATTTTTTCTCTTCATATTGCCGGAATATCTTCTATTATAGGAGCAATTAATTTTATTGCTACTATTATAAACATACACCATAAAAAATTAACCTTAGATAAAATCCCCTTATTAGTTTGATCTATTTTAATCACAGCAATTTTATTACTTTTATCTCTTCCTGTATTAGCAGGGGCTATTACCATACTTCTAACAGATCGTAATTTAAATACCTCATTTTTTGATCCATCGGGAGGAGGGGACCCAATTCTGTATCAACATTTATTT
MF133552.1_Tetramorium_caespitum_voucher_Herbert_C._Wagner_TM350_COI	CCCCCCATTAGCATCTAATGTCTTTCACAGAGGAGCATCAATTGATCTATCAATTTTTTCTCTTCATATTGCCGGAATATCTTCTATTATAGGAGCAATTAATTTTATTGCTACTATTATAAACATACACCATAAAAAATTAACCTTAGATAAAATCCCCTTATTAGTTTGATCTATTTTAATCACAGCAATTTTATTACTTTTATCTCTTCCTGTATTAGCAGGGGCTATTACCATACTTCTAACAGATCGTAATTTAAATACCTCATTTTTTGATCCATCGGGAGGAGGGGACCCAATTCTGTATCAACATTTATTT
MF133553.1_Tetramorium_caespitum_voucher_Herbert_C._Wagner_TM403_COI	CCCCCCATTAGCATCTAATGTCTTTCACAGAGGAGCATCAATTGATCTATCAATTTTTTCTCTTCATATTGCCGGAATATCTTCTATTATAGGAGCAATTAATTTTATTGCTACTATTATAAACATACACCATAAAAAATTAACCTTAGATAAAATCCCCTTATTAGTTTGATCTATTTTAATCACAGCAATTTTATTACTTTTATCTCTTCCTGTATTAGCAGGGGCTATTACCATACTTCTAACAGATCGTAATTTAAATACCTCATTTTTTGATCCATCGGGAGGAGGGGACCCAATTCTGTATCAACATTTATTT
MF133554.1_Tetramorium_caespitum_voucher_Herbert_C._Wagner_16998_COI	CCCCCCATTAGCATCTAATGTCTTTCACAGAGGAGCATCAATTGATCTATCAATTTTTTCTCTTCATATTGCCGGAATATCTTCTATTATAGGAGCAATTAATTTTATTGCTACTATTATAAACATACACCATAAAAAATTAACCTTAGATAAAATCCCCTTATTAGTTTGATCTATTTTAATCACAGCAATTTTATTACTTTTATCTCTTCCTGTATTAGCAGGGGCTATTACCATACTTCTAACAGATCGTAATTTAAATACCTCATTTTTTGATCCATCGGGAGGAGGGGACCCAATTCTGTATCAACATTTATTT
MF133555.1_Tetramorium_caespitum_voucher_Herbert_C._Wagner_17013_COI	CCCCCCATTAGCATCTAATGTCTTTCACAGAGGAGCATCAATTGATCTATCAATTTTTTCTCTTCATATTGCCGGAATATCTTCTATTATAGGAGCAATTAATTTTATTGCTACTATTATAAACATACACCATAAAAAATTAACCTTAGATAAAATCCCCTTATTAGTTTGATCTATTTTAATCACAGCAATTTTATTACTTTTATCTCTTCCTGTATTAGCAGGGGCTATTACCATACTTCTAACAGATCGTAATTTAAATACCTCATTTTTTGATCCATCGGGAGGAGGGGACCCAATTCTGTATCAACATTTATTT
MF133556.1_Tetramorium_caespitum_voucher_Herbert_C._Wagner_17032_COI	CCCCCCATTAGCATCTAATGTCTTTCACAGAGGAGCATCAATTGATCTATCAATTTTTTCTCTTCATATTGCCGGAATATCTTCTATTATAGGAGCAATTAATTTTATTGCTACTATTATAAACATACACCATAAAAAATTAACCTTAGATAAAATCCCCTTATTAGTTTGATCTATTTTAATCACAGCAATTTTATTACTTTTATCTCTTCCTGTATTAGCAGGGGCTATTACCATACTTCTAACAGATCGTAATTTAAATACCTCATTTTTTGATCCATCGGGAGGAGGGGACCCAATTCTGTATCAACATTTATTT
MF133557.1_Tetramorium_caespitum_voucher_Herbert_C._Wagner_17074_COI	CCCCCCATTAGCATCTAATGTCTTTCACAGAGGAGCATCAATTGATCTATCAATTTTTTCTCTTCATATTGCCGGAATATCTTCTATTATAGGAGCAATTAATTTTATTGCTACTATTATAAACATACACCATAAAAAATTAACCTTAGATAAAATCCCCTTATTAGTTTGATCTATTTTAATCACAGCAATTTTATTACTTTTATCTCTTCCTGTATTAGCAGGGGCTATTACCATACTTCTAACAGATCGTAATTTAAATACCTCATTTTTTGATCCATCGGGAGGAGGGGACCCAATTCTGTATCAACATTTATTT
MF133558.1_Tetramorium_caespitum_voucher_Herbert_C._Wagner_17076_COI	CCCCCCATTAGCATCTAATGTCTTTCACAGAGGAGCATCAATTGATCTATCAATTTTTTCTCTTCATATTGCCGGAATATCTTCTATTATAGGAGCAATTAATTTTATTGCTACTATTATAAACATACACCATAAAAAATTAACCTTAGATAAAATCCCCTTATTAGTTTGATCTATTTTAATCACAGCAATTTTATTACTTTTATCTCTTCCTGTATTAGCAGGGGCTATTACCATACTTCTAACAGATCGTAATTTAAATACCTCATTTTTTGATCCATCGGGAGGAGGGGACCCAATTCTGTATCAACATTTATTT
MF133559.1_Tetramorium_caespitum_voucher_Herbert_C._Wagner_17077_COI	CCCCCCATTAGCATCTAATGTCTTTCACAGAGGAGCATCAATTGATCTATCAATTTTTTCTCTTCATATTGCCGGAATATCTTCTATTATAGGAGCAATTAATTTTATTGCTACTATTATAAACATACACCATAAAAAATTAACCTTAGATAAAATCCCCTTATTAGTTTGATCTATTTTAATCACAGCAATTTTATTACTTTTATCTCTTCCTGTATTAGCAGGGGCTATTACCATACTTCTAACAGATCGTAATTTAAATACCTCATTTTTTGATCCATCGGGAGGAGGGGACCCAATTCTGTATCAACATTTATTT
MF133560.1_Tetramorium_caespitum_voucher_Herbert_C._Wagner_17079_COI	CCCCCCATTAGCATCTAATGTCTTTCACAGAGGAGCATCAATTGATCTATCAATTTTTTCTCTTCATATTGCCGGAATATCTTCTATTATAGGAGCAATTAATTTTATTGCTACTATTATAAACATACACCATAAAAAATTAACCTTAGATAAAATCCCCTTATTAGTTTGATCTATTTTAATCACAGCAATTTTATTACTTTTATCTCTTCCTGTATTAGCAGGGGCTATTACCATACTTCTAACAGATCGTAATTTAAATACCTCATTTTTTGATCCATCGGGAGGAGGGGACCCAATTCTGTATCAACATTTATTT
MF133561.1_Tetramorium_caespitum_voucher_Herbert_C._Wagner_17082_COI	CCCCCCATTAGCATCTAATGTCTTTCACAGAGGAGCATCAATTGATCTATCAATTTTTTCTCTTCATATTGCCGGAATATCTTCTATTATAGGAGCAATTAATTTTATTGCTACTATTATAAACATACACCATAAAAAATTAACCTTAGATAAAATCCCCTTATTAGTTTGATCTATTTTAATCACAGCAATTTTATTACTTTTATCTCTTCCTGTATTAGCAGGGGCTATTACCATACTTCTAACAGATCGTAATTTAAATACCTCATTTTTTGATCCATCGGGAGGAGGGGACCCAATTCTGTATCAACATTTATTT
MF133562.1_Tetramorium_caespitum_voucher_Herbert_C._Wagner_17084_COI	CCCCCCATTAGCATCTAATGTCTTTCACAGAGGAGCATCAATTGATCTATCAATTTTTTCTCTTCATATTGCCGGAATATCTTCTATTATAGGAGCAATTAATTTTATTGCTACTATTATAAACATACACCATAAAAAATTAACCTTAGATAAAATCCCCTTATTAGTTTGATCTATTTTAATCACAGCAATTTTATTACTTTTATCTCTTCCTGTATTAGCAGGGGCTATTACCATACTTCTAACAGATCGTAATTTAAATACCTCATTTTTTGATCCATCGGGAGGAGGGGACCCAATTCTGTATCAACATTTATTT
MF133563.1_Tetramorium_caespitum_voucher_Herbert_C._Wagner_17087_COI	CCCCCCATTAGCATCTAATGTCTTTCACAGAGGAGCATCAATTGATCTATCAATTTTTTCTCTTCATATTGCCGGAATATCTTCTATTATAGGAGCAATTAATTTTATTGCTACTATTATAAACATACACCATAAAAAATTAACCTTAGATAAAATCCCCTTATTAGTTTGATCTATTTTAATCACAGCAATTTTATTACTTTTATCTCTTCCTGTATTAGCAGGGGCTATTACCATACTTCTAACAGATCGTAATTTAAATACCTCATTTTTTGATCCATCGGGAGGAGGGGACCCAATTCTGTATCAACATTTATTT
MF133564.1_Tetramorium_caespitum_voucher_Herbert_C._Wagner_17090_COI	CCCCCCATTAGCATCTAATGTCTTTCACAGAGGAGCATCAATTGATCTATCAATTTTTTCTCTTCATATTGCCGGAATATCTTCTATTATAGGAGCAATTAATTTTATTGCTACTATTATAAACATACACCATAAAAAATTAACCTTAGATAAAATCCCCTTATTAGTTTGATCTATTTTAATCACAGCAATTTTATTACTTTTATCTCTTCCTGTATTAGCAGGGGCTATTACCATACTTCTAACAGATCGTAATTTAAATACCTCATTTTTTGATCCATCGGGAGGAGGGGACCCAATTCTGTATCAACATTTATTT
MF133565.1_Tetramorium_caespitum_voucher_Herbert_C._Wagner_17212_COI	CCCCCCATTAGCATCTAATGTCTTTCACAGAGGAGCATCAATTGATCTATCAATTTTTTCTCTTCATATTGCCGGAATATCTTCTATTATAGGAGCAATTAATTTTATTGCTACTATTATAAACATACACCATAAAAAATTAACCTTAGATAAAATCCCCTTATTAGTTTGATCTATTTTAATCACAGCAATTTTATTACTTTTATCTCTTCCTGTATTAGCAGGGGCTATTACCATACTTCTAACAGATCGTAATTTAAATACCTCATTTTTTGATCCATCGGGAGGAGGGGACCCAATTCTGTATCAACATTTATTT
MF133566.1_Tetramorium_caespitum_voucher_Herbert_C._Wagner_17290_COI	CCCCCCATTAGCATCTAATGTCTTTCACAGAGGAGCATCAATTGATCTATCAATTTTTTCTCTTCATATTGCCGGAATATCTTCTATTATAGGAGCAATTAATTTTATTGCTACTATTATAAACATACACCATAAAAAATTAACCTTAGATAAAATCCCCTTATTAGTTTGATCTATTTTAATCACAGCAATTTTATTACTTTTATCTCTTCCTGTATTAGCAGGGGCTATTACCATACTTCTAACAGATCGTAATTTAAATACCTCATTTTTTGATCCATCGGGAGGAGGGGACCCAATTCTGTATCAACATTTATTT
MF133567.1_Tetramorium_caespitum_voucher_Herbert_C._Wagner_17293_COI	CCCCCCATTAGCATCTAATGTCTTTCACAGAGGAGCATCAATTGATCTATCAATTTTTTCTCTTCATATTGCCGGAATATCTTCTATTATAGGAGCAATTAATTTTATTGCTACTATTATAAACATACACCATAAAAAATTAACCTTAGATAAAATCCCCTTATTAGTTTGATCTATTTTAATCACAGCAATTTTATTACTTTTATCTCTTCCTGTATTAGCAGGGGCTATTACCATACTTCTAACAGATCGTAATTTAAATACCTCATTTTTTGATCCATCGGGAGGAGGGGACCCAATTCTGTATCAACATTTATTT
MF133568.1_Tetramorium_caespitum_voucher_Herbert_C._Wagner_17315_COI	CCCCCCATTAGCATCTAATGTCTTTCACAGAGGAGCATCAATTGATCTATCAATTTTTTCTCTTCATATTGCCGGAATATCTTCTATTATAGGAGCAATTAATTTTATTGCTACTATTATAAACATACACCATAAAAAATTAACCTTAGATAAAATCCCCTTATTAGTTTGATCTATTTTAATCACAGCAATTTTATTACTTTTATCTCTTCCTGTATTAGCAGGGGCTATTACCATACTTCTAACAGATCGTAATTTAAATACCTCATTTTTTGATCCATCGGGAGGAGGGGACCCAATTCTGTATCAACATTTATTT
MF133569.1_Tetramorium_caespitum_voucher_Herbert_C._Wagner_17328_COI	CCCCCCATTAGCATCTAATGTCTTTCACAGAGGAGCATCAATTGATCTATCAATTTTTTCTCTTCATATTGCCGGAATATCTTCTATTATAGGAGCAATTAATTTTATTGCTACTATTATAAACATACACCATAAAAAATTAACCTTAGATAAAATCCCCTTATTAGTTTGATCTATTTTAATCACAGCAATTTTATTACTTTTATCTCTTCCTGTATTAGCAGGGGCTATTACCATACTTCTAACAGATCGTAATTTAAATACCTCATTTTTTGATCCATCGGGAGGAGGGGACCCAATTCTGTATCAACATTTATTT
MF133570.1_Tetramorium_caespitum_voucher_Herbert_C._Wagner_17402_COI	CCCCCCATTAGCATCTAATGTCTTTCACAGAGGAGCATCAATTGATCTATCAATTTTTTCTCTTCATATTGCCGGAATATCTTCTATTATAGGAGCAATTAATTTTATTGCTACTATTATAAACATACACCATAAAAAATTAACCTTAGATAAAATCCCCTTATTAGTTTGATCTATTTTAATCACAGCAATTTTATTACTTTTATCTCTTCCTGTATTAGCAGGGGCTATTACCATACTTCTAACAGATCGTAATTTAAATACCTCATTTTTTGATCCATCGGGAGGAGGGGACCCAATTCTGTATCAACATTTATTT
MF133571.1_Tetramorium_caespitum_voucher_Herbert_C._Wagner_17410_COI	CCCCCCATTAGCATCTAATGTCTTTCACAGAGGAGCATCAATTGATCTATCAATTTTTTCTCTTCATATTGCCGGAATATCTTCTATTATAGGAGCAATTAATTTTATTGCTACTATTATAAACATACACCATAAAAAATTAACCTTAGATAAAATCCCCTTATTAGTTTGATCTATTTTAATCACAGCAATTTTATTACTTTTATCTCTTCCTGTATTAGCAGGGGCTATTACCATACTTCTAACAGATCGTAATTTAAATACCTCATTTTTTGATCCATCGGGAGGAGGGGACCCAATTCTGTATCAACATTTATTT
MF133572.1_Tetramorium_caespitum_voucher_Herbert_C._Wagner_17415_COI	CCCCCCATTAGCATCTAATGTCTTTCACAGAGGAGCATCAATTGATCTATCAATTTTTTCTCTTCATATTGCCGGAATATCTTCTATTATAGGAGCAATTAATTTTATTGCTACTATTATAAACATACACCATAAAAAATTAACCTTAGATAAAATCCCCTTATTAGTTTGATCTATTTTAATCACAGCAATTTTATTACTTTTATCTCTTCCTGTATTAGCAGGGGCTATTACCATACTTCTAACAGATCGTAATTTAAATACCTCATTTTTTGATCCATCGGGAGGAGGGGACCCAATTCTGTATCAACATTTATTT
MF133573.1_Tetramorium_caespitum_voucher_Herbert_C._Wagner_17419_COI	CCCCCCATTAGCATCTAATGTCTTTCACAGAGGAGCATCAATTGATCTATCAATTTTTTCTCTTCATATTGCCGGAATATCTTCTATTATAGGAGCAATTAATTTTATTGCTACTATTATAAACATACACCATAAAAAATTAACCTTAGATAAAATCCCCTTATTAGTTTGATCTATTTTAATCACAGCAATTTTATTACTTTTATCTCTTCCTGTATTAGCAGGGGCTATTACCATACTTCTAACAGATCGTAATTTAAATACCTCATTTTTTGATCCATCGGGAGGAGGGGACCCAATTCTGTATCAACATTTATTT
MF133574.1_Tetramorium_caespitum_voucher_Herbert_C._Wagner_17426_COI	CCCCCCATTAGCATCTAATGTCTTTCACAGAGGAGCATCAATTGATCTATCAATTTTTTCTCTTCATATTGCCGGAATATCTTCTATTATAGGAGCAATTAATTTTATTGCTACTATTATAAACATACACCATAAAAAATTAACCTTAGATAAAATCCCCTTATTAGTTTGATCTATTTTAATCACAGCAATTTTATTACTTTTATCTCTTCCTGTATTAGCAGGGGCTATTACCATACTTCTAACAGATCGTAATTTAAATACCTCATTTTTTGATCCATCGGGAGGAGGGGACCCAATTCTGTATCAACATTTATTT
MF133575.1_Tetramorium_caespitum_voucher_Herbert_C._Wagner_17450_COI	CCCCCCATTAGCATCTAATGTCTTTCACAGAGGAGCATCAATTGATCTATCAATTTTTTCTCTTCATATTGCCGGAATATCTTCTATTATAGGAGCAATTAATTTTATTGCTACTATTATAAACATACACCATAAAAAATTAACCTTAGATAAAATCCCCTTATTAGTTTGATCTATTTTAATCACAGCAATTTTATTACTTTTATCTCTTCCTGTATTAGCAGGGGCTATTACCATACTTCTAACAGATCGTAATTTAAATACCTCATTTTTTGATCCATCGGGAGGAGGGGACCCAATTCTGTATCAACATTTATTT
MF133576.1_Tetramorium_caespitum_voucher_Herbert_C._Wagner_17500_COI	CCCCCCATTAGCATCTAATGTCTTTCACAGAGGAGCATCAATTGATCTATCAATTTTTTCTCTTCATATTGCCGGAATATCTTCTATTATAGGAGCAATTAATTTTATTGCTACTATTATAAACATACACCATAAAAAATTAACCTTAGATAAAATCCCCTTATTAGTTTGATCTATTTTAATCACAGCAATTTTATTACTTTTATCTCTTCCTGTATTAGCAGGGGCTATTACCATACTTCTAACAGATCGTAATTTAAATACCTCATTTTTTGATCCATCGGGAGGAGGGGACCCAATTCTGTATCAACATTTATTT
MF133577.1_Tetramorium_caespitum_voucher_Herbert_C._Wagner_17543_COI	CCCCCCATTAGCATCTAATGTCTTTCACAGAGGAGCATCAATTGATCTATCAATTTTTTCTCTTCATATTGCCGGAATATCTTCTATTATAGGAGCAATTAATTTTATTGCTACTATTATAAACATACACCATAAAAAATTAACCTTAGATAAAATCCCCTTATTAGTTTGATCTATTTTAATCACAGCAATTTTATTACTTTTATCTCTTCCTGTATTAGCAGGGGCTATTACCATACTTCTAACAGATCGTAATTTAAATACCTCATTTTTTGATCCATCGGGAGGAGGGGACCCAATTCTGTATCAACATTTATTT
MF133578.1_Tetramorium_caespitum_voucher_Herbert_C._Wagner_17651_COI	CCCCCCATTAGCATCTAATGTCTTTCACAGAGGAGCATCAATTGATCTATCAATTTTTTCTCTTCATATTGCCGGAATATCTTCTATTATAGGAGCAATTAATTTTATTGCTACTATTATAAACATACACCATAAAAAATTAACCTTAGATAAAATCCCCTTATTAGTTTGATCTATTTTAATCACAGCAATTTTATTACTTTTATCTCTTCCTGTATTAGCAGGGGCTATTACCATACTTCTAACAGATCGTAATTTAAATACCTCATTTTTTGATCCATCGGGAGGAGGGGACCCAATTCTGTATCAACATTTATTT
MF133579.1_Tetramorium_caespitum_voucher_Herbert_C._Wagner_17763_COI	CCCCCCATTAGCATCTAATGTCTTTCACAGAGGAGCATCAATTGATCTATCAATTTTTTCTCTTCATATTGCCGGAATATCTTCTATTATAGGAGCAATTAATTTTATTGCTACTATTATAAACATACACCATAAAAAATTAACCTTAGATAAAATCCCCTTATTAGTTTGATCTATTTTAATCACAGCAATTTTATTACTTTTATCTCTTCCTGTATTAGCAGGGGCTATTACCATACTTCTAACAGATCGTAATTTAAATACCTCATTTTTTGATCCATCGGGAGGAGGGGACCCAATTCTGTATCAACATTTATTT
MF133580.1_Tetramorium_caespitum_voucher_Herbert_C._Wagner_17801_COI	CCCCCCATTAGCATCTAATGTCTTTCACAGAGGAGCATCAATTGATCTATCAATTTTTTCTCTTCATATTGCCGGAATATCTTCTATTATAGGAGCAATTAATTTTATTGCTACTATTATAAACATACACCATAAAAAATTAACCTTAGATAAAATCCCCTTATTAGTTTGATCTATTTTAATCACAGCAATTTTATTACTTTTATCTCTTCCTGTATTAGCAGGGGCTATTACCATACTTCTAACAGATCGTAATTTAAATACCTCATTTTTTGATCCATCGGGAGGAGGGGACCCAATTCTGTATCAACATTTATTT
MF133581.1_Tetramorium_caespitum_voucher_Herbert_C._Wagner_17866_COI	CCCCCCATTAGCATCTAATGTCTTTCACAGAGGAGCATCAATTGATCTATCAATTTTTTCTCTTCATATTGCCGGAATATCTTCTATTATAGGAGCAATTAATTTTATTGCTACTATTATAAACATACACCATAAAAAATTAACCTTAGATAAAATCCCCTTATTAGTTTGATCTATTTTAATCACAGCAATTTTATTACTTTTATCTCTTCCTGTATTAGCAGGGGCTATTACCATACTTCTAACAGATCGTAATTTAAATACCTCATTTTTTGATCCATCGGGAGGAGGGGACCCAATTCTGTATCAACATTTATTT
MF133582.1_Tetramorium_caespitum_voucher_Herbert_C._Wagner_18214_COI	CCCCCCATTAGCATCTAATGTCTTTCACAGAGGAGCATCAATTGATCTATCAATTTTTTCTCTTCATATTGCCGGAATATCTTCTATTATAGGAGCAATTAATTTTATTGCTACTATTATAAACATACACCATAAAAAATTAACCTTAGATAAAATCCCCTTATTAGTTTGATCTATTTTAATCACAGCAATTTTATTACTTTTATCTCTTCCTGTATTAGCAGGGGCTATTACCATACTTCTAACAGATCGTAATTTAAATACCTCATTTTTTGATCCATCGGGAGGAGGGGACCCAATTCTGTATCAACATTTATTT
MF133583.1_Tetramorium_caespitum_voucher_Herbert_C._Wagner_18374_COI	CCCCCCATTAGCATCTAATGTCTTTCACAGAGGAGCATCAATTGATCTATCAATTTTTTCTCTTCATATTGCCGGAATATCTTCTATTATAGGAGCAATTAATTTTATTGCTACTATTATAAACATACACCATAAAAAATTAACCTTAGATAAAATCCCCTTATTAGTTTGATCTATTTTAATCACAGCAATTTTATTACTTTTATCTCTTCCTGTATTAGCAGGGGCTATTACCATACTTCTAACAGATCGTAATTTAAATACCTCATTTTTTGATCCATCGGGAGGAGGGGACCCAATTCTGTATCAACATTTATTT
MF133584.1_Tetramorium_caespitum_voucher_Herbert_C._Wagner_18380_COI	CCCCCCATTAGCATCTAATGTCTTTCACAGAGGAGCATCAATTGATCTATCAATTTTTTCTCTTCATATTGCCGGAATATCTTCTATTATAGGAGCAATTAATTTTATTGCTACTATTATAAACATACACCATAAAAAATTAACCTTAGATAAAATCCCCTTATTAGTTTGATCTATTTTAATCACAGCAATTTTATTACTTTTATCTCTTCCTGTATTAGCAGGGGCTATTACCATACTTCTAACAGATCGTAATTTAAATACCTCATTTTTTGATCCATCGGGAGGAGGGGACCCAATTCTGTATCAACATTTATTT
MF133585.1_Tetramorium_caespitum_voucher_Herbert_C._Wagner_18389_COI	CCCCCCATTAGCATCTAATGTCTTTCACAGAGGAGCATCAATTGATCTATCAATTTTTTCTCTTCATATTGCCGGAATATCTTCTATTATAGGAGCAATTAATTTTATTGCTACTATTATAAACATACACCATAAAAAATTAACCTTAGATAAAATCCCCTTATTAGTTTGATCTATTTTAATCACAGCAATTTTATTACTTTTATCTCTTCCTGTATTAGCAGGGGCTATTACCATACTTCTAACAGATCGTAATTTAAATACCTCATTTTTTGATCCATCGGGAGGAGGGGACCCAATTCTGTATCAACATTTATTT
MF133586.1_Tetramorium_caespitum_voucher_Herbert_C._Wagner_18420_COI	CCCCCCATTAGCATCTAATGTCTTTCACAGAGGAGCATCAATTGATCTATCAATTTTTTCTCTTCATATTGCCGGAATATCTTCTATTATAGGAGCAATTAATTTTATTGCTACTATTATAAACATACACCATAAAAAATTAACCTTAGATAAAATCCCCTTATTAGTTTGATCTATTTTAATCACAGCAATTTTATTACTTTTATCTCTTCCTGTATTAGCAGGGGCTATTACCATACTTCTAACAGATCGTAATTTAAATACCTCATTTTTTGATCCATCGGGAGGAGGGGACCCAATTCTGTATCAACATTTATTT
MF133587.1_Tetramorium_caespitum_voucher_Herbert_C._Wagner_18422_COI	CCCCCCATTAGCATCTAATGTCTTTCACAGAGGAGCATCAATTGATCTATCAATTTTTTCTCTTCATATTGCCGGAATATCTTCTATTATAGGAGCAATTAATTTTATTGCTACTATTATAAACATACACCATAAAAAATTAACCTTAGATAAAATCCCCTTATTAGTTTGATCTATTTTAATCACAGCAATTTTATTACTTTTATCTCTTCCTGTATTAGCAGGGGCTATTACCATACTTCTAACAGATCGTAATTTAAATACCTCATTTTTTGATCCATCGGGAGGAGGGGACCCAATTCTGTATCAACATTTATTT
MF133588.1_Tetramorium_caespitum_voucher_Herbert_C._Wagner_18425_COI	CCCCCCATTAGCATCTAATGTCTTTCACAGAGGAGCATCAATTGATCTATCAATTTTTTCTCTTCATATTGCCGGAATATCTTCTATTATAGGAGCAATTAATTTTATTGCTACTATTATAAACATACACCATAAAAAATTAACCTTAGATAAAATCCCCTTATTAGTTTGATCTATTTTAATCACAGCAATTTTATTACTTTTATCTCTTCCTGTATTAGCAGGGGCTATTACCATACTTCTAACAGATCGTAATTTAAATACCTCATTTTTTGATCCATCGGGAGGAGGGGACCCAATTCTGTATCAACATTTATTT
MF133589.1_Tetramorium_caespitum_voucher_Herbert_C._Wagner_18448_COI	CCCCCCATTAGCATCTAATGTCTTTCACAGAGGAGCATCAATTGATCTATCAATTTTTTCTCTTCATATTGCCGGAATATCTTCTATTATAGGAGCAATTAATTTTATTGCTACTATTATAAACATACACCATAAAAAATTAACCTTAGATAAAATCCCCTTATTAGTTTGATCTATTTTAATCACAGCAATTTTATTACTTTTATCTCTTCCTGTATTAGCAGGGGCTATTACCATACTTCTAACAGATCGTAATTTAAATACCTCATTTTTTGATCCATCGGGAGGAGGGGACCCAATTCTGTATCAACATTTATTT
MF133590.1_Tetramorium_caespitum_voucher_Herbert_C._Wagner_18449_COI	CCCCCCATTAGCATCTAATGTCTTTCACAGAGGAGCATCAATTGATCTATCAATTTTTTCTCTTCATATTGCCGGAATATCTTCTATTATAGGAGCAATTAATTTTATTGCTACTATTATAAACATACACCATAAAAAATTAACCTTAGATAAAATCCCCTTATTAGTTTGATCTATTTTAATCACAGCAATTTTATTACTTTTATCTCTTCCTGTATTAGCAGGGGCTATTACCATACTTCTAACAGATCGTAATTTAAATACCTCATTTTTTGATCCATCGGGAGGAGGGGACCCAATTCTGTATCAACATTTATTT
MF133591.1_Tetramorium_caespitum_voucher_Herbert_C._Wagner_18450_COI	CCCCCCATTAGCATCTAATGTCTTTCACAGAGGAGCATCAATTGATCTATCAATTTTTTCTCTTCATATTGCCGGAATATCTTCTATTATAGGAGCAATTAATTTTATTGCTACTATTATAAACATACACCATAAAAAATTAACCTTAGATAAAATCCCCTTATTAGTTTGATCTATTTTAATCACAGCAATTTTATTACTTTTATCTCTTCCTGTATTAGCAGGGGCTATTACCATACTTCTAACAGATCGTAATTTAAATACCTCATTTTTTGATCCATCGGGAGGAGGGGACCCAATTCTGTATCAACATTTATTT
MF133592.1_Tetramorium_caespitum_voucher_Herbert_C._Wagner_18454_COI	CCCCCCATTAGCATCTAATGTCTTTCACAGAGGAGCATCAATTGATCTATCAATTTTTTCTCTTCATATTGCCGGAATATCTTCTATTATAGGAGCAATTAATTTTATTGCTACTATTATAAACATACACCATAAAAAATTAACCTTAGATAAAATCCCCTTATTAGTTTGATCTATTTTAATCACAGCAATTTTATTACTTTTATCTCTTCCTGTATTAGCAGGGGCTATTACCATACTTCTAACAGATCGTAATTTAAATACCTCATTTTTTGATCCATCGGGAGGAGGGGACCCAATTCTGTATCAACATTTATTT
MF133593.1_Tetramorium_caespitum_voucher_Herbert_C._Wagner_18466_COI	CCCCCCATTAGCATCTAATGTCTTTCACAGAGGAGCATCAATTGATCTATCAATTTTTTCTCTTCATATTGCCGGAATATCTTCTATTATAGGAGCAATTAATTTTATTGCTACTATTATAAACATACACCATAAAAAATTAACCTTAGATAAAATCCCCTTATTAGTTTGATCTATTTTAATCACAGCAATTTTATTACTTTTATCTCTTCCTGTATTAGCAGGGGCTATTACCATACTTCTAACAGATCGTAATTTAAATACCTCATTTTTTGATCCATCGGGAGGAGGGGACCCAATTCTGTATCAACATTTATTT
MF133594.1_Tetramorium_caespitum_voucher_Herbert_C._Wagner_18467_COI	CCCCCCATTAGCATCTAATGTCTTTCACAGAGGAGCATCAATTGATCTATCAATTTTTTCTCTTCATATTGCCGGAATATCTTCTATTATAGGAGCAATTAATTTTATTGCTACTATTATAAACATACACCATAAAAAATTAACCTTAGATAAAATCCCCTTATTAGTTTGATCTATTTTAATCACAGCAATTTTATTACTTTTATCTCTTCCTGTATTAGCAGGGGCTATTACCATACTTCTAACAGATCGTAATTTAAATACCTCATTTTTTGATCCATCGGGAGGAGGGGACCCAATTCTGTATCAACATTTATTT
MF133595.1_Tetramorium_caespitum_voucher_Herbert_C._Wagner_18468_COI	CCCCCCATTAGCATCTAATGTCTTTCACAGAGGAGCATCAATTGATCTATCAATTTTTTCTCTTCATATTGCCGGAATATCTTCTATTATAGGAGCAATTAATTTTATTGCTACTATTATAAACATACACCATAAAAAATTAACCTTAGATAAAATCCCCTTATTAGTTTGATCTATTTTAATCACAGCAATTTTATTACTTTTATCTCTTCCTGTATTAGCAGGGGCTATTACCATACTTCTAACAGATCGTAATTTAAATACCTCATTTTTTGATCCATCGGGAGGAGGGGACCCAATTCTGTATCAACATTTATTT
MF133596.1_Tetramorium_caespitum_voucher_Herbert_C._Wagner_18469_COI	CCCCCCATTAGCATCTAATGTCTTTCACAGAGGAGCATCAATTGATCTATCAATTTTTTCTCTTCATATTGCCGGAATATCTTCTATTATAGGAGCAATTAATTTTATTGCTACTATTATAAACATACACCATAAAAAATTAACCTTAGATAAAATCCCCTTATTAGTTTGATCTATTTTAATCACAGCAATTTTATTACTTTTATCTCTTCCTGTATTAGCAGGGGCTATTACCATACTTCTAACAGATCGTAATTTAAATACCTCATTTTTTGATCCATCGGGAGGAGGGGACCCAATTCTGTATCAACATTTATTT
MF133597.1_Tetramorium_caespitum_voucher_Herbert_C._Wagner_18472_COI	CCCCCCATTAGCATCTAATGTCTTTCACAGAGGAGCATCAATTGATCTATCAATTTTTTCTCTTCATATTGCCGGAATATCTTCTATTATAGGAGCAATTAATTTTATTGCTACTATTATAAACATACACCATAAAAAATTAACCTTAGATAAAATCCCCTTATTAGTTTGATCTATTTTAATCACAGCAATTTTATTACTTTTATCTCTTCCTGTATTAGCAGGGGCTATTACCATACTTCTAACAGATCGTAATTTAAATACCTCATTTTTTGATCCATCGGGAGGAGGGGACCCAATTCTGTATCAACATTTATTT
MF133598.1_Tetramorium_caespitum_voucher_Herbert_C._Wagner_18481_COI	CCCCCCATTAGCATCTAATGTCTTTCACAGAGGAGCATCAATTGATCTATCAATTTTTTCTCTTCATATTGCCGGAATATCTTCTATTATAGGAGCAATTAATTTTATTGCTACTATTATAAACATACACCATAAAAAATTAACCTTAGATAAAATCCCCTTATTAGTTTGATCTATTTTAATCACAGCAATTTTATTACTTTTATCTCTTCCTGTATTAGCAGGGGCTATTACCATACTTCTAACAGATCGTAATTTAAATACCTCATTTTTTGATCCATCGGGAGGAGGGGACCCAATTCTGTATCAACATTTATTT
MF133599.1_Tetramorium_caespitum_voucher_Herbert_C._Wagner_18482_COI	CCCCCCATTAGCATCTAATGTCTTTCACAGAGGAGCATCAATTGATCTATCAATTTTTTCTCTTCATATTGCCGGAATATCTTCTATTATAGGAGCAATTAATTTTATTGCTACTATTATAAACATACACCATAAAAAATTAACCTTAGATAAAATCCCCTTATTAGTTTGATCTATTTTAATCACAGCAATTTTATTACTTTTATCTCTTCCTGTATTAGCAGGGGCTATTACCATACTTCTAACAGATCGTAATTTAAATACCTCATTTTTTGATCCATCGGGAGGAGGGGACCCAATTCTGTATCAACATTTATTT
MF133600.1_Tetramorium_caespitum_voucher_Herbert_C._Wagner_18491_COI	CCCCCCATTAGCATCTAATGTCTTTCACAGAGGAGCATCAATTGATCTATCAATTTTTTCTCTTCATATTGCCGGAATATCTTCTATTATAGGAGCAATTAATTTTATTGCTACTATTATAAACATACACCATAAAAAATTAACCTTAGATAAAATCCCCTTATTAGTTTGATCTATTTTAATCACAGCAATTTTATTACTTTTATCTCTTCCTGTATTAGCAGGGGCTATTACCATACTTCTAACAGATCGTAATTTAAATACCTCATTTTTTGATCCATCGGGAGGAGGGGACCCAATTCTGTATCAACATTTATTT
MF133601.1_Tetramorium_caespitum_voucher_Herbert_C._Wagner_18500_COI	CCCCCCATTAGCATCTAATGTCTTTCACAGAGGAGCATCAATTGATCTATCAATTTTTTCTCTTCATATTGCCGGAATATCTTCTATTATAGGAGCAATTAATTTTATTGCTACTATTATAAACATACACCATAAAAAATTAACCTTAGATAAAATCCCCTTATTAGTTTGATCTATTTTAATCACAGCAATTTTATTACTTTTATCTCTTCCTGTATTAGCAGGGGCTATTACCATACTTCTAACAGATCGTAATTTAAATACCTCATTTTTTGATCCATCGGGAGGAGGGGACCCAATTCTGTATCAACATTTATTT
MF133602.1_Tetramorium_caespitum_voucher_Herbert_C._Wagner_18544_COI	CCCCCCATTAGCATCTAATGTCTTTCACAGAGGAGCATCAATTGATCTATCAATTTTTTCTCTTCATATTGCCGGAATATCTTCTATTATAGGAGCAATTAATTTTATTGCTACTATTATAAACATACACCATAAAAAATTAACCTTAGATAAAATCCCCTTATTAGTTTGATCTATTTTAATCACAGCAATTTTATTACTTTTATCTCTTCCTGTATTAGCAGGGGCTATTACCATACTTCTAACAGATCGTAATTTAAATACCTCATTTTTTGATCCATCGGGAGGAGGGGACCCAATTCTGTATCAACATTTATTT
MF133603.1_Tetramorium_caespitum_voucher_Herbert_C._Wagner_18545_COI	CCCCCCATTAGCATCTAATGTCTTTCACAGAGGAGCATCAATTGATCTATCAATTTTTTCTCTTCATATTGCCGGAATATCTTCTATTATAGGAGCAATTAATTTTATTGCTACTATTATAAACATACACCATAAAAAATTAACCTTAGATAAAATCCCCTTATTAGTTTGATCTATTTTAATCACAGCAATTTTATTACTTTTATCTCTTCCTGTATTAGCAGGGGCTATTACCATACTTCTAACAGATCGTAATTTAAATACCTCATTTTTTGATCCATCGGGAGGAGGGGACCCAATTCTGTATCAACATTTATTT
MF133604.1_Tetramorium_caespitum_voucher_Herbert_C._Wagner_18614_COI	CCCCCCATTAGCATCTAATGTCTTTCACAGAGGAGCATCAATTGATCTATCAATTTTTTCTCTTCATATTGCCGGAATATCTTCTATTATAGGAGCAATTAATTTTATTGCTACTATTATAAACATACACCATAAAAAATTAACCTTAGATAAAATCCCCTTATTAGTTTGATCTATTTTAATCACAGCAATTTTATTACTTTTATCTCTTCCTGTATTAGCAGGGGCTATTACCATACTTCTAACAGATCGTAATTTAAATACCTCATTTTTTGATCCATCGGGAGGAGGGGACCCAATTCTGTATCAACATTTATTT
MF133605.1_Tetramorium_caespitum_voucher_Herbert_C._Wagner_17073_COI	CCCCCCATTAGCATCTAATGTCTTTCACAGAGGAGCATCAATTGATCTATCAATTTTTTCTCTTCATATTGCCGGAATATCTTCTATTATAGGAGCAATTAATTTTATTGCTACTATTATAAACATACACCATAAAAAATTAACCTTAGATAAAATCCCCTTATTAGTTTGATCTATTTTAATCACAGCAATTTTATTACTTTTATCTCTTCCTGTATTAGCAGGGGCTATTACCATACTTCTAACAGATCGTAATTTAAATACCTCATTTTTTGATCCATCGGGAGGAGGGGACCCAATTCTGTATCAACATTTATTT
MF133606.1_Tetramorium_caespitum_voucher_Herbert_C._Wagner_TM111_COI	CCCCCCATTAGCATCTAATGTCTTTCACAGAGGAGCATCAATTGATCTATCAATTTTTTCTCTTCATATTGCCGGAATATCTTCTATTATAGGAGCAATTAATTTTATTGCTACTATTATAAACATACACCATAAAAAATTAACCTTAGATAAAATCCCCTTATTAGTTTGATCTATTTTAATCACAGCAATTTTATTACTTTTATCTCTTCCTGTATTAGCAGGGGCTATTACCATACTTCTAACAGATCGTAATTTAAATACCTCATTTTTTGATCCATCGGGAGGGGGGGACCCAATTCTGTATCAACATTTATTT
MF133607.1_Tetramorium_caespitum_voucher_Herbert_C._Wagner_TM113_COI	CCCCCCATTAGCATCTAATGTCTTTCACAGAGGAGCATCAATTGATCTATCAATTTTTTCTCTTCATATTGCCGGAATATCTTCTATTATAGGAGCAATTAATTTTATTGCTACTATTATAAACATACACCATAAAAAATTAACCTTAGATAAAATCCCCTTATTAGTTTGATCTATTTTAATCACAGCAATTTTATTACTTTTATCTCTTCCTGTATTAGCAGGGGCTATTACCATACTTCTAACAGATCGTAATTTAAATACCTCATTTTTTGATCCATCGGGAGGGGGGGACCCAATTCTGTATCAACATTTATTT
MF133608.1_Tetramorium_caespitum_voucher_Herbert_C._Wagner_TM123_COI	CCCCCCATTAGCATCTAATGTCTTTCACAGAGGAGCATCAATTGATCTATCAATTTTTTCTCTTCATATTGCCGGAATATCTTCTATTATAGGAGCAATTAATTTTATTGCTACTATTATAAACATACACCATAAAAAATTAACCTTAGATAAAATCCCCTTATTAGTTTGATCTATTTTAATCACAGCAATTTTATTACTTTTATCTCTTCCTGTATTAGCAGGGGCTATTACCATACTTCTAACAGATCGTAATTTAAATACCTCATTTTTTGATCCATCGGGAGGGGGGGACCCAATTCTGTATCAACATTTATTT
MF133609.1_Tetramorium_caespitum_voucher_Herbert_C._Wagner_TM132_COI	CCCCCCATTAGCATCTAATGTCTTTCACAGAGGAGCATCAATTGATCTATCAATTTTTTCTCTTCATATTGCCGGAATATCTTCTATTATAGGAGCAATTAATTTTATTGCTACTATTATAAACATACACCATAAAAAATTAACCTTAGATAAAATCCCCTTATTAGTTTGATCTATTTTAATCACAGCAATTTTATTACTTTTATCTCTTCCTGTATTAGCAGGGGCTATTACCATACTTCTAACAGATCGTAATTTAAATACCTCATTTTTTGATCCATCGGGAGGGGGGGACCCAATTCTGTATCAACATTTATTT
MF133610.1_Tetramorium_caespitum_voucher_Herbert_C._Wagner_TM172_COI	CCCCCCATTAGCATCTAATGTCTTTCACAGAGGAGCATCAATTGATCTATCAATTTTTTCTCTTCATATTGCCGGAATATCTTCTATTATAGGAGCAATTAATTTTATTGCTACTATTATAAACATACACCATAAAAAATTAACCTTAGATAAAATCCCCTTATTAGTTTGATCTATTTTAATCACAGCAATTTTATTACTTTTATCTCTTCCTGTATTAGCAGGGGCTATTACCATACTTCTAACAGATCGTAATTTAAATACCTCATTTTTTGATCCATCGGGAGGGGGGGACCCAATTCTGTATCAACATTTATTT
MF133611.1_Tetramorium_caespitum_voucher_Herbert_C._Wagner_TM211_COI	CCCCCCATTAGCATCTAATGTCTTTCACAGAGGAGCATCAATTGATCTATCAATTTTTTCTCTTCATATTGCCGGAATATCTTCTATTATAGGAGCAATTAATTTTATTGCTACTATTATAAACATACACCATAAAAAATTAACCTTAGATAAAATCCCCTTATTAGTTTGATCTATTTTAATCACAGCAATTTTATTACTTTTATCTCTTCCTGTATTAGCAGGGGCTATTACCATACTTCTAACAGATCGTAATTTAAATACCTCATTTTTTGATCCATCGGGAGGGGGGGACCCAATTCTGTATCAACATTTATTT
MF133612.1_Tetramorium_caespitum_voucher_Herbert_C._Wagner_16848_COI	CCCCCCATTAGCATCTAATGTCTTTCACAGAGGAGCATCAATTGATCTATCAATTTTTTCTCTTCATATTGCCGGAATATCTTCTATTATAGGAGCAATTAATTTTATTGCTACTATTATAAACATACACCATAAAAAATTAACCTTAGATAAAATCCCCTTATTAGTTTGATCTATTTTAATCACAGCAATTTTATTACTTTTATCTCTTCCTGTATTAGCAGGGGCTATTACCATACTTCTAACAGATCGTAATTTAAATACCTCATTTTTTGATCCATCGGGAGGGGGGGACCCAATTCTGTATCAACATTTATTT
MF133613.1_Tetramorium_caespitum_voucher_Herbert_C._Wagner_17181_COI	CCCCCCATTAGCATCTAATGTCTTTCACAGAGGAGCATCAATTGATCTATCAATTTTTTCTCTTCATATTGCCGGAATATCTTCTATTATAGGAGCAATTAATTTTATTGCTACTATTATAAACATACACCATAAAAAATTAACCTTAGATAAAATCCCCTTATTAGTTTGATCTATTTTAATCACAGCAATTTTATTACTTTTATCTCTTCCTGTATTAGCAGGGGCTATTACCATACTTCTAACAGATCGTAATTTAAATACCTCATTTTTTGATCCATCGGGAGGGGGGGACCCAATTCTGTATCAACATTTATTT
MF133614.1_Tetramorium_caespitum_voucher_Herbert_C._Wagner_17184_COI	CCCCCCATTAGCATCTAATGTCTTTCACAGAGGAGCATCAATTGATCTATCAATTTTTTCTCTTCATATTGCCGGAATATCTTCTATTATAGGAGCAATTAATTTTATTGCTACTATTATAAACATACACCATAAAAAATTAACCTTAGATAAAATCCCCTTATTAGTTTGATCTATTTTAATCACAGCAATTTTATTACTTTTATCTCTTCCTGTATTAGCAGGGGCTATTACCATACTTCTAACAGATCGTAATTTAAATACCTCATTTTTTGATCCATCGGGAGGGGGGGACCCAATTCTGTATCAACATTTATTT
MF133615.1_Tetramorium_caespitum_voucher_Herbert_C._Wagner_17334_COI	CCCCCCATTAGCATCTAATGTCTTTCACAGAGGAGCATCAATTGATCTATCAATTTTTTCTCTTCATATTGCCGGAATATCTTCTATTATAGGAGCAATTAATTTTATTGCTACTATTATAAACATACACCATAAAAAATTAACCTTAGATAAAATCCCCTTATTAGTTTGATCTATTTTAATCACAGCAATTTTATTACTTTTATCTCTTCCTGTATTAGCAGGGGCTATTACCATACTTCTAACAGATCGTAATTTAAATACCTCATTTTTTGATCCATCGGGAGGGGGGGACCCAATTCTGTATCAACATTTATTT
MF133616.1_Tetramorium_caespitum_voucher_Herbert_C._Wagner_17364_COI	CCCCCCATTAGCATCTAATGTCTTTCACAGAGGAGCATCAATTGATCTATCAATTTTTTCTCTTCATATTGCCGGAATATCTTCTATTATAGGAGCAATTAATTTTATTGCTACTATTATAAACATACACCATAAAAAATTAACCTTAGATAAAATCCCCTTATTAGTTTGATCTATTTTAATCACAGCAATTTTATTACTTTTATCTCTTCCTGTATTAGCAGGGGCTATTACCATACTTCTAACAGATCGTAATTTAAATACCTCATTTTTTGATCCATCGGGAGGGGGGGACCCAATTCTGTATCAACATTTATTT
MF133617.1_Tetramorium_caespitum_voucher_Herbert_C._Wagner_17367_COI	CCCCCCATTAGCATCTAATGTCTTTCACAGAGGAGCATCAATTGATCTATCAATTTTTTCTCTTCATATTGCCGGAATATCTTCTATTATAGGAGCAATTAATTTTATTGCTACTATTATAAACATACACCATAAAAAATTAACCTTAGATAAAATCCCCTTATTAGTTTGATCTATTTTAATCACAGCAATTTTATTACTTTTATCTCTTCCTGTATTAGCAGGGGCTATTACCATACTTCTAACAGATCGTAATTTAAATACCTCATTTTTTGATCCATCGGGAGGGGGGGACCCAATTCTGTATCAACATTTATTT
MF133618.1_Tetramorium_caespitum_voucher_Herbert_C._Wagner_17431_COI	CCCCCCATTAGCATCTAATGTCTTTCACAGAGGAGCATCAATTGATCTATCAATTTTTTCTCTTCATATTGCCGGAATATCTTCTATTATAGGAGCAATTAATTTTATTGCTACTATTATAAACATACACCATAAAAAATTAACCTTAGATAAAATCCCCTTATTAGTTTGATCTATTTTAATCACAGCAATTTTATTACTTTTATCTCTTCCTGTATTAGCAGGGGCTATTACCATACTTCTAACAGATCGTAATTTAAATACCTCATTTTTTGATCCATCGGGAGGGGGGGACCCAATTCTGTATCAACATTTATTT
MF133619.1_Tetramorium_caespitum_voucher_Herbert_C._Wagner_17707_COI	CCCCCCATTAGCATCTAATGTCTTTCACAGAGGAGCATCAATTGATCTATCAATTTTTTCTCTTCATATTGCCGGAATATCTTCTATTATAGGAGCAATTAATTTTATTGCTACTATTATAAACATACACCATAAAAAATTAACCTTAGATAAAATCCCCTTATTAGTTTGATCTATTTTAATCACAGCAATTTTATTACTTTTATCTCTTCCTGTATTAGCAGGGGCTATTACCATACTTCTAACAGATCGTAATTTAAATACCTCATTTTTTGATCCATCGGGAGGGGGGGACCCAATTCTGTATCAACATTTATTT
MF133620.1_Tetramorium_caespitum_voucher_Herbert_C._Wagner_17867_COI	CCCCCCATTAGCATCTAATGTCTTTCACAGAGGAGCATCAATTGATCTATCAATTTTTTCTCTTCATATTGCCGGAATATCTTCTATTATAGGAGCAATTAATTTTATTGCTACTATTATAAACATACACCATAAAAAATTAACCTTAGATAAAATCCCCTTATTAGTTTGATCTATTTTAATCACAGCAATTTTATTACTTTTATCTCTTCCTGTATTAGCAGGGGCTATTACCATACTTCTAACAGATCGTAATTTAAATACCTCATTTTTTGATCCATCGGGAGGGGGGGACCCAATTCTGTATCAACATTTATTT
MF133621.1_Tetramorium_caespitum_voucher_Herbert_C._Wagner_18424_COI	CCCCCCATTAGCATCTAATGTCTTTCACAGAGGAGCATCAATTGATCTATCAATTTTTTCTCTTCATATTGCCGGAATATCTTCTATTATAGGAGCAATTAATTTTATTGCTACTATTATAAACATACACCATAAAAAATTAACCTTAGATAAAATCCCCTTATTAGTTTGATCTATTTTAATCACAGCAATTTTATTACTTTTATCTCTTCCTGTATTAGCAGGGGCTATTACCATACTTCTAACAGATCGTAATTTAAATACCTCATTTTTTGATCCATCGGGAGGGGGGGACCCAATTCTGTATCAACATTTATTT
MF133622.1_Tetramorium_caespitum_voucher_Herbert_C._Wagner_18426_COI	CCCCCCATTAGCATCTAATGTCTTTCACAGAGGAGCATCAATTGATCTATCAATTTTTTCTCTTCATATTGCCGGAATATCTTCTATTATAGGAGCAATTAATTTTATTGCTACTATTATAAACATACACCATAAAAAATTAACCTTAGATAAAATCCCCTTATTAGTTTGATCTATTTTAATCACAGCAATTTTATTACTTTTATCTCTTCCTGTATTAGCAGGGGCTATTACCATACTTCTAACAGATCGTAATTTAAATACCTCATTTTTTGATCCATCGGGAGGGGGGGACCCAATTCTGTATCAACATTTATTT
MF133623.1_Tetramorium_caespitum_voucher_Herbert_C._Wagner_18432_COI	CCCCCCATTAGCATCTAATGTCTTTCACAGAGGAGCATCAATTGATCTATCAATTTTTTCTCTTCATATTGCCGGAATATCTTCTATTATAGGAGCAATTAATTTTATTGCTACTATTATAAACATACACCATAAAAAATTAACCTTAGATAAAATCCCCTTATTAGTTTGATCTATTTTAATCACAGCAATTTTATTACTTTTATCTCTTCCTGTATTAGCAGGGGCTATTACCATACTTCTAACAGATCGTAATTTAAATACCTCATTTTTTGATCCATCGGGAGGGGGGGACCCAATTCTGTATCAACATTTATTT
MF133624.1_Tetramorium_caespitum_voucher_Herbert_C._Wagner_18444_COI	CCCCCCATTAGCATCTAATGTCTTTCACAGAGGAGCATCAATTGATCTATCAATTTTTTCTCTTCATATTGCCGGAATATCTTCTATTATAGGAGCAATTAATTTTATTGCTACTATTATAAACATACACCATAAAAAATTAACCTTAGATAAAATCCCCTTATTAGTTTGATCTATTTTAATCACAGCAATTTTATTACTTTTATCTCTTCCTGTATTAGCAGGGGCTATTACCATACTTCTAACAGATCGTAATTTAAATACCTCATTTTTTGATCCATCGGGAGGGGGGGACCCAATTCTGTATCAACATTTATTT
MF133625.1_Tetramorium_caespitum_voucher_Herbert_C._Wagner_18451_COI	CCCCCCATTAGCATCTAATGTCTTTCACAGAGGAGCATCAATTGATCTATCAATTTTTTCTCTTCATATTGCCGGAATATCTTCTATTATAGGAGCAATTAATTTTATTGCTACTATTATAAACATACACCATAAAAAATTAACCTTAGATAAAATCCCCTTATTAGTTTGATCTATTTTAATCACAGCAATTTTATTACTTTTATCTCTTCCTGTATTAGCAGGGGCTATTACCATACTTCTAACAGATCGTAATTTAAATACCTCATTTTTTGATCCATCGGGAGGGGGGGACCCAATTCTGTATCAACATTTATTT
MF133626.1_Tetramorium_caespitum_voucher_Herbert_C._Wagner_18457_COI	CCCCCCATTAGCATCTAATGTCTTTCACAGAGGAGCATCAATTGATCTATCAATTTTTTCTCTTCATATTGCCGGAATATCTTCTATTATAGGAGCAATTAATTTTATTGCTACTATTATAAACATACACCATAAAAAATTAACCTTAGATAAAATCCCCTTATTAGTTTGATCTATTTTAATCACAGCAATTTTATTACTTTTATCTCTTCCTGTATTAGCAGGGGCTATTACCATACTTCTAACAGATCGTAATTTAAATACCTCATTTTTTGATCCATCGGGAGGGGGGGACCCAATTCTGTATCAACATTTATTT
MF133627.1_Tetramorium_caespitum_voucher_Herbert_C._Wagner_18459_COI	CCCCCCATTAGCATCTAATGTCTTTCACAGAGGAGCATCAATTGATCTATCAATTTTTTCTCTTCATATTGCCGGAATATCTTCTATTATAGGAGCAATTAATTTTATTGCTACTATTATAAACATACACCATAAAAAATTAACCTTAGATAAAATCCCCTTATTAGTTTGATCTATTTTAATCACAGCAATTTTATTACTTTTATCTCTTCCTGTATTAGCAGGGGCTATTACCATACTTCTAACAGATCGTAATTTAAATACCTCATTTTTTGATCCATCGGGAGGGGGGGACCCAATTCTGTATCAACATTTATTT
MF133628.1_Tetramorium_caespitum_voucher_Herbert_C._Wagner_18485_COI	CCCCCCATTAGCATCTAATGTCTTTCACAGAGGAGCATCAATTGATCTATCAATTTTTTCTCTTCATATTGCCGGAATATCTTCTATTATAGGAGCAATTAATTTTATTGCTACTATTATAAACATACACCATAAAAAATTAACCTTAGATAAAATCCCCTTATTAGTTTGATCTATTTTAATCACAGCAATTTTATTACTTTTATCTCTTCCTGTATTAGCAGGGGCTATTACCATACTTCTAACAGATCGTAATTTAAATACCTCATTTTTTGATCCATCGGGAGGGGGGGACCCAATTCTGTATCAACATTTATTT
MF133629.1_Tetramorium_caespitum_voucher_Herbert_C._Wagner_18486_COI	CCCCCCATTAGCATCTAATGTCTTTCACAGAGGAGCATCAATTGATCTATCAATTTTTTCTCTTCATATTGCCGGAATATCTTCTATTATAGGAGCAATTAATTTTATTGCTACTATTATAAACATACACCATAAAAAATTAACCTTAGATAAAATCCCCTTATTAGTTTGATCTATTTTAATCACAGCAATTTTATTACTTTTATCTCTTCCTGTATTAGCAGGGGCTATTACCATACTTCTAACAGATCGTAATTTAAATACCTCATTTTTTGATCCATCGGGAGGGGGGGACCCAATTCTGTATCAACATTTATTT
MF133630.1_Tetramorium_caespitum_voucher_Herbert_C._Wagner_18488_COI	CCCCCCATTAGCATCTAATGTCTTTCACAGAGGAGCATCAATTGATCTATCAATTTTTTCTCTTCATATTGCCGGAATATCTTCTATTATAGGAGCAATTAATTTTATTGCTACTATTATAAACATACACCATAAAAAATTAACCTTAGATAAAATCCCCTTATTAGTTTGATCTATTTTAATCACAGCAATTTTATTACTTTTATCTCTTCCTGTATTAGCAGGGGCTATTACCATACTTCTAACAGATCGTAATTTAAATACCTCATTTTTTGATCCATCGGGAGGGGGGGACCCAATTCTGTATCAACATTTATTT
MF133631.1_Tetramorium_caespitum_voucher_Herbert_C._Wagner_17803_COI	CCCCCCATTAGCATCTAATGTCTTTCACAGAGGAGCATCAATTGATCTATCAATTTTTTCTCTTCATATTGCCGGAATATCTTCTATTATAGGAGCAATTAATTTTATTGCTACTATTATAAACATACACCATAAAAAATTAACCTTAGATAAAATCCCCTTATTAGTTTGATCTATTTTAATCACAGCAATTTTATTACTTTTATCTCTTCCTGTATTAGCAGGGGCTATTACCATACTTCTAACAGATCGTAATTTAAATACCTCATTTTTTGATCCATCGGGGGGGGGGGACCCAATTCTGTATCAACATTTATTT
MF133632.1_Tetramorium_impurum_voucher_Herbert_C._Wagner_TM347_COI	CCCCCCATTAGCATCTAATATCTTTCACAGAGGCCCATCAATTGATTTATCAATTTTTTCCCTTCATATTGCAGGGATATCTTCTATTATAGGTGCAATTAATTTTATCGCTACTATTATAAATATACATCATAAAAAATTAACCTTAGATAAAATCCCCTTATTAGTTTGATCTATTTTAATTACAGCAATTCTCCTTCTTCTATCTCTTCCCGTATTAGCAGGAGCTATTACTATACTACTAACAGATCGTAATTTAAATACCTCATTTTTTGACCCATCGGGAGGAGGAGACCCAATTCTATATCAACATTTATTC
MF133633.1_Tetramorium_impurum_voucher_Herbert_C._Wagner_TM153_COI	CCCCCCATTAGCATCTAATATCTTTCACAGAGGCCCATCAATTGATTTATCAATTTTTTCCCTTCATATTGCAGGGATATCTTCTATTATAGGTGCAATTAATTTTATCGCTACTATTATAAATATACATCATAAAAAATTAACCTTAGATAAAATCCCCTTATTAGTTTGATCTATTTTAATTACAGCAATTCTCCTTCTTCTATCTCTTCCCGTATTAGCAGGAGCTATTACTATACTACTAACAGATCGTAATTTAAATACCTCATTTTTTGACCCATCGGGAGGAGGAGACCCAATTCTATATCAACATTTATTC
MF133634.1_Tetramorium_impurum_voucher_Herbert_C._Wagner_TM296_COI	CCCCCCATTAGCATCTAATATCTTTCACAGAGGCCCATCAATTGATTTATCAATTTTTTCCCTTCATATTGCAGGGATATCTTCTATTATAGGTGCAATTAATTTTATCGCTACTATTATAAATATACATCATAAAAAATTAACCTTAGATAAAATCCCCTTATTAGTTTGATCTATTTTAATTACAGCAATTCTCCTTCTTCTATCTCTTCCCGTATTAGCAGGAGCTATTACTATACTACTAACAGATCGTAATTTAAATACCTCATTTTTTGACCCATCGGGAGGAGGAGACCCAATTCTATATCAACATTTATTC
MF133635.1_Tetramorium_impurum_voucher_Herbert_C._Wagner_TM297_COI	CCCCCCATTAGCATCTAATATCTTTCACAGAGGCCCATCAATTGATTTATCAATTTTTTCCCTTCATATTGCAGGGATATCTTCTATTATAGGTGCAATTAATTTTATCGCTACTATTATAAATATACATCATAAAAAATTAACCTTAGATAAAATCCCCTTATTAGTTTGATCTATTTTAATTACAGCAATTCTCCTTCTTCTATCTCTTCCCGTATTAGCAGGAGCTATTACTATACTACTAACAGATCGTAATTTAAATACCTCATTTTTTGACCCATCGGGAGGAGGAGACCCAATTCTATATCAACATTTATTC
MF133636.1_Tetramorium_impurum_voucher_Herbert_C._Wagner_TM298_COI	CCCCCCATTAGCATCTAATATCTTTCACAGAGGCCCATCAATTGATTTATCAATTTTTTCCCTTCATATTGCAGGGATATCTTCTATTATAGGTGCAATTAATTTTATCGCTACTATTATAAATATACATCATAAAAAATTAACCTTAGATAAAATCCCCTTATTAGTTTGATCTATTTTAATTACAGCAATTCTCCTTCTTCTATCTCTTCCCGTATTAGCAGGAGCTATTACTATACTACTAACAGATCGTAATTTAAATACCTCATTTTTTGACCCATCGGGAGGAGGAGACCCAATTCTATATCAACATTTATTC
MF133637.1_Tetramorium_impurum_voucher_Herbert_C._Wagner_TM300_COI	CCCCCCATTAGCATCTAATATCTTTCACAGAGGCCCATCAATTGATTTATCAATTTTTTCCCTTCATATTGCAGGGATATCTTCTATTATAGGTGCAATTAATTTTATCGCTACTATTATAAATATACATCATAAAAAATTAACCTTAGATAAAATCCCCTTATTAGTTTGATCTATTTTAATTACAGCAATTCTCCTTCTTCTATCTCTTCCCGTATTAGCAGGAGCTATTACTATACTACTAACAGATCGTAATTTAAATACCTCATTTTTTGACCCATCGGGAGGAGGAGACCCAATTCTATATCAACATTTATTC
MF133638.1_Tetramorium_impurum_voucher_Herbert_C._Wagner_17134_COI	CCCCCCATTAGCATCTAATATCTTTCACAGAGGCCCATCAATTGATTTATCAATTTTTTCCCTTCATATTGCAGGGATATCTTCTATTATAGGTGCAATTAATTTTATCGCTACTATTATAAATATACATCATAAAAAATTAACCTTAGATAAAATCCCCTTATTAGTTTGATCTATTTTAATTACAGCAATTCTCCTTCTTCTATCTCTTCCCGTATTAGCAGGAGCTATTACTATACTACTAACAGATCGTAATTTAAATACCTCATTTTTTGACCCATCGGGAGGAGGAGACCCAATTCTATATCAACATTTATTC
MF133639.1_Tetramorium_impurum_voucher_Herbert_C._Wagner_17394_COI	CCCCCCATTAGCATCTAATATCTTTCACAGAGGCCCATCAATTGATTTATCAATTTTTTCCCTTCATATTGCAGGGATATCTTCTATTATAGGTGCAATTAATTTTATCGCTACTATTATAAATATACATCATAAAAAATTAACCTTAGATAAAATCCCCTTATTAGTTTGATCTATTTTAATTACAGCAATTCTCCTTCTTCTATCTCTTCCCGTATTAGCAGGAGCTATTACTATACTACTAACAGATCGTAATTTAAATACCTCATTTTTTGACCCATCGGGAGGAGGAGACCCAATTCTATATCAACATTTATTC
MF133640.1_Tetramorium_impurum_voucher_Herbert_C._Wagner_17507_COI	CCCCCCATTAGCATCTAATATCTTTCACAGAGGCCCATCAATTGATTTATCAATTTTTTCCCTTCATATTGCAGGGATATCTTCTATTATAGGTGCAATTAATTTTATCGCTACTATTATAAATATACATCATAAAAAATTAACCTTAGATAAAATCCCCTTATTAGTTTGATCTATTTTAATTACAGCAATTCTCCTTCTTCTATCTCTTCCCGTATTAGCAGGAGCTATTACTATACTACTAACAGATCGTAATTTAAATACCTCATTTTTTGACCCATCGGGAGGAGGAGACCCAATTCTATATCAACATTTATTC
MF133641.1_Tetramorium_impurum_voucher_Herbert_C._Wagner_17802_COI	CCCCCCATTAGCATCTAATATCTTTCACAGAGGCCCATCAATTGATTTATCAATTTTTTCCCTTCATATTGCAGGGATATCTTCTATTATAGGTGCAATTAATTTTATCGCTACTATTATAAATATACATCATAAAAAATTAACCTTAGATAAAATCCCCTTATTAGTTTGATCTATTTTAATTACAGCAATTCTCCTTCTTCTATCTCTTCCCGTATTAGCAGGAGCTATTACTATACTACTAACAGATCGTAATTTAAATACCTCATTTTTTGACCCATCGGGAGGAGGAGACCCAATTCTATATCAACATTTATTC
MF133642.1_Tetramorium_impurum_voucher_Herbert_C._Wagner_18000_COI	CCCCCCATTAGCATCTAATATCTTTCACAGAGGCCCATCAATTGATTTATCAATTTTTTCCCTTCATATTGCAGGGATATCTTCTATTATAGGTGCAATTAATTTTATCGCTACTATTATAAATATACATCATAAAAAATTAACCTTAGATAAAATCCCCTTATTAGTTTGATCTATTTTAATTACAGCAATTCTCCTTCTTCTATCTCTTCCCGTATTAGCAGGAGCTATTACTATACTACTAACAGATCGTAATTTAAATACCTCATTTTTTGACCCATCGGGAGGAGGAGACCCAATTCTATATCAACATTTATTC
MF133643.1_Tetramorium_impurum_voucher_Herbert_C._Wagner_18063_COI	CCCCCCATTAGCATCTAATATCTTTCACAGAGGCCCATCAATTGATTTATCAATTTTTTCCCTTCATATTGCAGGGATATCTTCTATTATAGGTGCAATTAATTTTATCGCTACTATTATAAATATACATCATAAAAAATTAACCTTAGATAAAATCCCCTTATTAGTTTGATCTATTTTAATTACAGCAATTCTCCTTCTTCTATCTCTTCCCGTATTAGCAGGAGCTATTACTATACTACTAACAGATCGTAATTTAAATACCTCATTTTTTGACCCATCGGGAGGAGGAGACCCAATTCTATATCAACATTTATTC
MF133644.1_Tetramorium_impurum_voucher_Herbert_C._Wagner_18445_COI	CCCCCCATTAGCATCTAATATCTTTCACAGAGGCCCATCAATTGATTTATCAATTTTTTCCCTTCATATTGCAGGGATATCTTCTATTATAGGTGCAATTAATTTTATCGCTACTATTATAAATATACATCATAAAAAATTAACCTTAGATAAAATCCCCTTATTAGTTTGATCTATTTTAATTACAGCAATTCTCCTTCTTCTATCTCTTCCCGTATTAGCAGGAGCTATTACTATACTACTAACAGATCGTAATTTAAATACCTCATTTTTTGACCCATCGGGAGGAGGAGACCCAATTCTATATCAACATTTATTC
MF133645.1_Tetramorium_impurum_voucher_Herbert_C._Wagner_18474_COI	CCCCCCATTAGCATCTAATATCTTTCACAGAGGCCCATCAATTGATTTATCAATTTTTTCCCTTCATATTGCAGGGATATCTTCTATTATAGGTGCAATTAATTTTATCGCTACTATTATAAATATACATCATAAAAAATTAACCTTAGATAAAATCCCCTTATTAGTTTGATCTATTTTAATTACAGCAATTCTCCTTCTTCTATCTCTTCCCGTATTAGCAGGAGCTATTACTATACTACTAACAGATCGTAATTTAAATACCTCATTTTTTGACCCATCGGGAGGAGGAGACCCAATTCTATATCAACATTTATTC
MF133646.1_Tetramorium_impurum_voucher_Herbert_C._Wagner_TM106_COI	CCCCCCATTAGCATCTAATATCTTTCACAGAGGCCCATCAATTGATTTATCAATTTTTTCCCTTCATATTGCAGGGATATCTTCTATTATAGGTGCAATTAATTTTATCGCTACTATTATAAATATACATCATAAAAAATTAACCTTAGATAAAATCCCCTTATTAGTTTGATCTATTTTAATTACAGCAATTCTCCTTCTTCTATCTCTTCCCGTATTAGCAGGAGCTATTACTATACTACTAACAGATCGTAATTTAAATACCTCATTTTTTGACCCATCGGGAGGGGGAGACCCAATTCTATATCAACATTTATTC
MF133647.1_Tetramorium_impurum_voucher_Herbert_C._Wagner_17007_COI	CCCCCCATTAGCATCTAATATCTTTCACAGAGGCCCATCAATTGATTTATCAATTTTTTCCCTTCATATTGCAGGGATATCTTCTATTATAGGTGCAATTAATTTTATCGCTACTATTATAAATATACATCATAAAAAATTAACCTTAGATAAAATCCCCTTATTAGTTTGATCTATTTTAATTACAGCAATTCTCCTTCTTCTATCTCTTCCCGTATTAGCAGGAGCTATTACTATACTACTAACAGATCGTAATTTAAATACCTCATTTTTTGACCCATCGGGAGGGGGAGACCCAATTCTATATCAACATTTATTC
MF133648.1_Tetramorium_impurum_voucher_Herbert_C._Wagner_17008_COI	CCCCCCATTAGCATCTAATATCTTTCACAGAGGCCCATCAATTGATTTATCAATTTTTTCCCTTCATATTGCAGGGATATCTTCTATTATAGGTGCAATTAATTTTATCGCTACTATTATAAATATACATCATAAAAAATTAACCTTAGATAAAATCCCCTTATTAGTTTGATCTATTTTAATTACAGCAATTCTCCTTCTTCTATCTCTTCCCGTATTAGCAGGAGCTATTACTATACTACTAACAGATCGTAATTTAAATACCTCATTTTTTGACCCATCGGGAGGGGGAGACCCAATTCTATATCAACATTTATTC
MF133649.1_Tetramorium_impurum_voucher_Herbert_C._Wagner_17010_COI	CCCCCCATTAGCATCTAATATCTTTCACAGAGGCCCATCAATTGATTTATCAATTTTTTCCCTTCATATTGCAGGGATATCTTCTATTATAGGTGCAATTAATTTTATCGCTACTATTATAAATATACATCATAAAAAATTAACCTTAGATAAAATCCCCTTATTAGTTTGATCTATTTTAATTACAGCAATTCTCCTTCTTCTATCTCTTCCCGTATTAGCAGGAGCTATTACTATACTACTAACAGATCGTAATTTAAATACCTCATTTTTTGACCCATCGGGAGGGGGAGACCCAATTCTATATCAACATTTATTC
MF133650.1_Tetramorium_impurum_voucher_Herbert_C._Wagner_17059_COI	CCCCCCATTAGCATCTAATATCTTTCACAGAGGCCCATCAATTGATTTATCAATTTTTTCCCTTCATATTGCAGGGATATCTTCTATTATAGGTGCAATTAATTTTATCGCTACTATTATAAATATACATCATAAAAAATTAACCTTAGATAAAATCCCCTTATTAGTTTGATCTATTTTAATTACAGCAATTCTCCTTCTTCTATCTCTTCCCGTATTAGCAGGAGCTATTACTATACTACTAACAGATCGTAATTTAAATACCTCATTTTTTGACCCATCGGGAGGGGGAGACCCAATTCTATATCAACATTTATTC
MF133651.1_Tetramorium_impurum_voucher_Herbert_C._Wagner_17392_COI	CCCCCCATTAGCATCTAATATCTTTCACAGAGGCCCATCAATTGATTTATCAATTTTTTCCCTTCATATTGCAGGGATATCTTCTATTATAGGTGCAATTAATTTTATCGCTACTATTATAAATATACATCATAAAAAATTAACCTTAGATAAAATCCCCTTATTAGTTTGATCTATTTTAATTACAGCAATTCTCCTTCTTCTATCTCTTCCCGTATTAGCAGGAGCTATTACTATACTACTAACAGATCGTAATTTAAATACCTCATTTTTTGACCCATCGGGAGGGGGAGACCCAATTCTATATCAACATTTATTC
MF133652.1_Tetramorium_impurum_voucher_Herbert_C._Wagner_17395_COI	CCCCCCATTAGCATCTAATATCTTTCACAGAGGCCCATCAATTGATTTATCAATTTTTTCCCTTCATATTGCAGGGATATCTTCTATTATAGGTGCAATTAATTTTATCGCTACTATTATAAATATACATCATAAAAAATTAACCTTAGATAAAATCCCCTTATTAGTTTGATCTATTTTAATTACAGCAATTCTCCTTCTTCTATCTCTTCCCGTATTAGCAGGAGCTATTACTATACTACTAACAGATCGTAATTTAAATACCTCATTTTTTGACCCATCGGGAGGGGGAGACCCAATTCTATATCAACATTTATTC
MF133653.1_Tetramorium_impurum_voucher_Herbert_C._Wagner_17397_COI	CCCCCCATTAGCATCTAATATCTTTCACAGAGGCCCATCAATTGATTTATCAATTTTTTCCCTTCATATTGCAGGGATATCTTCTATTATAGGTGCAATTAATTTTATCGCTACTATTATAAATATACATCATAAAAAATTAACCTTAGATAAAATCCCCTTATTAGTTTGATCTATTTTAATTACAGCAATTCTCCTTCTTCTATCTCTTCCCGTATTAGCAGGAGCTATTACTATACTACTAACAGATCGTAATTTAAATACCTCATTTTTTGACCCATCGGGAGGGGGAGACCCAATTCTATATCAACATTTATTC
MF133654.1_Tetramorium_impurum_voucher_Herbert_C._Wagner_17658_COI	CCCCCCATTAGCATCTAATATCTTTCACAGAGGCCCATCAATTGATTTATCAATTTTTTCCCTTCATATTGCAGGGATATCTTCTATTATAGGTGCAATTAATTTTATCGCTACTATTATAAATATACATCATAAAAAATTAACCTTAGATAAAATCCCCTTATTAGTTTGATCTATTTTAATTACAGCAATTCTCCTTCTTCTATCTCTTCCCGTATTAGCAGGAGCTATTACTATACTACTAACAGATCGTAATTTAAATACCTCATTTTTTGACCCATCGGGAGGGGGAGACCCAATTCTATATCAACATTTATTC
MF133655.1_Tetramorium_impurum_voucher_Herbert_C._Wagner_17751_COI	CCCCCCATTAGCATCTAATATCTTTCACAGAGGCCCATCAATTGATTTATCAATTTTTTCCCTTCATATTGCAGGGATATCTTCTATTATAGGTGCAATTAATTTTATCGCTACTATTATAAATATACATCATAAAAAATTAACCTTAGATAAAATCCCCTTATTAGTTTGATCTATTTTAATTACAGCAATTCTCCTTCTTCTATCTCTTCCCGTATTAGCAGGAGCTATTACTATACTACTAACAGATCGTAATTTAAATACCTCATTTTTTGACCCATCGGGAGGGGGAGACCCAATTCTATATCAACATTTATTC
MF133656.1_Tetramorium_impurum_voucher_Herbert_C._Wagner_18446_COI	CCCCCCATTAGCATCTAATATCTTTCACAGAGGCCCATCAATTGATTTATCAATTTTTTCCCTTCATATTGCAGGGATATCTTCTATTATAGGTGCAATTAATTTTATCGCTACTATTATAAATATACATCATAAAAAATTAACCTTAGATAAAATCCCCTTATTAGTTTGATCTATTTTAATTACAGCAATTCTCCTTCTTCTATCTCTTCCCGTATTAGCAGGAGCTATTACTATACTACTAACAGATCGTAATTTAAATACCTCATTTTTTGACCCATCGGGAGGGGGAGACCCAATTCTATATCAACATTTATTC
MF133657.1_Tetramorium_impurum_voucher_Herbert_C._Wagner_18473_COI	CCCCCCATTAGCATCTAATATCTTTCACAGAGGCCCATCAATTGATTTATCAATTTTTTCCCTTCATATTGCAGGGATATCTTCTATTATAGGTGCAATTAATTTTATCGCTACTATTATAAATATACATCATAAAAAATTAACCTTAGATAAAATCCCCTTATTAGTTTGATCTATTTTAATTACAGCAATTCTCCTTCTTCTATCTCTTCCCGTATTAGCAGGAGCTATTACTATACTACTAACAGATCGTAATTTAAATACCTCATTTTTTGACCCATCGGGAGGGGGAGACCCAATTCTATATCAACATTTATTC
MF133658.1_Tetramorium_staerckei_voucher_Herbert_C._Wagner_i301_COI	TCCCCCCTTAGCATCTAACATCTTTCACAGAGGTGCATCAATTGATCTATCAATTTTTTCTCTTCATATTGCCGGAATATCCTCTATTATAGGTGCAATTAATTTTATCGCTACTATTATAAATATACATCATAAAAAATTAACCTTAGATAAAATCCCATTATTAGTTTGATCTATTTTAATCACAGCAATTTTATTACTTTTATCTCTTCCTGTTTTAGCTGGAGCTATTACTATACTTCTAACAGATCGTAATTTAAATACCTCATTTTTTGATCCATCGGGAGGAGGAGACCCAATTTTATATCAACATTTATTT
MF133659.1_Tetramorium_staerckei_voucher_Herbert_C._Wagner_16954_COI	TCCCCCCTTAGCATCTAACATCTTTCACAGAGGTGCATCAATTGATCTATCAATTTTTTCTCTTCATATTGCCGGAATATCCTCTATTATAGGTGCAATTAATTTTATCGCTACTATTATAAATATACATCATAAAAAATTAACCTTAGATAAAATCCCATTATTAGTTTGATCTATTTTAATCACAGCAATTTTATTACTTTTATCTCTTCCTGTTTTAGCTGGAGCTATTACTATACTTCTAACAGATCGTAATTTAAATACCTCATTTTTTGATCCATCGGGAGGAGGAGACCCAATTTTATATCAACATTTATTT
MF133660.1_Tetramorium_staerckei_voucher_Herbert_C._Wagner_16955_COI	TCCCCCCTTAGCATCTAACATCTTTCACAGAGGTGCATCAATTGATCTATCAATTTTTTCTCTTCATATTGCCGGAATATCCTCTATTATAGGTGCAATTAATTTTATCGCTACTATTATAAATATACATCATAAAAAATTAACCTTAGATAAAATCCCATTATTAGTTTGATCTATTTTAATCACAGCAATTTTATTACTTTTATCTCTTCCTGTTTTAGCTGGAGCTATTACTATACTTCTAACAGATCGTAATTTAAATACCTCATTTTTTGATCCATCGGGAGGAGGAGACCCAATTTTATATCAACATTTATTT
MF133661.1_Tetramorium_staerckei_voucher_Herbert_C._Wagner_17343_COI	TCCCCCCTTAGCATCTAACATCTTTCACAGAGGTGCATCAATTGATCTATCAATTTTTTCTCTTCATATTGCCGGAATATCCTCTATTATAGGTGCAATTAATTTTATCGCTACTATTATAAATATACATCATAAAAAATTAACCTTAGATAAAATCCCATTATTAGTTTGATCTATTTTAATCACAGCAATTTTATTACTTTTATCTCTTCCTGTTTTAGCTGGAGCTATTACTATACTTCTAACAGATCGTAATTTAAATACCTCATTTTTTGATCCATCGGGAGGAGGAGACCCAATTTTATATCAACATTTATTT
MF133662.1_Tetramorium_staerckei_voucher_Herbert_C._Wagner_17358_COI	TCCCCCCTTAGCATCTAACATCTTTCACAGAGGTGCATCAATTGATCTATCAATTTTTTCTCTTCATATTGCCGGAATATCCTCTATTATAGGTGCAATTAATTTTATCGCTACTATTATAAATATACATCATAAAAAATTAACCTTAGATAAAATCCCATTATTAGTTTGATCTATTTTAATCACAGCAATTTTATTACTTTTATCTCTTCCTGTTTTAGCTGGAGCTATTACTATACTTCTAACAGATCGTAATTTAAATACCTCATTTTTTGATCCATCGGGAGGAGGAGACCCAATTTTATATCAACATTTATTT
MF133663.1_Tetramorium_staerckei_voucher_Herbert_C._Wagner_18308_COI	TCCCCCCTTAGCATCTAACATCTTTCACAGAGGTGCATCAATTGATCTATCAATTTTTTCTCTTCATATTGCCGGAATATCCTCTATTATAGGTGCAATTAATTTTATCGCTACTATTATAAATATACATCATAAAAAATTAACCTTAGATAAAATCCCATTATTAGTTTGATCTATTTTAATCACAGCAATTTTATTACTTTTATCTCTTCCTGTTTTAGCTGGAGCTATTACTATACTTCTAACAGATCGTAATTTAAATACCTCATTTTTTGATCCATCGGGAGGAGGAGACCCAATTTTATATCAACATTTATTT
MF133664.1_Tetramorium_staerckei_voucher_Herbert_C._Wagner_18292_COI	TCCCCCCTTAGCATCTAACATCTTTCACAGAGGTGCATCAATTGATCTATCAATTTTTTCTCTTCATATTGCCGGAATATCCTCTATTATAGGTGCAATTAATTTTATCGCTACTATTATAAATATACATCATAAAAAATTAACCTTAGATAAAATCCCATTATTAGTTTGATCTATTTTAATCACAGCAATTTTATTACTTTTATCTCTTCCTGTTTTAGCTGGGGCTATTACTATACTTCTAACAGATCGTAATTTAAATACCTCATTTTTTGATCCATCGGGGGGAGGGGACCCAATTTTATATCAACATTTATTT
MF133665.1_Tetramorium_staerckei_voucher_Herbert_C._Wagner_TM335_COI	CCCCCCCTTAGCATCTAACATCTTTCACAGAGGTGCATCGATTGATCTATCAATTTTTTCTCTTCATATTGCCGGAATATCCTCTATTATAGGTGCAATTAATTTTATCGCTACTATTATAAATATACATCATAAAAAATTAACCTTAGATAAAATCCCATTATTAGTTTGATCTATTTTAATCACAGCAATTTTATTACTTTTATCTCTTCCTGTTTTAGCTGGGGCTATTACTATACTTCTAACAGATCGTAATTTAAATACCTCATTTTTTGATCCATCGGGGGGAGGGGACCCAATTTTATATCAACATTTATTT
MF133666.1_Tetramorium_caespitum_voucher_Herbert_C._Wagner_i1161_COI	TCCTCCCTTAGCATCTAACATCTTTCACAGAGGTGCATCAATTGATCTATCAATTTTTTCTCTCCATATTGCCGGAATATCCTCTATTATAGGTGCAATTAATTTTATCGCTACTATTATAAATATACATCATAAAAAATTAACCTTAGATAAAATCCCCTTATTAGTTTGATCTATTTTAATCACAGCAATTTTATTACTTTTATCTCTTCCTGTTTTAGCCGGAGCTATTACTATACTTCTAACAGATCGTAATTTAAATACCTCATTTTTTGATCCATCGGGAGGGGGAGACCCAATTCTATATCAACATTTATTT
MF133667.1_Tetramorium_caespitum_voucher_Herbert_C._Wagner_17899_COI	TCCTCCCTTAGCATCTAACATCTTTCACAGAGGTGCATCAATTGATCTATCAATTTTTTCTCTCCATATTGCCGGAATATCCTCTATTATAGGTGCAATTAATTTTATCGCTACTATTATAAATATACATCATAAAAAATTAACCTTAGATAAAATCCCCTTATTAGTTTGATCTATTTTAATCACAGCAATTTTATTACTTTTATCTCTTCCTGTTTTAGCCGGAGCTATTACTATACTTCTAACAGATCGTAATTTAAATACCTCATTTTTTGATCCATCGGGAGGGGGAGACCCAATTCTATATCAACATTTATTT
MF133668.1_Tetramorium_caespitum_voucher_Herbert_C._Wagner_17015_COI	TCCTCCCTTAGCATCTAACATCTTTCACAGAGGTGCATCAATTGATCTATCAATTTTTTCTCTCCATATTGCCGGAATATCCTCTATTATAGGTGCAATTAATTTTATCGCTACTATTATAAATATACATCATAAAAAATTAACCTTAGATAAAATCCCCTTATTAGTTTGATCTATTTTAATCACAGCAATTTTATTACTTTTATCTCTTCCTGTTTTAGCCGGAGCTATTACTATACTTCTAACAGATCGTAATTTAAATACCTCATTTTTTGATCCATCGGGAGGGGGGGACCCAATTCTATATCAACATTTATTT
MF133669.1_Tetramorium_staerckei_voucher_Herbert_C._Wagner_17286_COI	TCCCCCCTTAGCATCTAACATCTTTCACAGAGGTGCATCAGTTGATCTATCAATTTTTTCTCTTCATATTGCCGGAATATCCTCTATTATAGGTGCAATTAATTTTATCGCTACTATTATAAATATACATCATAAAAAATTAACCTTAGATAAAATCCCATTATTAGTTTGATCTATTTTAATCACAGCAATTTTATTACTTTTATCTCTTCCTGTTTTAGCTGGAGCTATTACTATACTTCTAACAGATCGTAATTTAAATACCTCATTTTTTGATCCATCGGGAGGAGGAGACCCAATTTTATATCAACATTTATTT
MF133670.1_Tetramorium_staerckei_voucher_Herbert_C._Wagner_TM87_COI	TCCCCCCCTAGCATCTAACATCTTTCACAGGGGTGCATCAATTGATCTATCAATTTTTTCTCTTCATATTGCTGGAATATCCTCTATTATAGGTGCAATTAATTTTATCGCTACTATTATAAATATACATCATAAAAAATTAACCTTAGATAAAATCCCATTATTAGTTTGATCTATTTTAATCACAGCAATTTTATTACTTTTATCTCTTCCTGTTTTAGCTGGGGCTATTACTATACTTCTAACAGATCGTAATTTAAATACCTCATTTTTTGATCCATCGGGAGGAGGAGACCCAATTTTATATCAACATTTATTT
MF133671.1_Tetramorium_staerckei_voucher_Herbert_C._Wagner_TM221_COI	TCCCCCCCTAGCATCTAACATCTTTCACAGGGGTGCATCAATTGATCTATCAATTTTTTCTCTTCATATTGCTGGAATATCCTCTATTATAGGTGCAATTAATTTTATCGCTACTATTATAAATATACATCATAAAAAATTAACCTTAGATAAAATCCCATTATTAGTTTGATCTATTTTAATCACAGCAATTTTATTACTTTTATCTCTTCCTGTTTTAGCTGGGGCTATTACTATACTTCTAACAGATCGTAATTTAAATACCTCATTTTTTGATCCATCGGGAGGAGGAGACCCAATTTTATATCAACATTTATTT
MF133672.1_Tetramorium_staerckei_voucher_Herbert_C._Wagner_TM246_COI	TCCCCCCCTAGCATCTAACATCTTTCACAGGGGTGCATCAATTGATCTATCAATTTTTTCTCTTCATATTGCTGGAATATCCTCTATTATAGGTGCAATTAATTTTATCGCTACTATTATAAATATACATCATAAAAAATTAACCTTAGATAAAATCCCATTATTAGTTTGATCTATTTTAATCACAGCAATTTTATTACTTTTATCTCTTCCTGTTTTAGCTGGGGCTATTACTATACTTCTAACAGATCGTAATTTAAATACCTCATTTTTTGATCCATCGGGAGGAGGAGACCCAATTTTATATCAACATTTATTT
MF133673.1_Tetramorium_staerckei_voucher_Herbert_C._Wagner_TM263_COI	TCCCCCCCTAGCATCTAACATCTTTCACAGGGGTGCATCAATTGATCTATCAATTTTTTCTCTTCATATTGCTGGAATATCCTCTATTATAGGTGCAATTAATTTTATCGCTACTATTATAAATATACATCATAAAAAATTAACCTTAGATAAAATCCCATTATTAGTTTGATCTATTTTAATCACAGCAATTTTATTACTTTTATCTCTTCCTGTTTTAGCTGGGGCTATTACTATACTTCTAACAGATCGTAATTTAAATACCTCATTTTTTGATCCATCGGGAGGAGGAGACCCAATTTTATATCAACATTTATTT
MF133674.1_Tetramorium_staerckei_voucher_Herbert_C._Wagner_17148_COI	TCCCCCCCTAGCATCTAACATCTTTCACAGGGGTGCATCAATTGATCTATCAATTTTTTCTCTTCATATTGCTGGAATATCCTCTATTATAGGTGCAATTAATTTTATCGCTACTATTATAAATATACATCATAAAAAATTAACCTTAGATAAAATCCCATTATTAGTTTGATCTATTTTAATCACAGCAATTTTATTACTTTTATCTCTTCCTGTTTTAGCTGGGGCTATTACTATACTTCTAACAGATCGTAATTTAAATACCTCATTTTTTGATCCATCGGGAGGAGGAGACCCAATTTTATATCAACATTTATTT
MF133675.1_Tetramorium_staerckei_voucher_Herbert_C._Wagner_17304_COI	TCCCCCCCTAGCATCTAACATCTTTCACAGGGGTGCATCAATTGATCTATCAATTTTTTCTCTTCATATTGCTGGAATATCCTCTATTATAGGTGCAATTAATTTTATCGCTACTATTATAAATATACATCATAAAAAATTAACCTTAGATAAAATCCCATTATTAGTTTGATCTATTTTAATCACAGCAATTTTATTACTTTTATCTCTTCCTGTTTTAGCTGGGGCTATTACTATACTTCTAACAGATCGTAATTTAAATACCTCATTTTTTGATCCATCGGGAGGAGGAGACCCAATTTTATATCAACATTTATTT
MF133676.1_Tetramorium_staerckei_voucher_Herbert_C._Wagner_17306_COI	TCCCCCCCTAGCATCTAACATCTTTCACAGGGGTGCATCAATTGATCTATCAATTTTTTCTCTTCATATTGCTGGAATATCCTCTATTATAGGTGCAATTAATTTTATCGCTACTATTATAAATATACATCATAAAAAATTAACCTTAGATAAAATCCCATTATTAGTTTGATCTATTTTAATCACAGCAATTTTATTACTTTTATCTCTTCCTGTTTTAGCTGGGGCTATTACTATACTTCTAACAGATCGTAATTTAAATACCTCATTTTTTGATCCATCGGGAGGAGGAGACCCAATTTTATATCAACATTTATTT
MF133677.1_Tetramorium_staerckei_voucher_Herbert_C._Wagner_17308_COI	TCCCCCCCTAGCATCTAACATCTTTCACAGGGGTGCATCAATTGATCTATCAATTTTTTCTCTTCATATTGCTGGAATATCCTCTATTATAGGTGCAATTAATTTTATCGCTACTATTATAAATATACATCATAAAAAATTAACCTTAGATAAAATCCCATTATTAGTTTGATCTATTTTAATCACAGCAATTTTATTACTTTTATCTCTTCCTGTTTTAGCTGGGGCTATTACTATACTTCTAACAGATCGTAATTTAAATACCTCATTTTTTGATCCATCGGGAGGAGGAGACCCAATTTTATATCAACATTTATTT
MF133678.1_Tetramorium_staerckei_voucher_Herbert_C._Wagner_17560_COI	TCCCCCCCTAGCATCTAACATCTTTCACAGGGGTGCATCAATTGATCTATCAATTTTTTCTCTTCATATTGCTGGAATATCCTCTATTATAGGTGCAATTAATTTTATCGCTACTATTATAAATATACATCATAAAAAATTAACCTTAGATAAAATCCCATTATTAGTTTGATCTATTTTAATCACAGCAATTTTATTACTTTTATCTCTTCCTGTTTTAGCTGGGGCTATTACTATACTTCTAACAGATCGTAATTTAAATACCTCATTTTTTGATCCATCGGGAGGAGGAGACCCAATTTTATATCAACATTTATTT
MF133679.1_Tetramorium_staerckei_voucher_Herbert_C._Wagner_17456_COI	CCCCCCCTTAGCATCTAACATCTTTCACAGAGGTGCATCAATTGATCTATCAATTTTTTCTCTTCATATTGCCGGAATATCCTCTATTATAGGTGCAATTAATTTTATCGCTACTATTATAAATATACATCATAAAAAATTAACCTTAGATAAAATCCCATTATTAGTTTGATCTATTTTAATCACAGCAATTTTATTACTTTTATCTCTTCCTGTTTTAGCTGGGGCTATTACTATACTTCTAACAGATCGTAATTTAAATACCTCATTTTTTGATCCATCGGGGGGAGGGGACCCAATTTTATATCAACATTTATTT
MF133680.1_Tetramorium_staerckei_voucher_Herbert_C._Wagner_18530_COI	CCCCCCCTTAGCATCTAACATCTTTCACAGAGGTGCATCAATTGATCTATCAATTTTTTCTCTTCATATTGCCGGAATATCCTCTATTATAGGTGCAATTAATTTTATCGCTACTATTATAAATATACATCATAAAAAATTAACCTTAGATAAAATCCCATTATTAGTTTGATCTATTTTAATCACAGCAATTTTATTACTTTTATCTCTTCCTGTTTTAGCTGGGGCTATTACTATACTTCTAACAGATCGTAATTTAAATACCTCATTTTTTGATCCATCGGGGGGAGGGGACCCAATTTTATATCAACATTTATTT
MF133681.1_Tetramorium_caespitum_voucher_Herbert_C._Wagner_17239_COI	CCCCCCCTTAGCATCTAATGTCTTTCACAGAGGAGCATCAATTGATCTATCAATTTTTTCTCTTCATATTGCCGGAATATCTTCTATTATAGGAGCAATTAATTTTATTGCTACTATTATAAACATACACCATAAAAAATTAACCTTAGATAAAATTCCCTTATTAGTTTGATCTATTTTAATCACAGCAATTTTATTACTTTTATCCCTTCCCGTTTTAGCTGGAGCTATTACTATACTTCTAACAGATCGTAATTTAAATACCTCATTTTTTGATCCATCGGGAGGAGGGGACCCAATTCTGTATCAACATTTATTT
MF133682.1_Tetramorium_caespitum_voucher_Herbert_C._Wagner_18306_COI	CCCCCCCTTAGCATCTAATGTCTTTCACAGAGGAGCATCAATTGATCTATCAATTTTTTCTCTTCATATTGCCGGAATATCTTCTATTATAGGAGCAATTAATTTTATTGCTACTATTATAAACATACACCATAAAAAATTAACCTTAGATAAAATTCCCTTATTAGTTTGATCTATTTTAATCACAGCAATTTTATTACTTTTATCCCTTCCCGTTTTAGCTGGAGCTATTACTATACTTCTAACAGATCGTAATTTAAATACCTCATTTTTTGATCCATCGGGAGGAGGGGACCCAATTCTGTATCAACATTTATTT
MF133683.1_Tetramorium_caespitum_voucher_Herbert_C._Wagner_i643_COI	CCCTCCCTTAGCATCTAATGTCTTTCACAGAGGAGCATCAATTGATCTATCAATTTTTTCTCTTCATATTGCCGGAATATCTTCTATTATAGGAGCAATTAATTTTATTGCTACTATTATAAACATACACCATAAAAAATTAACCTTAGATAAAATCCCCTTATTAGTTTGATCTATTTTAATCACAGCAATTTTATTACTTTTATCCCTTCCCGTTTTAGCTGGAGCTATTACTATACTTCTAACAGATCGTAATTTAAATACCTCATTTTTTGATCCATCGGGGGGAGGAGACCCAATTCTATATCAACATTTATTT
MF133684.1_Tetramorium_caespitum_voucher_Herbert_C._Wagner_i651_COI	CCCTCCCTTAGCATCTAATGTCTTTCACAGAGGAGCATCAATTGATCTATCAATTTTTTCTCTTCATATTGCCGGAATATCTTCTATTATAGGAGCAATTAATTTTATTGCTACTATTATAAACATACACCATAAAAAATTAACCTTAGATAAAATCCCCTTATTAGTTTGATCTATTTTAATCACAGCAATTTTATTACTTTTATCCCTTCCCGTTTTAGCTGGAGCTATTACTATACTTCTAACAGATCGTAATTTAAATACCTCATTTTTTGATCCATCGGGGGGAGGAGACCCAATTCTATATCAACATTTATTT
MF133685.1_Tetramorium_caespitum_voucher_Herbert_C._Wagner_17971_COI	CCCCCCCTTAGCATCTAATGTCTTTCACAGAGGAGCATCAATTGATCTATCAATTTTTTCTCTTCATATTGCCGGAATATCTTCTATTATAGGAGCAATTAATTTTATTGCTACTATTATAAACATACACCATAAAAAATTAACCTTAGATAAAATTCCCTTATTAGTTTGATCTATTTTAATCACAGCAATTTTATTACTTTTATCCCTTCCCGTTTTAGCTGGAGCTATTACTATACTTCTAACAGATCGTAATTTAAATACCTCATTTTTTGATCCATCGGGAGGAGGGGATCCAATTCTGTATCAACATTTATTT
MF133686.1_Tetramorium_caespitum_voucher_Herbert_C._Wagner_TM289_COI	CCCCCCCTTAGCATCTAATGTCTTTCACAGAGGAGCATCAATTGATCTATCAATTTTTTCTCTTCATATTGCCGGAATATCTTCTATTATAGGAGCAATTAATTTTATTGCTACTATTATAAACATACACCATAAAAAATTAACCTTAGATAAAATTCCCTTATTAGTTTGATCTATTTTAATCACAGCAATTTTATTACTTTTATCCCTTCCCGTTTTAGCTGGAGCTATTACTATACTTCTAACAGATCGTAATTTAAATACCTCATTTTTTGATCCATCGGGGGGAGGGGACCCAATTCTATATCAACATTTATTT
MF133687.1_Tetramorium_caespitum_voucher_Herbert_C._Wagner_TM362_COI	CCCCCCCTTAGCATCTAATGTCTTTCACAGAGGAGCATCAATTGATCTATCAATTTTTTCTCTTCATATTGCCGGAATATCTTCTATTATAGGAGCAATTAATTTTATTGCTACTATTATAAACATACACCATAAAAAATTAACCTTAGATAAAATTCCCTTATTAGTTTGATCTATTTTAATCACAGCAATTTTATTACTTTTATCCCTTCCCGTTTTAGCTGGAGCTATTACTATACTTCTAACAGATCGTAATTTAAATACCTCATTTTTTGATCCATCGGGGGGAGGGGACCCAATTCTATATCAACATTTATTT
MF133688.1_Tetramorium_caespitum_voucher_Herbert_C._Wagner_TM392_COI	CCCCCCCTTAGCATCTAATGTCTTTCACAGAGGAGCATCAATTGATCTATCAATTTTTTCTCTTCATATTGCCGGAATATCTTCTATTATAGGAGCAATTAATTTTATTGCTACTATTATAAACATACACCATAAAAAATTAACCTTAGATAAAATTCCCTTATTAGTTTGATCTATTTTAATCACAGCAATTTTATTACTTTTATCCCTTCCCGTTTTAGCTGGAGCTATTACTATACTTCTAACAGATCGTAATTTAAATACCTCATTTTTTGATCCATCGGGGGGAGGGGACCCAATTCTATATCAACATTTATTT
MF133689.1_Tetramorium_caespitum_voucher_Herbert_C._Wagner_17223_COI	CCCCCCCTTAGCATCTAATGTCTTTCACAGAGGAGCATCAATTGATCTATCAATTTTTTCTCTTCATATTGCCGGAATATCTTCTATTATAGGAGCAATTAATTTTATTGCTACTATTATAAACATACACCATAAAAAATTAACCTTAGATAAAATTCCCTTATTAGTTTGATCTATTTTAATCACAGCAATTTTATTACTTTTATCCCTTCCCGTTTTAGCTGGAGCTATTACTATACTTCTAACAGATCGTAATTTAAATACCTCATTTTTTGATCCATCGGGGGGAGGGGACCCAATTCTATATCAACATTTATTT
MF133690.1_Tetramorium_caespitum_voucher_Herbert_C._Wagner_17508_COI	CCCCCCCTTAGCATCTAATGTCTTTCACAGAGGAGCATCAATTGATCTATCAATTTTTTCTCTTCATATTGCCGGAATATCTTCTATTATAGGAGCAATTAATTTTATTGCTACTATTATAAACATACACCATAAAAAATTAACCTTAGATAAAATTCCCTTATTAGTTTGATCTATTTTAATCACAGCAATTTTATTACTTTTATCCCTTCCCGTTTTAGCTGGAGCTATTACTATACTTCTAACAGATCGTAATTTAAATACCTCATTTTTTGATCCATCGGGGGGAGGGGACCCAATTCTATATCAACATTTATTT
MF133691.1_Tetramorium_caespitum_voucher_Herbert_C._Wagner_17509_COI	CCCCCCCTTAGCATCTAATGTCTTTCACAGAGGAGCATCAATTGATCTATCAATTTTTTCTCTTCATATTGCCGGAATATCTTCTATTATAGGAGCAATTAATTTTATTGCTACTATTATAAACATACACCATAAAAAATTAACCTTAGATAAAATTCCCTTATTAGTTTGATCTATTTTAATCACAGCAATTTTATTACTTTTATCCCTTCCCGTTTTAGCTGGAGCTATTACTATACTTCTAACAGATCGTAATTTAAATACCTCATTTTTTGATCCATCGGGGGGAGGGGACCCAATTCTATATCAACATTTATTT
MF133692.1_Tetramorium_caespitum_voucher_Herbert_C._Wagner_17510_COI	CCCCCCCTTAGCATCTAATGTCTTTCACAGAGGAGCATCAATTGATCTATCAATTTTTTCTCTTCATATTGCCGGAATATCTTCTATTATAGGAGCAATTAATTTTATTGCTACTATTATAAACATACACCATAAAAAATTAACCTTAGATAAAATTCCCTTATTAGTTTGATCTATTTTAATCACAGCAATTTTATTACTTTTATCCCTTCCCGTTTTAGCTGGAGCTATTACTATACTTCTAACAGATCGTAATTTAAATACCTCATTTTTTGATCCATCGGGGGGAGGGGACCCAATTCTATATCAACATTTATTT
MF133693.1_Tetramorium_caespitum_voucher_Herbert_C._Wagner_17921_COI	CCCCCCCTTAGCATCTAATGTCTTTCACAGAGGAGCATCAATTGATCTATCAATTTTTTCTCTTCATATTGCCGGAATATCTTCTATTATAGGAGCAATTAATTTTATTGCTACTATTATAAACATACACCATAAAAAATTAACCTTAGATAAAATTCCCTTATTAGTTTGATCTATTTTAATCACAGCAATTTTATTACTTTTATCCCTTCCCGTTTTAGCTGGAGCTATTACTATACTTCTAACAGATCGTAATTTAAATACCTCATTTTTTGATCCATCGGGGGGAGGGGACCCAATTCTATATCAACATTTATTT
MF133694.1_Tetramorium_caespitum_voucher_Herbert_C._Wagner_17984_COI	CCCCCCCTTAGCATCTAATGTCTTTCACAGAGGAGCATCAATTGATCTATCAATTTTTTCTCTTCATATTGCCGGAATATCTTCTATTATAGGAGCAATTAATTTTATTGCTACTATTATAAACATACACCATAAAAAATTAACCTTAGATAAAATTCCCTTATTAGTTTGATCTATTTTAATCACAGCAATTTTATTACTTTTATCCCTTCCCGTTTTAGCTGGAGCTATTACTATACTTCTAACAGATCGTAATTTAAATACCTCATTTTTTGATCCATCGGGGGGAGGGGACCCAATTCTATATCAACATTTATTT
MF133695.1_Tetramorium_caespitum_voucher_Herbert_C._Wagner_17996_COI	CCCCCCCTTAGCATCTAATGTCTTTCACAGAGGAGCATCAATTGATCTATCAATTTTTTCTCTTCATATTGCCGGAATATCTTCTATTATAGGAGCAATTAATTTTATTGCTACTATTATAAACATACACCATAAAAAATTAACCTTAGATAAAATTCCCTTATTAGTTTGATCTATTTTAATCACAGCAATTTTATTACTTTTATCCCTTCCCGTTTTAGCTGGAGCTATTACTATACTTCTAACAGATCGTAATTTAAATACCTCATTTTTTGATCCATCGGGGGGAGGGGACCCAATTCTATATCAACATTTATTT
MF133696.1_Tetramorium_caespitum_voucher_Herbert_C._Wagner_18033_COI	CCCCCCCTTAGCATCTAATGTCTTTCACAGAGGAGCATCAATTGATCTATCAATTTTTTCTCTTCATATTGCCGGAATATCTTCTATTATAGGAGCAATTAATTTTATTGCTACTATTATAAACATACACCATAAAAAATTAACCTTAGATAAAATTCCCTTATTAGTTTGATCTATTTTAATCACAGCAATTTTATTACTTTTATCCCTTCCCGTTTTAGCTGGAGCTATTACTATACTTCTAACAGATCGTAATTTAAATACCTCATTTTTTGATCCATCGGGGGGAGGGGACCCAATTCTATATCAACATTTATTT
MF133697.1_Tetramorium_caespitum_voucher_Herbert_C._Wagner_18044_COI	CCCCCCCTTAGCATCTAATGTCTTTCACAGAGGAGCATCAATTGATCTATCAATTTTTTCTCTTCATATTGCCGGAATATCTTCTATTATAGGAGCAATTAATTTTATTGCTACTATTATAAACATACACCATAAAAAATTAACCTTAGATAAAATTCCCTTATTAGTTTGATCTATTTTAATCACAGCAATTTTATTACTTTTATCCCTTCCCGTTTTAGCTGGAGCTATTACTATACTTCTAACAGATCGTAATTTAAATACCTCATTTTTTGATCCATCGGGGGGAGGGGACCCAATTCTATATCAACATTTATTT
MF133698.1_Tetramorium_caespitum_voucher_Herbert_C._Wagner_18047_COI	CCCCCCCTTAGCATCTAATGTCTTTCACAGAGGAGCATCAATTGATCTATCAATTTTTTCTCTTCATATTGCCGGAATATCTTCTATTATAGGAGCAATTAATTTTATTGCTACTATTATAAACATACACCATAAAAAATTAACCTTAGATAAAATTCCCTTATTAGTTTGATCTATTTTAATCACAGCAATTTTATTACTTTTATCCCTTCCCGTTTTAGCTGGAGCTATTACTATACTTCTAACAGATCGTAATTTAAATACCTCATTTTTTGATCCATCGGGGGGAGGGGACCCAATTCTATATCAACATTTATTT
MF133699.1_Tetramorium_caespitum_voucher_Herbert_C._Wagner_18095_COI	CCCCCCCTTAGCATCTAATGTCTTTCACAGAGGAGCATCAATTGATCTATCAATTTTTTCTCTTCATATTGCCGGAATATCTTCTATTATAGGAGCAATTAATTTTATTGCTACTATTATAAACATACACCATAAAAAATTAACCTTAGATAAAATTCCCTTATTAGTTTGATCTATTTTAATCACAGCAATTTTATTACTTTTATCCCTTCCCGTTTTAGCTGGAGCTATTACTATACTTCTAACAGATCGTAATTTAAATACCTCATTTTTTGATCCATCGGGGGGAGGGGACCCAATTCTATATCAACATTTATTT
MF133700.1_Tetramorium_caespitum_voucher_Herbert_C._Wagner_18095n_COI	TCCTCCCTTAGCATCTAACATCTTTCACAGAGGAGCATCAATTGATATATCAATTTTTTCTCTTCATATTGCCGGAATATCTTCTATTATAGGTGCAATTAATTTTATCGCTACTATTATAAATATACATCATAAAAAATTAACCTTAGATAAAATCCCCTTATTAGTTTGATCTATTTTAATTACAGCAATTTTACTACTTTTATCTCTTCCTGTTTTAGCCGGAGCTATTACCATACTTCTAACAGATCGTAATTTAAATACCTCATTTTTTGACCCATCTGGAGGGGGGGACCCAATTCTCTATCAACATTTATTT
MF133701.1_Tetramorium_caespitum_voucher_Herbert_C._Wagner_18100_COI	CCCCCCCTTAGCATCTAATGTCTTTCACAGAGGAGCATCAATTGATCTATCAATTTTTTCTCTTCATATTGCCGGAATATCTTCTATTATAGGAGCAATTAATTTTATTGCTACTATTATAAACATACACCATAAAAAATTAACCTTAGATAAAATTCCCTTATTAGTTTGATCTATTTTAATCACAGCAATTTTATTACTTTTATCCCTTCCCGTTTTAGCTGGAGCTATTACTATACTTCTAACAGATCGTAATTTAAATACCTCATTTTTTGATCCATCGGGGGGAGGGGACCCAATTCTATATCAACATTTATTT
MF133702.1_Tetramorium_caespitum_voucher_Herbert_C._Wagner_18132_COI	CCCCCCCTTAGCATCTAATGTCTTTCACAGAGGAGCATCAATTGATCTATCAATTTTTTCTCTTCATATTGCCGGAATATCTTCTATTATAGGAGCAATTAATTTTATTGCTACTATTATAAACATACACCATAAAAAATTAACCTTAGATAAAATTCCCTTATTAGTTTGATCTATTTTAATCACAGCAATTTTATTACTTTTATCCCTTCCCGTTTTAGCTGGAGCTATTACTATACTTCTAACAGATCGTAATTTAAATACCTCATTTTTTGATCCATCGGGGGGAGGGGACCCAATTCTATATCAACATTTATTT
MF133703.1_Tetramorium_caespitum_voucher_Herbert_C._Wagner_18156_COI	CCCCCCCTTAGCATCTAATGTCTTTCACAGAGGAGCATCAATTGATCTATCAATTTTTTCTCTTCATATTGCCGGAATATCTTCTATTATAGGAGCAATTAATTTTATTGCTACTATTATAAACATACACCATAAAAAATTAACCTTAGATAAAATTCCCTTATTAGTTTGATCTATTTTAATCACAGCAATTTTATTACTTTTATCCCTTCCCGTTTTAGCTGGAGCTATTACTATACTTCTAACAGATCGTAATTTAAATACCTCATTTTTTGATCCATCGGGGGGAGGGGACCCAATTCTATATCAACATTTATTT
MF133704.1_Tetramorium_caespitum_voucher_Herbert_C._Wagner_18195_COI	CCCCCCCTTAGCATCTAATGTCTTTCACAGAGGAGCATCAATTGATCTATCAATTTTTTCTCTTCATATTGCCGGAATATCTTCTATTATAGGAGCAATTAATTTTATTGCTACTATTATAAACATACACCATAAAAAATTAACCTTAGATAAAATTCCCTTATTAGTTTGATCTATTTTAATCACAGCAATTTTATTACTTTTATCCCTTCCCGTTTTAGCTGGAGCTATTACTATACTTCTAACAGATCGTAATTTAAATACCTCATTTTTTGATCCATCGGGGGGAGGGGACCCAATTCTATATCAACATTTATTT
MF133705.1_Tetramorium_caespitum_voucher_Herbert_C._Wagner_18421_COI	CCCCCCCTTAGCATCTAATGTCTTTCACAGAGGAGCATCAATTGATCTATCAATTTTTTCTCTTCATATTGCCGGAATATCTTCTATTATAGGAGCAATTAATTTTATTGCTACTATTATAAACATACACCATAAAAAATTAACCTTAGATAAAATTCCCTTATTAGTTTGATCTATTTTAATCACAGCAATTTTATTACTTTTATCCCTTCCCGTTTTAGCTGGAGCTATTACTATACTTCTAACAGATCGTAATTTAAATACCTCATTTTTTGATCCATCGGGGGGAGGGGACCCAATTCTATATCAACATTTATTT
MF133706.1_Tetramorium_caespitum_voucher_Herbert_C._Wagner_18423_COI	CCCCCCCTTAGCATCTAATGTCTTTCACAGAGGAGCATCAATTGATCTATCAATTTTTTCTCTTCATATTGCCGGAATATCTTCTATTATAGGAGCAATTAATTTTATTGCTACTATTATAAACATACACCATAAAAAATTAACCTTAGATAAAATTCCCTTATTAGTTTGATCTATTTTAATCACAGCAATTTTATTACTTTTATCCCTTCCCGTTTTAGCTGGAGCTATTACTATACTTCTAACAGATCGTAATTTAAATACCTCATTTTTTGATCCATCGGGGGGAGGGGACCCAATTCTATATCAACATTTATTT
MF133707.1_Tetramorium_caespitum_voucher_Herbert_C._Wagner_18429_COI	CCCCCCCTTAGCATCTAATGTCTTTCACAGAGGAGCATCAATTGATCTATCAATTTTTTCTCTTCATATTGCCGGAATATCTTCTATTATAGGAGCAATTAATTTTATTGCTACTATTATAAACATACACCATAAAAAATTAACCTTAGATAAAATTCCCTTATTAGTTTGATCTATTTTAATCACAGCAATTTTATTACTTTTATCCCTTCCCGTTTTAGCTGGAGCTATTACTATACTTCTAACAGATCGTAATTTAAATACCTCATTTTTTGATCCATCGGGGGGAGGGGACCCAATTCTATATCAACATTTATTT
MF133708.1_Tetramorium_caespitum_voucher_Herbert_C._Wagner_18443_COI	CCCCCCCTTAGCATCTAATGTCTTTCACAGAGGAGCATCAATTGATCTATCAATTTTTTCTCTTCATATTGCCGGAATATCTTCTATTATAGGAGCAATTAATTTTATTGCTACTATTATAAACATACACCATAAAAAATTAACCTTAGATAAAATTCCCTTATTAGTTTGATCTATTTTAATCACAGCAATTTTATTACTTTTATCCCTTCCCGTTTTAGCTGGAGCTATTACTATACTTCTAACAGATCGTAATTTAAATACCTCATTTTTTGATCCATCGGGGGGAGGGGACCCAATTCTATATCAACATTTATTT
MF133709.1_Tetramorium_caespitum_voucher_Herbert_C._Wagner_18447_COI	CCCCCCCTTAGCATCTAATGTCTTTCACAGAGGAGCATCAATTGATCTATCAATTTTTTCTCTTCATATTGCCGGAATATCTTCTATTATAGGAGCAATTAATTTTATTGCTACTATTATAAACATACACCATAAAAAATTAACCTTAGATAAAATTCCCTTATTAGTTTGATCTATTTTAATCACAGCAATTTTATTACTTTTATCCCTTCCCGTTTTAGCTGGAGCTATTACTATACTTCTAACAGATCGTAATTTAAATACCTCATTTTTTGATCCATCGGGGGGAGGGGACCCAATTCTATATCAACATTTATTT
MF133710.1_Tetramorium_caespitum_voucher_Herbert_C._Wagner_18452_COI	CCCCCCCTTAGCATCTAATGTCTTTCACAGAGGAGCATCAATTGATCTATCAATTTTTTCTCTTCATATTGCCGGAATATCTTCTATTATAGGAGCAATTAATTTTATTGCTACTATTATAAACATACACCATAAAAAATTAACCTTAGATAAAATTCCCTTATTAGTTTGATCTATTTTAATCACAGCAATTTTATTACTTTTATCCCTTCCCGTTTTAGCTGGAGCTATTACTATACTTCTAACAGATCGTAATTTAAATACCTCATTTTTTGATCCATCGGGGGGAGGGGACCCAATTCTATATCAACATTTATTT
MF133711.1_Tetramorium_caespitum_voucher_Herbert_C._Wagner_18456_COI	CCCCCCCTTAGCATCTAATGTCTTTCACAGAGGAGCATCAATTGATCTATCAATTTTTTCTCTTCATATTGCCGGAATATCTTCTATTATAGGAGCAATTAATTTTATTGCTACTATTATAAACATACACCATAAAAAATTAACCTTAGATAAAATTCCCTTATTAGTTTGATCTATTTTAATCACAGCAATTTTATTACTTTTATCCCTTCCCGTTTTAGCTGGAGCTATTACTATACTTCTAACAGATCGTAATTTAAATACCTCATTTTTTGATCCATCGGGGGGAGGGGACCCAATTCTATATCAACATTTATTT
MF133712.1_Tetramorium_caespitum_voucher_Herbert_C._Wagner_18458_COI	CCCCCCCTTAGCATCTAATGTCTTTCACAGAGGAGCATCAATTGATCTATCAATTTTTTCTCTTCATATTGCCGGAATATCTTCTATTATAGGAGCAATTAATTTTATTGCTACTATTATAAACATACACCATAAAAAATTAACCTTAGATAAAATTCCCTTATTAGTTTGATCTATTTTAATCACAGCAATTTTATTACTTTTATCCCTTCCCGTTTTAGCTGGAGCTATTACTATACTTCTAACAGATCGTAATTTAAATACCTCATTTTTTGATCCATCGGGGGGAGGGGACCCAATTCTATATCAACATTTATTT
MF133713.1_Tetramorium_caespitum_voucher_Herbert_C._Wagner_18460_COI	CCCCCCCTTAGCATCTAATGTCTTTCACAGAGGAGCATCAATTGATCTATCAATTTTTTCTCTTCATATTGCCGGAATATCTTCTATTATAGGAGCAATTAATTTTATTGCTACTATTATAAACATACACCATAAAAAATTAACCTTAGATAAAATTCCCTTATTAGTTTGATCTATTTTAATCACAGCAATTTTATTACTTTTATCCCTTCCCGTTTTAGCTGGAGCTATTACTATACTTCTAACAGATCGTAATTTAAATACCTCATTTTTTGATCCATCGGGGGGAGGGGACCCAATTCTATATCAACATTTATTT
MF133714.1_Tetramorium_caespitum_voucher_Herbert_C._Wagner_18461_COI	CCCCCCCTTAGCATCTAATGTCTTTCACAGAGGAGCATCAATTGATCTATCAATTTTTTCTCTTCATATTGCCGGAATATCTTCTATTATAGGAGCAATTAATTTTATTGCTACTATTATAAACATACACCATAAAAAATTAACCTTAGATAAAATTCCCTTATTAGTTTGATCTATTTTAATCACAGCAATTTTATTACTTTTATCCCTTCCCGTTTTAGCTGGAGCTATTACTATACTTCTAACAGATCGTAATTTAAATACCTCATTTTTTGATCCATCGGGGGGAGGGGACCCAATTCTATATCAACATTTATTT
MF133715.1_Tetramorium_caespitum_voucher_Herbert_C._Wagner_18478_COI	CCCCCCCTTAGCATCTAATGTCTTTCACAGAGGAGCATCAATTGATCTATCAATTTTTTCTCTTCATATTGCCGGAATATCTTCTATTATAGGAGCAATTAATTTTATTGCTACTATTATAAACATACACCATAAAAAATTAACCTTAGATAAAATTCCCTTATTAGTTTGATCTATTTTAATCACAGCAATTTTATTACTTTTATCCCTTCCCGTTTTAGCTGGAGCTATTACTATACTTCTAACAGATCGTAATTTAAATACCTCATTTTTTGATCCATCGGGGGGAGGGGACCCAATTCTATATCAACATTTATTT
MF133716.1_Tetramorium_caespitum_voucher_Herbert_C._Wagner_18480_COI	CCCCCCCTTAGCATCTAATGTCTTTCACAGAGGAGCATCAATTGATCTATCAATTTTTTCTCTTCATATTGCCGGAATATCTTCTATTATAGGAGCAATTAATTTTATTGCTACTATTATAAACATACACCATAAAAAATTAACCTTAGATAAAATTCCCTTATTAGTTTGATCTATTTTAATCACAGCAATTTTATTACTTTTATCCCTTCCCGTTTTAGCTGGAGCTATTACTATACTTCTAACAGATCGTAATTTAAATACCTCATTTTTTGATCCATCGGGGGGAGGGGACCCAATTCTATATCAACATTTATTT
MF133717.1_Tetramorium_caespitum_voucher_Herbert_C._Wagner_18483_COI	CCCCCCCTTAGCATCTAATGTCTTTCACAGAGGAGCATCAATTGATCTATCAATTTTTTCTCTTCATATTGCCGGAATATCTTCTATTATAGGAGCAATTAATTTTATTGCTACTATTATAAACATACACCATAAAAAATTAACCTTAGATAAAATTCCCTTATTAGTTTGATCTATTTTAATCACAGCAATTTTATTACTTTTATCCCTTCCCGTTTTAGCTGGAGCTATTACTATACTTCTAACAGATCGTAATTTAAATACCTCATTTTTTGATCCATCGGGGGGAGGGGACCCAATTCTATATCAACATTTATTT
MF133718.1_Tetramorium_caespitum_voucher_Herbert_C._Wagner_16962_COI	CCCCCCCTTAGCATCTAATGTCTTTCACAGAGGAGCATCAATTGATCTATCAATTTTTTCTCTTCATATTGCCGGAATATCTTCTATTATAGGAGCAATTAATTTTATTGCTACTATTATAAACATACACCATAAAAAATTAACCTTAGATAAAATTCCCTTATTAGTTTGATCTATTTTAATCACAGCAATTTTATTACTTTTATCCCTTCCCGTTTTAGCTGGAGCTATTACTATACTTCTAACAGATCGTAATTTAAATACCTCATTTTTTGATCCATCGGGAGGAGGGGACCCAATTCTATATCAACATTTATTT
MF133719.1_Tetramorium_caespitum_voucher_Herbert_C._Wagner_16948_COI	CCCCCCCTTAGCATCTAATGTCTTTCACAGAGGAGCATCAATTGATCTATCAATTTTTTCTCTTCATATTGCCGGAATATCTTCTATTATAGGAGCAATTAATTTTATTGCTACTATTATAAACATACACCATAAAAAATTAACCTTAGATAAAATTCCCTTATTAGTTTGATCTATTTTAATCACAGCAATTTTATTACTTTTATCCCTTCCCGTTTTAGCTGGAGCTATTACTATACTTCTAACAGATCGTAATTTAAATACCTCATTTTTTGATCCATCGGGAGGAGGGGATCCAATTCTGTATCAACATTTATTT
MF133720.1_Tetramorium_caespitum_voucher_Herbert_C._Wagner_17505_COI	CCCCCCCTTAGCATCTAATGTCTTTCACAGAGGAGCATCAATTGATCTATCAATTTTTTCTCTTCATATTGCCGGAATATCTTCTATTATAGGAGCAATTAATTTTATTGCTACTATTATAAACATACACCATAAAAAATTAACCTTAGATAAAATTCCCTTATTAGTTTGATCTATTTTAATCACAGCAATTTTATTACTTTTATCCCTTCCCGTTTTAGCTGGAGCTATTACTATACTTCTAACAGATCGTAATTTAAATACCTCATTTTTTGATCCATCGGGAGGAGGGGATCCAATTCTGTATCAACATTTATTT
MF133721.1_Tetramorium_caespitum_voucher_Herbert_C._Wagner_17981_COI	CCCCCCCTTAGCATCTAATGTCTTTCACAGAGGAGCATCAATTGATCTATCAATTTTTTCTCTTCATATTGCCGGAATATCTTCTATTATAGGAGCAATTAATTTTATTGCTACTATTATAAACATACACCATAAAAAATTAACCTTAGATAAAATTCCCTTATTAGTTTGATCTATTTTAATCACAGCAATTTTATTACTTTTATCCCTTCCCGTTTTAGCTGGAGCTATTACTATACTTCTAACAGATCGTAATTTAAATACCTCATTTTTTGATCCATCGGGAGGAGGGGATCCAATTCTGTATCAACATTTATTT
MF133722.1_Tetramorium_caespitum_voucher_Herbert_C._Wagner_17993_COI	CCCCCCCTTAGCATCTAATGTCTTTCACAGAGGAGCATCAATTGATCTATCAATTTTTTCTCTTCATATTGCCGGAATATCTTCTATTATAGGAGCAATTAATTTTATTGCTACTATTATAAACATACACCATAAAAAATTAACCTTAGATAAAATTCCCTTATTAGTTTGATCTATTTTAATCACAGCAATTTTATTACTTTTATCCCTTCCCGTTTTAGCTGGAGCTATTACTATACTTCTAACAGATCGTAATTTAAATACCTCATTTTTTGATCCATCGGGAGGAGGGGATCCAATTCTGTATCAACATTTATTT
MF133723.1_Tetramorium_caespitum_voucher_Herbert_C._Wagner_18002_COI	CCCCCCCTTAGCATCTAATGTCTTTCACAGAGGAGCATCAATTGATCTATCAATTTTTTCTCTTCATATTGCCGGAATATCTTCTATTATAGGAGCAATTAATTTTATTGCTACTATTATAAACATACACCATAAAAAATTAACCTTAGATAAAATTCCCTTATTAGTTTGATCTATTTTAATCACAGCAATTTTATTACTTTTATCCCTTCCCGTTTTAGCTGGAGCTATTACTATACTTCTAACAGATCGTAATTTAAATACCTCATTTTTTGATCCATCGGGAGGAGGGGATCCAATTCTGTATCAACATTTATTT
MF133724.1_Tetramorium_caespitum_voucher_Herbert_C._Wagner_18008_COI	CCCCCCCTTAGCATCTAATGTCTTTCACAGAGGAGCATCAATTGATCTATCAATTTTTTCTCTTCATATTGCCGGAATATCTTCTATTATAGGAGCAATTAATTTTATTGCTACTATTATAAACATACACCATAAAAAATTAACCTTAGATAAAATTCCCTTATTAGTTTGATCTATTTTAATCACAGCAATTTTATTACTTTTATCCCTTCCCGTTTTAGCTGGAGCTATTACTATACTTCTAACAGATCGTAATTTAAATACCTCATTTTTTGATCCATCGGGAGGAGGGGATCCAATTCTGTATCAACATTTATTT
MF133725.1_Tetramorium_caespitum_voucher_Herbert_C._Wagner_18019_COI	CCCCCCCTTAGCATCTAATGTCTTTCACAGAGGAGCATCAATTGATCTATCAATTTTTTCTCTTCATATTGCCGGAATATCTTCTATTATAGGAGCAATTAATTTTATTGCTACTATTATAAACATACACCATAAAAAATTAACCTTAGATAAAATTCCCTTATTAGTTTGATCTATTTTAATCACAGCAATTTTATTACTTTTATCCCTTCCCGTTTTAGCTGGAGCTATTACTATACTTCTAACAGATCGTAATTTAAATACCTCATTTTTTGATCCATCGGGAGGAGGGGATCCAATTCTGTATCAACATTTATTT
MF133726.1_Tetramorium_caespitum_voucher_Herbert_C._Wagner_18032_COI	CCCCCCCTTAGCATCTAATGTCTTTCACAGAGGAGCATCAATTGATCTATCAATTTTTTCTCTTCATATTGCCGGAATATCTTCTATTATAGGAGCAATTAATTTTATTGCTACTATTATAAACATACACCATAAAAAATTAACCTTAGATAAAATTCCCTTATTAGTTTGATCTATTTTAATCACAGCAATTTTATTACTTTTATCCCTTCCCGTTTTAGCTGGAGCTATTACTATACTTCTAACAGATCGTAATTTAAATACCTCATTTTTTGATCCATCGGGAGGAGGGGATCCAATTCTGTATCAACATTTATTT
MF133727.1_Tetramorium_caespitum_voucher_Herbert_C._Wagner_18146_COI	CCCCCCCTTAGCATCTAATGTCTTTCACAGAGGAGCATCAATTGATCTATCAATTTTTTCTCTTCATATTGCCGGAATATCTTCTATTATAGGAGCAATTAATTTTATTGCTACTATTATAAACATACACCATAAAAAATTAACCTTAGATAAAATTCCCTTATTAGTTTGATCTATTTTAATCACAGCAATTTTATTACTTTTATCCCTTCCCGTTTTAGCTGGAGCTATTACTATACTTCTAACAGATCGTAATTTAAATACCTCATTTTTTGATCCATCGGGAGGAGGGGATCCAATTCTGTATCAACATTTATTT
MF133728.1_Tetramorium_caespitum_voucher_Herbert_C._Wagner_TM70_COI	CCCCCCCTTAGCATCTAATGTCTTTCACAGAGGAGCATCAATTGATCTATCAATTTTTTCTCTTCATATTGCCGGAATATCTTCTATTATAGGAGCAATTAATTTTATTGCTACTATTATAAACATACACCATAAAAAATTAACCTTAGATAAAATTCCCTTATTAGTTTGATCTATTTTAATCACAGCAATTTTATTACTTTTATCCCTTCCCGTTTTAGCTGGAGCTATTACTATACTTCTAACAGATCGTAATTTAAATACCTCATTTTTTGATCCATCGGGAGGAGGGGACCCAATTCTGTATCAACATTTATTT
MF133729.1_Tetramorium_caespitum_voucher_Herbert_C._Wagner_TM304_COI	CCCCCCCTTAGCATCTAATGTCTTTCACAGAGGAGCATCAATTGATCTATCAATTTTTTCTCTTCATATTGCCGGAATATCTTCTATTATAGGAGCAATTAATTTTATTGCTACTATTATAAACATACACCATAAAAAATTAACCTTAGATAAAATTCCCTTATTAGTTTGATCTATTTTAATCACAGCAATTTTATTACTTTTATCCCTTCCCGTTTTAGCTGGAGCTATTACTATACTTCTAACAGATCGTAATTTAAATACCTCATTTTTTGATCCATCGGGAGGAGGGGACCCAATTCTGTATCAACATTTATTT
MF133730.1_Tetramorium_caespitum_voucher_Herbert_C._Wagner_16929_COI	CCCCCCCTTAGCATCTAATGTCTTTCACAGAGGAGCATCAATTGATCTATCAATTTTTTCTCTTCATATTGCCGGAATATCTTCTATTATAGGAGCAATTAATTTTATTGCTACTATTATAAACATACACCATAAAAAATTAACCTTAGATAAAATTCCCTTATTAGTTTGATCTATTTTAATCACAGCAATTTTATTACTTTTATCCCTTCCCGTTTTAGCTGGAGCTATTACTATACTTCTAACAGATCGTAATTTAAATACCTCATTTTTTGATCCATCGGGAGGAGGGGACCCAATTCTGTATCAACATTTATTT
MF133731.1_Tetramorium_caespitum_voucher_Herbert_C._Wagner_17132_COI	CCCCCCCTTAGCATCTAATGTCTTTCACAGAGGAGCATCAATTGATCTATCAATTTTTTCTCTTCATATTGCCGGAATATCTTCTATTATAGGAGCAATTAATTTTATTGCTACTATTATAAACATACACCATAAAAAATTAACCTTAGATAAAATTCCCTTATTAGTTTGATCTATTTTAATCACAGCAATTTTATTACTTTTATCCCTTCCCGTTTTAGCTGGAGCTATTACTATACTTCTAACAGATCGTAATTTAAATACCTCATTTTTTGATCCATCGGGAGGAGGGGACCCAATTCTGTATCAACATTTATTT
MF133732.1_Tetramorium_caespitum_voucher_Herbert_C._Wagner_17133_COI	CCCCCCCTTAGCATCTAATGTCTTTCACAGAGGAGCATCAATTGATCTATCAATTTTTTCTCTTCATATTGCCGGAATATCTTCTATTATAGGAGCAATTAATTTTATTGCTACTATTATAAACATACACCATAAAAAATTAACCTTAGATAAAATTCCCTTATTAGTTTGATCTATTTTAATCACAGCAATTTTATTACTTTTATCCCTTCCCGTTTTAGCTGGAGCTATTACTATACTTCTAACAGATCGTAATTTAAATACCTCATTTTTTGATCCATCGGGAGGAGGGGACCCAATTCTGTATCAACATTTATTT
MF133733.1_Tetramorium_caespitum_voucher_Herbert_C._Wagner_17137_COI	CCCCCCCTTAGCATCTAATGTCTTTCACAGAGGAGCATCAATTGATCTATCAATTTTTTCTCTTCATATTGCCGGAATATCTTCTATTATAGGAGCAATTAATTTTATTGCTACTATTATAAACATACACCATAAAAAATTAACCTTAGATAAAATTCCCTTATTAGTTTGATCTATTTTAATCACAGCAATTTTATTACTTTTATCCCTTCCCGTTTTAGCTGGAGCTATTACTATACTTCTAACAGATCGTAATTTAAATACCTCATTTTTTGATCCATCGGGAGGAGGGGACCCAATTCTGTATCAACATTTATTT
MF133734.1_Tetramorium_caespitum_voucher_Herbert_C._Wagner_17143_COI	CCCCCCCTTAGCATCTAATGTCTTTCACAGAGGAGCATCAATTGATCTATCAATTTTTTCTCTTCATATTGCCGGAATATCTTCTATTATAGGAGCAATTAATTTTATTGCTACTATTATAAACATACACCATAAAAAATTAACCTTAGATAAAATTCCCTTATTAGTTTGATCTATTTTAATCACAGCAATTTTATTACTTTTATCCCTTCCCGTTTTAGCTGGAGCTATTACTATACTTCTAACAGATCGTAATTTAAATACCTCATTTTTTGATCCATCGGGAGGAGGGGACCCAATTCTGTATCAACATTTATTT
MF133735.1_Tetramorium_caespitum_voucher_Herbert_C._Wagner_17144_COI	CCCCCCCTTAGCATCTAATGTCTTTCACAGAGGAGCATCAATTGATCTATCAATTTTTTCTCTTCATATTGCCGGAATATCTTCTATTATAGGAGCAATTAATTTTATTGCTACTATTATAAACATACACCATAAAAAATTAACCTTAGATAAAATTCCCTTATTAGTTTGATCTATTTTAATCACAGCAATTTTATTACTTTTATCCCTTCCCGTTTTAGCTGGAGCTATTACTATACTTCTAACAGATCGTAATTTAAATACCTCATTTTTTGATCCATCGGGAGGAGGGGACCCAATTCTGTATCAACATTTATTT
MF133736.1_Tetramorium_caespitum_voucher_Herbert_C._Wagner_17145_COI	CCCCCCCTTAGCATCTAATGTCTTTCACAGAGGAGCATCAATTGATCTATCAATTTTTTCTCTTCATATTGCCGGAATATCTTCTATTATAGGAGCAATTAATTTTATTGCTACTATTATAAACATACACCATAAAAAATTAACCTTAGATAAAATTCCCTTATTAGTTTGATCTATTTTAATCACAGCAATTTTATTACTTTTATCCCTTCCCGTTTTAGCTGGAGCTATTACTATACTTCTAACAGATCGTAATTTAAATACCTCATTTTTTGATCCATCGGGAGGAGGGGACCCAATTCTGTATCAACATTTATTT
MF133737.1_Tetramorium_caespitum_voucher_Herbert_C._Wagner_17151_COI	CCCCCCCTTAGCATCTAATGTCTTTCACAGAGGAGCATCAATTGATCTATCAATTTTTTCTCTTCATATTGCCGGAATATCTTCTATTATAGGAGCAATTAATTTTATTGCTACTATTATAAACATACACCATAAAAAATTAACCTTAGATAAAATTCCCTTATTAGTTTGATCTATTTTAATCACAGCAATTTTATTACTTTTATCCCTTCCCGTTTTAGCTGGAGCTATTACTATACTTCTAACAGATCGTAATTTAAATACCTCATTTTTTGATCCATCGGGAGGAGGGGACCCAATTCTGTATCAACATTTATTT
MF133738.1_Tetramorium_caespitum_voucher_Herbert_C._Wagner_17221_COI	CCCCCCCTTAGCATCTAATGTCTTTCACAGAGGAGCATCAATTGATCTATCAATTTTTTCTCTTCATATTGCCGGAATATCTTCTATTATAGGAGCAATTAATTTTATTGCTACTATTATAAACATACACCATAAAAAATTAACCTTAGATAAAATTCCCTTATTAGTTTGATCTATTTTAATCACAGCAATTTTATTACTTTTATCCCTTCCCGTTTTAGCTGGAGCTATTACTATACTTCTAACAGATCGTAATTTAAATACCTCATTTTTTGATCCATCGGGAGGAGGGGACCCAATTCTGTATCAACATTTATTT
MF133739.1_Tetramorium_caespitum_voucher_Herbert_C._Wagner_17222_COI	CCCCCCCTTAGCATCTAATGTCTTTCACAGAGGAGCATCAATTGATCTATCAATTTTTTCTCTTCATATTGCCGGAATATCTTCTATTATAGGAGCAATTAATTTTATTGCTACTATTATAAACATACACCATAAAAAATTAACCTTAGATAAAATTCCCTTATTAGTTTGATCTATTTTAATCACAGCAATTTTATTACTTTTATCCCTTCCCGTTTTAGCTGGAGCTATTACTATACTTCTAACAGATCGTAATTTAAATACCTCATTTTTTGATCCATCGGGAGGAGGGGACCCAATTCTGTATCAACATTTATTT
MF133740.1_Tetramorium_caespitum_voucher_Herbert_C._Wagner_17228_COI	CCCCCCCTTAGCATCTAATGTCTTTCACAGAGGAGCATCAATTGATCTATCAATTTTTTCTCTTCATATTGCCGGAATATCTTCTATTATAGGAGCAATTAATTTTATTGCTACTATTATAAACATACACCATAAAAAATTAACCTTAGATAAAATTCCCTTATTAGTTTGATCTATTTTAATCACAGCAATTTTATTACTTTTATCCCTTCCCGTTTTAGCTGGAGCTATTACTATACTTCTAACAGATCGTAATTTAAATACCTCATTTTTTGATCCATCGGGAGGAGGGGACCCAATTCTGTATCAACATTTATTT
MF133741.1_Tetramorium_caespitum_voucher_Herbert_C._Wagner_17233_COI	CCCCCCCTTAGCATCTAATGTCTTTCACAGAGGAGCATCAATTGATCTATCAATTTTTTCTCTTCATATTGCCGGAATATCTTCTATTATAGGAGCAATTAATTTTATTGCTACTATTATAAACATACACCATAAAAAATTAACCTTAGATAAAATTCCCTTATTAGTTTGATCTATTTTAATCACAGCAATTTTATTACTTTTATCCCTTCCCGTTTTAGCTGGAGCTATTACTATACTTCTAACAGATCGTAATTTAAATACCTCATTTTTTGATCCATCGGGAGGAGGGGACCCAATTCTGTATCAACATTTATTT
MF133742.1_Tetramorium_caespitum_voucher_Herbert_C._Wagner_17234_COI	CCCCCCCTTAGCATCTAATGTCTTTCACAGAGGAGCATCAATTGATCTATCAATTTTTTCTCTTCATATTGCCGGAATATCTTCTATTATAGGAGCAATTAATTTTATTGCTACTATTATAAACATACACCATAAAAAATTAACCTTAGATAAAATTCCCTTATTAGTTTGATCTATTTTAATCACAGCAATTTTATTACTTTTATCCCTTCCCGTTTTAGCTGGAGCTATTACTATACTTCTAACAGATCGTAATTTAAATACCTCATTTTTTGATCCATCGGGAGGAGGGGACCCAATTCTGTATCAACATTTATTT
MF133743.1_Tetramorium_caespitum_voucher_Herbert_C._Wagner_17238_COI	CCCCCCCTTAGCATCTAATGTCTTTCACAGAGGAGCATCAATTGATCTATCAATTTTTTCTCTTCATATTGCCGGAATATCTTCTATTATAGGAGCAATTAATTTTATTGCTACTATTATAAACATACACCATAAAAAATTAACCTTAGATAAAATTCCCTTATTAGTTTGATCTATTTTAATCACAGCAATTTTATTACTTTTATCCCTTCCCGTTTTAGCTGGAGCTATTACTATACTTCTAACAGATCGTAATTTAAATACCTCATTTTTTGATCCATCGGGAGGAGGGGACCCAATTCTGTATCAACATTTATTT
MF133744.1_Tetramorium_caespitum_voucher_Herbert_C._Wagner_17240_COI	CCCCCCCTTAGCATCTAATGTCTTTCACAGAGGAGCATCAATTGATCTATCAATTTTTTCTCTTCATATTGCCGGAATATCTTCTATTATAGGAGCAATTAATTTTATTGCTACTATTATAAACATACACCATAAAAAATTAACCTTAGATAAAATTCCCTTATTAGTTTGATCTATTTTAATCACAGCAATTTTATTACTTTTATCCCTTCCCGTTTTAGCTGGAGCTATTACTATACTTCTAACAGATCGTAATTTAAATACCTCATTTTTTGATCCATCGGGAGGAGGGGACCCAATTCTGTATCAACATTTATTT
MF133745.1_Tetramorium_caespitum_voucher_Herbert_C._Wagner_17241_COI	CCCCCCCTTAGCATCTAATGTCTTTCACAGAGGAGCATCAATTGATCTATCAATTTTTTCTCTTCATATTGCCGGAATATCTTCTATTATAGGAGCAATTAATTTTATTGCTACTATTATAAACATACACCATAAAAAATTAACCTTAGATAAAATTCCCTTATTAGTTTGATCTATTTTAATCACAGCAATTTTATTACTTTTATCCCTTCCCGTTTTAGCTGGAGCTATTACTATACTTCTAACAGATCGTAATTTAAATACCTCATTTTTTGATCCATCGGGAGGAGGGGACCCAATTCTGTATCAACATTTATTT
MF133746.1_Tetramorium_caespitum_voucher_Herbert_C._Wagner_17245_COI	CCCCCCCTTAGCATCTAATGTCTTTCACAGAGGAGCATCAATTGATCTATCAATTTTTTCTCTTCATATTGCCGGAATATCTTCTATTATAGGAGCAATTAATTTTATTGCTACTATTATAAACATACACCATAAAAAATTAACCTTAGATAAAATTCCCTTATTAGTTTGATCTATTTTAATCACAGCAATTTTATTACTTTTATCCCTTCCCGTTTTAGCTGGAGCTATTACTATACTTCTAACAGATCGTAATTTAAATACCTCATTTTTTGATCCATCGGGAGGAGGGGACCCAATTCTGTATCAACATTTATTT
MF133747.1_Tetramorium_caespitum_voucher_Herbert_C._Wagner_17246_COI	CCCCCCCTTAGCATCTAATGTCTTTCACAGAGGAGCATCAATTGATCTATCAATTTTTTCTCTTCATATTGCCGGAATATCTTCTATTATAGGAGCAATTAATTTTATTGCTACTATTATAAACATACACCATAAAAAATTAACCTTAGATAAAATTCCCTTATTAGTTTGATCTATTTTAATCACAGCAATTTTATTACTTTTATCCCTTCCCGTTTTAGCTGGAGCTATTACTATACTTCTAACAGATCGTAATTTAAATACCTCATTTTTTGATCCATCGGGAGGAGGGGACCCAATTCTGTATCAACATTTATTT
MF133748.1_Tetramorium_caespitum_voucher_Herbert_C._Wagner_17254_COI	CCCCCCCTTAGCATCTAATGTCTTTCACAGAGGAGCATCAATTGATCTATCAATTTTTTCTCTTCATATTGCCGGAATATCTTCTATTATAGGAGCAATTAATTTTATTGCTACTATTATAAACATACACCATAAAAAATTAACCTTAGATAAAATTCCCTTATTAGTTTGATCTATTTTAATCACAGCAATTTTATTACTTTTATCCCTTCCCGTTTTAGCTGGAGCTATTACTATACTTCTAACAGATCGTAATTTAAATACCTCATTTTTTGATCCATCGGGAGGAGGGGACCCAATTCTGTATCAACATTTATTT
MF133749.1_Tetramorium_caespitum_voucher_Herbert_C._Wagner_17274_COI	CCCCCCCTTAGCATCTAATGTCTTTCACAGAGGAGCATCAATTGATCTATCAATTTTTTCTCTTCATATTGCCGGAATATCTTCTATTATAGGAGCAATTAATTTTATTGCTACTATTATAAACATACACCATAAAAAATTAACCTTAGATAAAATTCCCTTATTAGTTTGATCTATTTTAATCACAGCAATTTTATTACTTTTATCCCTTCCCGTTTTAGCTGGAGCTATTACTATACTTCTAACAGATCGTAATTTAAATACCTCATTTTTTGATCCATCGGGAGGAGGGGACCCAATTCTGTATCAACATTTATTT
MF133750.1_Tetramorium_caespitum_voucher_Herbert_C._Wagner_17515_COI	CCCCCCCTTAGCATCTAATGTCTTTCACAGAGGAGCATCAATTGATCTATCAATTTTTTCTCTTCATATTGCCGGAATATCTTCTATTATAGGAGCAATTAATTTTATTGCTACTATTATAAACATACACCATAAAAAATTAACCTTAGATAAAATTCCCTTATTAGTTTGATCTATTTTAATCACAGCAATTTTATTACTTTTATCCCTTCCCGTTTTAGCTGGAGCTATTACTATACTTCTAACAGATCGTAATTTAAATACCTCATTTTTTGATCCATCGGGAGGAGGGGACCCAATTCTGTATCAACATTTATTT
MF133751.1_Tetramorium_caespitum_voucher_Herbert_C._Wagner_17691_COI	CCCCCCCTTAGCATCTAATGTCTTTCACAGAGGAGCATCAATTGATCTATCAATTTTTTCTCTTCATATTGCCGGAATATCTTCTATTATAGGAGCAATTAATTTTATTGCTACTATTATAAACATACACCATAAAAAATTAACCTTAGATAAAATTCCCTTATTAGTTTGATCTATTTTAATCACAGCAATTTTATTACTTTTATCCCTTCCCGTTTTAGCTGGAGCTATTACTATACTTCTAACAGATCGTAATTTAAATACCTCATTTTTTGATCCATCGGGAGGAGGGGACCCAATTCTGTATCAACATTTATTT
MF133752.1_Tetramorium_caespitum_voucher_Herbert_C._Wagner_17872_COI	CCCCCCCTTAGCATCTAATGTCTTTCACAGAGGAGCATCAATTGATCTATCAATTTTTTCTCTTCATATTGCCGGAATATCTTCTATTATAGGAGCAATTAATTTTATTGCTACTATTATAAACATACACCATAAAAAATTAACCTTAGATAAAATTCCCTTATTAGTTTGATCTATTTTAATCACAGCAATTTTATTACTTTTATCCCTTCCCGTTTTAGCTGGAGCTATTACTATACTTCTAACAGATCGTAATTTAAATACCTCATTTTTTGATCCATCGGGAGGAGGGGACCCAATTCTGTATCAACATTTATTT
MF133753.1_Tetramorium_caespitum_voucher_Herbert_C._Wagner_18091_COI	CCCCCCCTTAGCATCTAATGTCTTTCACAGAGGAGCATCAATTGATCTATCAATTTTTTCTCTTCATATTGCCGGAATATCTTCTATTATAGGAGCAATTAATTTTATTGCTACTATTATAAACATACACCATAAAAAATTAACCTTAGATAAAATTCCCTTATTAGTTTGATCTATTTTAATCACAGCAATTTTATTACTTTTATCCCTTCCCGTTTTAGCTGGAGCTATTACTATACTTCTAACAGATCGTAATTTAAATACCTCATTTTTTGATCCATCGGGAGGAGGGGACCCAATTCTGTATCAACATTTATTT
MF133754.1_Tetramorium_immigrans_voucher_Herbert_C._Wagner_i256_COI	TCCCCCATTAGCATCTAATATCTTTCATAGAGGCCCATCAATTGATCTATCAATTTTTTCTCTTCATATTGCAGGAATATCTTCTATTATAGGTGCAATTAATTTTATCGCTACTATTATAAACATACATCATAAAAAATTAACCTTAGATAAAATCCCCCTGTTAGTTTGATCTATTTTAATTACAGCAATTCTTCTCCTCCTATCTCTTCCCGTATTAGCAGGAGCTATTACTATACTCTTAACAGATCGTAATTTAAATACCTCATTTTTTGATCCATCAGGTGGGGGGGACCCAATTCTATATCAACATTTATTT
MF133755.1_Tetramorium_immigrans_voucher_Herbert_C._Wagner_i275_COI	TCCCCCATTAGCATCTAATATCTTTCATAGAGGCCCATCAATTGATCTATCAATTTTTTCTCTTCATATTGCAGGAATATCTTCTATTATAGGTGCAATTAATTTTATCGCTACTATTATAAACATACATCATAAAAAATTAACCTTAGATAAAATCCCCCTGTTAGTTTGATCTATTTTAATTACAGCAATTCTTCTCCTCCTATCTCTTCCCGTATTAGCAGGAGCTATTACTATACTCTTAACAGATCGTAATTTAAATACCTCATTTTTTGATCCATCAGGTGGGGGGGACCCAATTCTATATCAACATTTATTT
MF133756.1_Tetramorium_immigrans_voucher_Herbert_C._Wagner_i276_COI	TCCCCCATTAGCATCTAATATCTTTCATAGAGGCCCATCAATTGATCTATCAATTTTTTCTCTTCATATTGCAGGAATATCTTCTATTATAGGTGCAATTAATTTTATCGCTACTATTATAAACATACATCATAAAAAATTAACCTTAGATAAAATCCCCCTGTTAGTTTGATCTATTTTAATTACAGCAATTCTTCTCCTCCTATCTCTTCCCGTATTAGCAGGAGCTATTACTATACTCTTAACAGATCGTAATTTAAATACCTCATTTTTTGATCCATCAGGTGGGGGGGACCCAATTCTATATCAACATTTATTT
MF133757.1_Tetramorium_immigrans_voucher_Herbert_C._Wagner_i277_COI	TCCCCCATTAGCATCTAATATCTTTCATAGAGGCCCATCAATTGATCTATCAATTTTTTCTCTTCATATTGCAGGAATATCTTCTATTATAGGTGCAATTAATTTTATCGCTACTATTATAAACATACATCATAAAAAATTAACCTTAGATAAAATCCCCCTGTTAGTTTGATCTATTTTAATTACAGCAATTCTTCTCCTCCTATCTCTTCCCGTATTAGCAGGAGCTATTACTATACTCTTAACAGATCGTAATTTAAATACCTCATTTTTTGATCCATCAGGTGGGGGGGACCCAATTCTATATCAACATTTATTT
MF133758.1_Tetramorium_immigrans_voucher_Herbert_C._Wagner_i657_COI	TCCCCCATTAGCATCTAATATCTTTCATAGAGGCCCATCAATTGATCTATCAATTTTTTCTCTTCATATTGCAGGAATATCTTCTATTATAGGTGCAATTAATTTTATCGCTACTATTATAAACATACATCATAAAAAATTAACCTTAGATAAAATCCCCCTGTTAGTTTGATCTATTTTAATTACAGCAATTCTTCTCCTCCTATCTCTTCCCGTATTAGCAGGAGCTATTACTATACTCTTAACAGATCGTAATTTAAATACCTCATTTTTTGATCCATCAGGTGGGGGGGACCCAATTCTATATCAACATTTATTC
MF133759.1_Tetramorium_immigrans_voucher_Herbert_C._Wagner_16870_COI	TCCCCCATTAGCATCTAATATCTTTCATAGAGGCCCATCAATTGATCTATCAATTTTTTCTCTTCATATTGCAGGAATATCTTCTATTATAGGTGCAATTAATTTTATCGCTACTATTATAAACATACATCATAAAAAATTAACCTTAGATAAAATCCCCCTGTTAGTTTGATCTATTTTAATTACAGCAATTCTTCTCCTCCTATCTCTTCCTGTATTAGCAGGAGCTATTACTATACTCTTAACAGATCGTAATTTAAATACCTCATTTTTTGATCCATCAGGTGGGGGAGACCCAATTCTATATCAACATTTATTC
MF133760.1_Tetramorium_immigrans_voucher_Herbert_C._Wagner_16831_COI	CCCCCCATTAGCATCTAATATCTTTCATAGAGGCCCATCAATTGATCTATCAATTTTTTCTCTTCATATTGCAGGAATATCTTCTATTATAGGTGCGATTAATTTTATCGCTACTATTATAAACATACATCATAAAAAATTAACCTTAGATAAAATCCCCCTGTTAGTTTGATCTATTTTAATTACAGCAATTCTTCTCCTCCTATCTCTTCCCGTATTAGCGGGAGCTATTACTATACTCTTAACAGATCGTAATTTAAATACCTCATTTTTTGATCCATCGGGTGGGGGGGACCCAATTCTATATCAACATTTATTC
MF133761.1_Tetramorium_immigrans_voucher_Herbert_C._Wagner_16853_COI	CCCCCCATTAGCATCTAATATCTTTCATAGAGGCCCATCAATTGATCTATCAATTTTTTCTCTTCATATTGCAGGAATATCTTCTATTATAGGTGCGATTAATTTTATCGCTACTATTATAAACATACATCATAAAAAATTAACCTTAGATAAAATCCCCCTGTTAGTTTGATCTATTTTAATTACAGCAATTCTTCTCCTCCTATCTCTTCCCGTATTAGCGGGAGCTATTACTATACTCTTAACAGATCGTAATTTAAATACCTCATTTTTTGATCCATCGGGTGGGGGGGACCCAATTCTATATCAACATTTATTC
MF133762.1_Tetramorium_immigrans_voucher_Herbert_C._Wagner_16968_COI	CCCCCCATTAGCATCTAATATCTTTCATAGAGGCCCATCAATTGATCTATCAATTTTTTCTCTTCATATTGCAGGAATATCTTCTATTATAGGTGCGATTAATTTTATCGCTACTATTATAAACATACATCATAAAAAATTAACCTTAGATAAAATCCCCCTGTTAGTTTGATCTATTTTAATTACAGCAATTCTTCTCCTCCTATCTCTTCCCGTATTAGCGGGAGCTATTACTATACTCTTAACAGATCGTAATTTAAATACCTCATTTTTTGATCCATCGGGTGGGGGGGACCCAATTCTATATCAACATTTATTC
MF133763.1_Tetramorium_immigrans_voucher_Herbert_C._Wagner_16970_COI	CCCCCCATTAGCATCTAATATCTTTCATAGAGGCCCATCAATTGATCTATCAATTTTTTCTCTTCATATTGCAGGAATATCTTCTATTATAGGTGCGATTAATTTTATCGCTACTATTATAAACATACATCATAAAAAATTAACCTTAGATAAAATCCCCCTGTTAGTTTGATCTATTTTAATTACAGCAATTCTTCTCCTCCTATCTCTTCCCGTATTAGCGGGAGCTATTACTATACTCTTAACAGATCGTAATTTAAATACCTCATTTTTTGATCCATCGGGTGGGGGGGACCCAATTCTATATCAACATTTATTC
MF133764.1_Tetramorium_immigrans_voucher_Herbert_C._Wagner_17098_COI	CCCCCCATTAGCATCTAATATCTTTCATAGAGGCCCATCAATTGATCTATCAATTTTTTCTCTTCATATTGCAGGAATATCTTCTATTATAGGTGCGATTAATTTTATCGCTACTATTATAAACATACATCATAAAAAATTAACCTTAGATAAAATCCCCCTGTTAGTTTGATCTATTTTAATTACAGCAATTCTTCTCCTCCTATCTCTTCCCGTATTAGCGGGAGCTATTACTATACTCTTAACAGATCGTAATTTAAATACCTCATTTTTTGATCCATCGGGTGGGGGGGACCCAATTCTATATCAACATTTATTC
MF133765.1_Tetramorium_immigrans_voucher_Herbert_C._Wagner_17100_COI	CCCCCCATTAGCATCTAATATCTTTCATAGAGGCCCATCAATTGATCTATCAATTTTTTCTCTTCATATTGCAGGAATATCTTCTATTATAGGTGCGATTAATTTTATCGCTACTATTATAAACATACATCATAAAAAATTAACCTTAGATAAAATCCCCCTGTTAGTTTGATCTATTTTAATTACAGCAATTCTTCTCCTCCTATCTCTTCCCGTATTAGCGGGAGCTATTACTATACTCTTAACAGATCGTAATTTAAATACCTCATTTTTTGATCCATCGGGTGGGGGGGACCCAATTCTATATCAACATTTATTC
MF133766.1_Tetramorium_immigrans_voucher_Herbert_C._Wagner_17162_COI	CCCCCCATTAGCATCTAATATCTTTCATAGAGGCCCATCAATTGATCTATCAATTTTTTCTCTTCATATTGCAGGAATATCTTCTATTATAGGTGCGATTAATTTTATCGCTACTATTATAAACATACATCATAAAAAATTAACCTTAGATAAAATCCCCCTGTTAGTTTGATCTATTTTAATTACAGCAATTCTTCTCCTCCTATCTCTTCCCGTATTAGCGGGAGCTATTACTATACTCTTAACAGATCGTAATTTAAATACCTCATTTTTTGATCCATCGGGTGGGGGGGACCCAATTCTATATCAACATTTATTC
MF133767.1_Tetramorium_immigrans_voucher_Herbert_C._Wagner_17163_COI	CCCCCCATTAGCATCTAATATCTTTCATAGAGGCCCATCAATTGATCTATCAATTTTTTCTCTTCATATTGCAGGAATATCTTCTATTATAGGTGCGATTAATTTTATCGCTACTATTATAAACATACATCATAAAAAATTAACCTTAGATAAAATCCCCCTGTTAGTTTGATCTATTTTAATTACAGCAATTCTTCTCCTCCTATCTCTTCCCGTATTAGCGGGAGCTATTACTATACTCTTAACAGATCGTAATTTAAATACCTCATTTTTTGATCCATCGGGTGGGGGGGACCCAATTCTATATCAACATTTATTC
MF133768.1_Tetramorium_immigrans_voucher_Herbert_C._Wagner_17292_COI	CCCCCCATTAGCATCTAATATCTTTCATAGAGGCCCATCAATTGATCTATCAATTTTTTCTCTTCATATTGCAGGAATATCTTCTATTATAGGTGCGATTAATTTTATCGCTACTATTATAAACATACATCATAAAAAATTAACCTTAGATAAAATCCCCCTGTTAGTTTGATCTATTTTAATTACAGCAATTCTTCTCCTCCTATCTCTTCCCGTATTAGCGGGAGCTATTACTATACTCTTAACAGATCGTAATTTAAATACCTCATTTTTTGATCCATCGGGTGGGGGGGACCCAATTCTATATCAACATTTATTC
MF133769.1_Tetramorium_immigrans_voucher_Herbert_C._Wagner_17465_COI	CCCCCCATTAGCATCTAATATCTTTCATAGAGGCCCATCAATTGATCTATCAATTTTTTCTCTTCATATTGCAGGAATATCTTCTATTATAGGTGCGATTAATTTTATCGCTACTATTATAAACATACATCATAAAAAATTAACCTTAGATAAAATCCCCCTGTTAGTTTGATCTATTTTAATTACAGCAATTCTTCTCCTCCTATCTCTTCCCGTATTAGCGGGAGCTATTACTATACTCTTAACAGATCGTAATTTAAATACCTCATTTTTTGATCCATCGGGTGGGGGGGACCCAATTCTATATCAACATTTATTC
MF133770.1_Tetramorium_immigrans_voucher_Herbert_C._Wagner_17466_COI	CCCCCCATTAGCATCTAATATCTTTCATAGAGGCCCATCAATTGATCTATCAATTTTTTCTCTTCATATTGCAGGAATATCTTCTATTATAGGTGCGATTAATTTTATCGCTACTATTATAAACATACATCATAAAAAATTAACCTTAGATAAAATCCCCCTGTTAGTTTGATCTATTTTAATTACAGCAATTCTTCTCCTCCTATCTCTTCCCGTATTAGCGGGAGCTATTACTATACTCTTAACAGATCGTAATTTAAATACCTCATTTTTTGATCCATCGGGTGGGGGGGACCCAATTCTATATCAACATTTATTC
MF133771.1_Tetramorium_immigrans_voucher_Herbert_C._Wagner_17468_COI	CCCCCCATTAGCATCTAATATCTTTCATAGAGGCCCATCAATTGATCTATCAATTTTTTCTCTTCATATTGCAGGAATATCTTCTATTATAGGTGCGATTAATTTTATCGCTACTATTATAAACATACATCATAAAAAATTAACCTTAGATAAAATCCCCCTGTTAGTTTGATCTATTTTAATTACAGCAATTCTTCTCCTCCTATCTCTTCCCGTATTAGCGGGAGCTATTACTATACTCTTAACAGATCGTAATTTAAATACCTCATTTTTTGATCCATCGGGTGGGGGGGACCCAATTCTATATCAACATTTATTC
MF133772.1_Tetramorium_immigrans_voucher_Herbert_C._Wagner_17587_COI	CCCCCCATTAGCATCTAATATCTTTCATAGAGGCCCATCAATTGATCTATCAATTTTTTCTCTTCATATTGCAGGAATATCTTCTATTATAGGTGCGATTAATTTTATCGCTACTATTATAAACATACATCATAAAAAATTAACCTTAGATAAAATCCCCCTGTTAGTTTGATCTATTTTAATTACAGCAATTCTTCTCCTCCTATCTCTTCCCGTATTAGCGGGAGCTATTACTATACTCTTAACAGATCGTAATTTAAATACCTCATTTTTTGATCCATCGGGTGGGGGGGACCCAATTCTATATCAACATTTATTC
MF133773.1_Tetramorium_immigrans_voucher_Herbert_C._Wagner_17588_COI	CCCCCCATTAGCATCTAATATCTTTCATAGAGGCCCATCAATTGATCTATCAATTTTTTCTCTTCATATTGCAGGAATATCTTCTATTATAGGTGCGATTAATTTTATCGCTACTATTATAAACATACATCATAAAAAATTAACCTTAGATAAAATCCCCCTGTTAGTTTGATCTATTTTAATTACAGCAATTCTTCTCCTCCTATCTCTTCCCGTATTAGCGGGAGCTATTACTATACTCTTAACAGATCGTAATTTAAATACCTCATTTTTTGATCCATCGGGTGGGGGGGACCCAATTCTATATCAACATTTATTC
MF133774.1_Tetramorium_immigrans_voucher_Herbert_C._Wagner_17589_COI	CCCCCCATTAGCATCTAATATCTTTCATAGAGGCCCATCAATTGATCTATCAATTTTTTCTCTTCATATTGCAGGAATATCTTCTATTATAGGTGCGATTAATTTTATCGCTACTATTATAAACATACATCATAAAAAATTAACCTTAGATAAAATCCCCCTGTTAGTTTGATCTATTTTAATTACAGCAATTCTTCTCCTCCTATCTCTTCCCGTATTAGCGGGAGCTATTACTATACTCTTAACAGATCGTAATTTAAATACCTCATTTTTTGATCCATCGGGTGGGGGGGACCCAATTCTATATCAACATTTATTC
MF133775.1_Tetramorium_immigrans_voucher_Herbert_C._Wagner_17596_COI	CCCCCCATTAGCATCTAATATCTTTCATAGAGGCCCATCAATTGATCTATCAATTTTTTCTCTTCATATTGCAGGAATATCTTCTATTATAGGTGCGATTAATTTTATCGCTACTATTATAAACATACATCATAAAAAATTAACCTTAGATAAAATCCCCCTGTTAGTTTGATCTATTTTAATTACAGCAATTCTTCTCCTCCTATCTCTTCCCGTATTAGCGGGAGCTATTACTATACTCTTAACAGATCGTAATTTAAATACCTCATTTTTTGATCCATCGGGTGGGGGGGACCCAATTCTATATCAACATTTATTC
MF133776.1_Tetramorium_immigrans_voucher_Herbert_C._Wagner_17753_COI	CCCCCCATTAGCATCTAATATCTTTCATAGAGGCCCATCAATTGATCTATCAATTTTTTCTCTTCATATTGCAGGAATATCTTCTATTATAGGTGCGATTAATTTTATCGCTACTATTATAAACATACATCATAAAAAATTAACCTTAGATAAAATCCCCCTGTTAGTTTGATCTATTTTAATTACAGCAATTCTTCTCCTCCTATCTCTTCCCGTATTAGCGGGAGCTATTACTATACTCTTAACAGATCGTAATTTAAATACCTCATTTTTTGATCCATCGGGTGGGGGGGACCCAATTCTATATCAACATTTATTC
MF133777.1_Tetramorium_immigrans_voucher_Herbert_C._Wagner_17804_COI	CCCCCCATTAGCATCTAATATCTTTCATAGAGGCCCATCAATTGATCTATCAATTTTTTCTCTTCATATTGCAGGAATATCTTCTATTATAGGTGCGATTAATTTTATCGCTACTATTATAAACATACATCATAAAAAATTAACCTTAGATAAAATCCCCCTGTTAGTTTGATCTATTTTAATTACAGCAATTCTTCTCCTCCTATCTCTTCCCGTATTAGCGGGAGCTATTACTATACTCTTAACAGATCGTAATTTAAATACCTCATTTTTTGATCCATCGGGTGGGGGGGACCCAATTCTATATCAACATTTATTC
MF133778.1_Tetramorium_immigrans_voucher_Herbert_C._Wagner_17860_COI	CCCCCCATTAGCATCTAATATCTTTCATAGAGGCCCATCAATTGATCTATCAATTTTTTCTCTTCATATTGCAGGAATATCTTCTATTATAGGTGCGATTAATTTTATCGCTACTATTATAAACATACATCATAAAAAATTAACCTTAGATAAAATCCCCCTGTTAGTTTGATCTATTTTAATTACAGCAATTCTTCTCCTCCTATCTCTTCCCGTATTAGCGGGAGCTATTACTATACTCTTAACAGATCGTAATTTAAATACCTCATTTTTTGATCCATCGGGTGGGGGGGACCCAATTCTATATCAACATTTATTC
MF133779.1_Tetramorium_immigrans_voucher_Herbert_C._Wagner_17874_COI	CCCCCCATTAGCATCTAATATCTTTCATAGAGGCCCATCAATTGATCTATCAATTTTTTCTCTTCATATTGCAGGAATATCTTCTATTATAGGTGCGATTAATTTTATCGCTACTATTATAAACATACATCATAAAAAATTAACCTTAGATAAAATCCCCCTGTTAGTTTGATCTATTTTAATTACAGCAATTCTTCTCCTCCTATCTCTTCCCGTATTAGCGGGAGCTATTACTATACTCTTAACAGATCGTAATTTAAATACCTCATTTTTTGATCCATCGGGTGGGGGGGACCCAATTCTATATCAACATTTATTC
MF133780.1_Tetramorium_immigrans_voucher_Herbert_C._Wagner_17914_COI	CCCCCCATTAGCATCTAATATCTTTCATAGAGGCCCATCAATTGATCTATCAATTTTTTCTCTTCATATTGCAGGAATATCTTCTATTATAGGTGCGATTAATTTTATCGCTACTATTATAAACATACATCATAAAAAATTAACCTTAGATAAAATCCCCCTGTTAGTTTGATCTATTTTAATTACAGCAATTCTTCTCCTCCTATCTCTTCCCGTATTAGCGGGAGCTATTACTATACTCTTAACAGATCGTAATTTAAATACCTCATTTTTTGATCCATCGGGTGGGGGGGACCCAATTCTATATCAACATTTATTC
MF133781.1_Tetramorium_immigrans_voucher_Herbert_C._Wagner_18222_COI	CCCCCCATTAGCATCTAATATCTTTCATAGAGGCCCATCAATTGATCTATCAATTTTTTCTCTTCATATTGCAGGAATATCTTCTATTATAGGTGCGATTAATTTTATCGCTACTATTATAAACATACATCATAAAAAATTAACCTTAGATAAAATCCCCCTGTTAGTTTGATCTATTTTAATTACAGCAATTCTTCTCCTCCTATCTCTTCCCGTATTAGCGGGAGCTATTACTATACTCTTAACAGATCGTAATTTAAATACCTCATTTTTTGATCCATCGGGTGGGGGGGACCCAATTCTATATCAACATTTATTC
MF133782.1_Tetramorium_immigrans_voucher_Herbert_C._Wagner_16822_COI	TCCCCCATTAGCATCTAATATCTTTCATAGAGGCCCATCAATTGATCTATCAATTTTTTCTCTTCATATTGCAGGAATATCTTCTATTATAGGTGCAATTAATTTTATCGCTACTATTATAAACATACATCATAAAAAATTAACCTTAGATAAAATCCCCCTGTTAGTTTGATCTATTTTAATTACAGCAATTCTTCTCCTCCTATCTCTTCCCGTATTAGCAGGAGCTATTACTATACTCTTAACAGATCGTAATTTAAATACCTCATTTTTTGATCCATCAGGTGGGGGGGACCCAATTCTATATCAACATTTATTC
MF133783.1_Tetramorium_immigrans_voucher_Herbert_C._Wagner_17741_COI	TCCCCCATTAGCATCTAATATCTTTCATAGAGGCCCATCAATTGATCTATCAATTTTTTCTCTTCATATTGCAGGAATATCTTCTATTATAGGTGCAATTAATTTTATCGCTACTATTATAAACATACATCATAAAAAATTAACCTTAGATAAAATCCCCCTGTTAGTTTGATCTATTTTAATTACAGCAATTCTTCTCCTCCTATCTCTTCCCGTATTAGCAGGAGCTATTACTATACTCTTAACAGATCGTAATTTAAATACCTCATTTTTTGATCCATCAGGTGGGGGGGACCCAATTCTATATCAACATTTATTC
MF133784.1_Tetramorium_immigrans_voucher_Herbert_C._Wagner_17689_COI	TCCCCCATTAGCATCTAATATCTTTCATAGAGGCCCATCAATTGATCTATCAATTTTTTCTCTTCATATTGCAGGAATATCTTCTATTATAGGTGCAATTAATTTTATCGCTACTATTATAAACATACATCATAAAAAATTAACCTTAGATAAAATCCCCCTGTTAGTTTGATCTATTTTAATTACAGCAATTCTTCTCCTCCTATCTCTTCCCGTATTAGCAGGAGCTATTACTATACTCTTAACAGATCGTAATTTAAATACCTCATTTTTTGATCCATCAGGTGGGGGAGACCCAATTCTATATCAACATTTATTC
MF133785.1_Tetramorium_immigrans_voucher_Herbert_C._Wagner_18640_COI	TCCCCCATTAGCATCTAATATCTTTCATAGAGGCCCATCAATTGATCTATCAATTTTTTCTCTTCATATTGCAGGAATATCTTCTATTATAGGTGCAATTAATTTTATCGCTACTATTATAAACATACATCATAAAAAATTAACCTTAGATAAAATCCCCCTGTTAGTTTGATCTATTTTAATTACAGCAATTCTTCTCCTCCTATCTCTTCCCGTATTAGCAGGAGCTATTACTATACTCTTAACAGATCGTAATTTAAATACCTCATTTTTTGATCCATCAGGTGGGGGAGACCCAATTCTATATCAACATTTATTC
MF133786.1_Tetramorium_immigrans_voucher_Herbert_C._Wagner_i872_COI	TCCCCCATTAGCATCTAATATCTTTCATAGAGGCCCATCAATTGATCTATCAATTTTTTCTCTTCATATTGCAGGAATATCTTCTATTATAGGTGCAATTAATTTTATCGCTACTATTATAAACATACATCATAAAAAATTAACCTTAGATAAAATCCCCCTGTTAGTTTGATCTATTTTAATTACAGCAATTCTTCTCCTCCTATCTCTTCCCGTATTAGCAGGAGCTATTACTATACTCTTAACAGATCGTAATTTAAATACCTCATTTTTTGATCCATCAGGTGGGGGGGACCCAATTCTATATCAACATTTATTC
MF133787.1_Tetramorium_immigrans_voucher_Herbert_C._Wagner_i873_COI	TCCCCCATTAGCATCTAATATCTTTCATAGAGGCCCATCAATTGATCTATCAATTTTTTCTCTTCATATTGCAGGAATATCTTCTATTATAGGTGCAATTAATTTTATCGCTACTATTATAAACATACATCATAAAAAATTAACCTTAGATAAAATCCCCCTGTTAGTTTGATCTATTTTAATTACAGCAATTCTTCTCCTCCTATCTCTTCCCGTATTAGCAGGAGCTATTACTATACTCTTAACAGATCGTAATTTAAATACCTCATTTTTTGATCCATCAGGTGGGGGGGACCCAATTCTATATCAACATTTATTC
MF133788.1_Tetramorium_immigrans_voucher_Herbert_C._Wagner_i1162_COI	TCCCCCATTAGCATCTAATATCTTTCATAGAGGCCCATCAATTGATCTATCAATTTTTTCTCTTCATATTGCAGGAATATCTTCTATTATAGGTGCAATTAATTTTATCGCTACTATTATAAACATACATCATAAAAAATTAACCTTAGATAAAATCCCCCTGTTAGTTTGATCTATTTTAATTACAGCAATTCTTCTCCTCCTATCTCTTCCCGTATTAGCAGGAGCTATTACTATACTCTTAACAGATCGTAATTTAAATACCTCATTTTTTGATCCATCAGGTGGGGGGGACCCAATTCTATATCAACATTTATTC
MF133789.1_Tetramorium_immigrans_voucher_Herbert_C._Wagner_TM305_COI	TCCCCCATTAGCATCTAATATCTTTCATAGAGGCCCATCAATTGATCTATCAATTTTTTCTCTTCATATTGCAGGAATATCTTCTATTATAGGTGCAATTAATTTTATCGCTACTATTATAAACATACATCATAAAAAATTAACCTTAGATAAAATCCCCCTGTTAGTTTGATCTATTTTAATTACAGCAATTCTTCTCCTCCTATCTCTTCCCGTATTAGCAGGAGCTATTACTATACTCTTAACAGATCGTAATTTAAATACCTCATTTTTTGATCCATCAGGTGGGGGGGACCCAATTCTATATCAACATTTATTC
MF133790.1_Tetramorium_immigrans_voucher_Herbert_C._Wagner_TM306_COI	TCCCCCATTAGCATCTAATATCTTTCATAGAGGCCCATCAATTGATCTATCAATTTTTTCTCTTCATATTGCAGGAATATCTTCTATTATAGGTGCAATTAATTTTATCGCTACTATTATAAACATACATCATAAAAAATTAACCTTAGATAAAATCCCCCTGTTAGTTTGATCTATTTTAATTACAGCAATTCTTCTCCTCCTATCTCTTCCCGTATTAGCAGGAGCTATTACTATACTCTTAACAGATCGTAATTTAAATACCTCATTTTTTGATCCATCAGGTGGGGGGGACCCAATTCTATATCAACATTTATTC
MF133791.1_Tetramorium_immigrans_voucher_Herbert_C._Wagner_16945_COI	TCCCCCATTAGCATCTAATATCTTTCATAGAGGCCCATCAATTGATCTATCAATTTTTTCTCTTCATATTGCAGGAATATCTTCTATTATAGGTGCAATTAATTTTATCGCTACTATTATAAACATACATCATAAAAAATTAACCTTAGATAAAATCCCCCTGTTAGTTTGATCTATTTTAATTACAGCAATTCTTCTCCTCCTATCTCTTCCCGTATTAGCAGGAGCTATTACTATACTCTTAACAGATCGTAATTTAAATACCTCATTTTTTGATCCATCAGGTGGGGGGGACCCAATTCTATATCAACATTTATTC
MF133792.1_Tetramorium_immigrans_voucher_Herbert_C._Wagner_16946_COI	TCCCCCATTAGCATCTAATATCTTTCATAGAGGCCCATCAATTGATCTATCAATTTTTTCTCTTCATATTGCAGGAATATCTTCTATTATAGGTGCAATTAATTTTATCGCTACTATTATAAACATACATCATAAAAAATTAACCTTAGATAAAATCCCCCTGTTAGTTTGATCTATTTTAATTACAGCAATTCTTCTCCTCCTATCTCTTCCCGTATTAGCAGGAGCTATTACTATACTCTTAACAGATCGTAATTTAAATACCTCATTTTTTGATCCATCAGGTGGGGGGGACCCAATTCTATATCAACATTTATTC
MF133793.1_Tetramorium_immigrans_voucher_Herbert_C._Wagner_16981_COI	TCCCCCATTAGCATCTAATATCTTTCATAGAGGCCCATCAATTGATCTATCAATTTTTTCTCTTCATATTGCAGGAATATCTTCTATTATAGGTGCAATTAATTTTATCGCTACTATTATAAACATACATCATAAAAAATTAACCTTAGATAAAATCCCCCTGTTAGTTTGATCTATTTTAATTACAGCAATTCTTCTCCTCCTATCTCTTCCCGTATTAGCAGGAGCTATTACTATACTCTTAACAGATCGTAATTTAAATACCTCATTTTTTGATCCATCAGGTGGGGGGGACCCAATTCTATATCAACATTTATTC
MF133794.1_Tetramorium_immigrans_voucher_Herbert_C._Wagner_17018_COI	TCCCCCATTAGCATCTAATATCTTTCATAGAGGCCCATCAATTGATCTATCAATTTTTTCTCTTCATATTGCAGGAATATCTTCTATTATAGGTGCAATTAATTTTATCGCTACTATTATAAACATACATCATAAAAAATTAACCTTAGATAAAATCCCCCTGTTAGTTTGATCTATTTTAATTACAGCAATTCTTCTCCTCCTATCTCTTCCCGTATTAGCAGGAGCTATTACTATACTCTTAACAGATCGTAATTTAAATACCTCATTTTTTGATCCATCAGGTGGGGGGGACCCAATTCTATATCAACATTTATTC
MF133795.1_Tetramorium_immigrans_voucher_Herbert_C._Wagner_17097_COI	TCCCCCATTAGCATCTAATATCTTTCATAGAGGCCCATCAATTGATCTATCAATTTTTTCTCTTCATATTGCAGGAATATCTTCTATTATAGGTGCAATTAATTTTATCGCTACTATTATAAACATACATCATAAAAAATTAACCTTAGATAAAATCCCCCTGTTAGTTTGATCTATTTTAATTACAGCAATTCTTCTCCTCCTATCTCTTCCCGTATTAGCAGGAGCTATTACTATACTCTTAACAGATCGTAATTTAAATACCTCATTTTTTGATCCATCAGGTGGGGGGGACCCAATTCTATATCAACATTTATTC
MF133796.1_Tetramorium_immigrans_voucher_Herbert_C._Wagner_17099_COI	TCCCCCATTAGCATCTAATATCTTTCATAGAGGCCCATCAATTGATCTATCAATTTTTTCTCTTCATATTGCAGGAATATCTTCTATTATAGGTGCAATTAATTTTATCGCTACTATTATAAACATACATCATAAAAAATTAACCTTAGATAAAATCCCCCTGTTAGTTTGATCTATTTTAATTACAGCAATTCTTCTCCTCCTATCTCTTCCCGTATTAGCAGGAGCTATTACTATACTCTTAACAGATCGTAATTTAAATACCTCATTTTTTGATCCATCAGGTGGGGGGGACCCAATTCTATATCAACATTTATTC
MF133797.1_Tetramorium_immigrans_voucher_Herbert_C._Wagner_17122_COI	TCCCCCATTAGCATCTAATATCTTTCATAGAGGCCCATCAATTGATCTATCAATTTTTTCTCTTCATATTGCAGGAATATCTTCTATTATAGGTGCAATTAATTTTATCGCTACTATTATAAACATACATCATAAAAAATTAACCTTAGATAAAATCCCCCTGTTAGTTTGATCTATTTTAATTACAGCAATTCTTCTCCTCCTATCTCTTCCCGTATTAGCAGGAGCTATTACTATACTCTTAACAGATCGTAATTTAAATACCTCATTTTTTGATCCATCAGGTGGGGGGGACCCAATTCTATATCAACATTTATTC
MF133798.1_Tetramorium_immigrans_voucher_Herbert_C._Wagner_17123_COI	TCCCCCATTAGCATCTAATATCTTTCATAGAGGCCCATCAATTGATCTATCAATTTTTTCTCTTCATATTGCAGGAATATCTTCTATTATAGGTGCAATTAATTTTATCGCTACTATTATAAACATACATCATAAAAAATTAACCTTAGATAAAATCCCCCTGTTAGTTTGATCTATTTTAATTACAGCAATTCTTCTCCTCCTATCTCTTCCCGTATTAGCAGGAGCTATTACTATACTCTTAACAGATCGTAATTTAAATACCTCATTTTTTGATCCATCAGGTGGGGGGGACCCAATTCTATATCAACATTTATTC
MF133799.1_Tetramorium_immigrans_voucher_Herbert_C._Wagner_17124_COI	TCCCCCATTAGCATCTAATATCTTTCATAGAGGCCCATCAATTGATCTATCAATTTTTTCTCTTCATATTGCAGGAATATCTTCTATTATAGGTGCAATTAATTTTATCGCTACTATTATAAACATACATCATAAAAAATTAACCTTAGATAAAATCCCCCTGTTAGTTTGATCTATTTTAATTACAGCAATTCTTCTCCTCCTATCTCTTCCCGTATTAGCAGGAGCTATTACTATACTCTTAACAGATCGTAATTTAAATACCTCATTTTTTGATCCATCAGGTGGGGGGGACCCAATTCTATATCAACATTTATTC
MF133800.1_Tetramorium_immigrans_voucher_Herbert_C._Wagner_17127_COI	TCCCCCATTAGCATCTAATATCTTTCATAGAGGCCCATCAATTGATCTATCAATTTTTTCTCTTCATATTGCAGGAATATCTTCTATTATAGGTGCAATTAATTTTATCGCTACTATTATAAACATACATCATAAAAAATTAACCTTAGATAAAATCCCCCTGTTAGTTTGATCTATTTTAATTACAGCAATTCTTCTCCTCCTATCTCTTCCCGTATTAGCAGGAGCTATTACTATACTCTTAACAGATCGTAATTTAAATACCTCATTTTTTGATCCATCAGGTGGGGGGGACCCAATTCTATATCAACATTTATTC
MF133801.1_Tetramorium_immigrans_voucher_Herbert_C._Wagner_17130_COI	TCCCCCATTAGCATCTAATATCTTTCATAGAGGCCCATCAATTGATCTATCAATTTTTTCTCTTCATATTGCAGGAATATCTTCTATTATAGGTGCAATTAATTTTATCGCTACTATTATAAACATACATCATAAAAAATTAACCTTAGATAAAATCCCCCTGTTAGTTTGATCTATTTTAATTACAGCAATTCTTCTCCTCCTATCTCTTCCCGTATTAGCAGGAGCTATTACTATACTCTTAACAGATCGTAATTTAAATACCTCATTTTTTGATCCATCAGGTGGGGGGGACCCAATTCTATATCAACATTTATTC
MF133802.1_Tetramorium_immigrans_voucher_Herbert_C._Wagner_17296_COI	TCCCCCATTAGCATCTAATATCTTTCATAGAGGCCCATCAATTGATCTATCAATTTTTTCTCTTCATATTGCAGGAATATCTTCTATTATAGGTGCAATTAATTTTATCGCTACTATTATAAACATACATCATAAAAAATTAACCTTAGATAAAATCCCCCTGTTAGTTTGATCTATTTTAATTACAGCAATTCTTCTCCTCCTATCTCTTCCCGTATTAGCAGGAGCTATTACTATACTCTTAACAGATCGTAATTTAAATACCTCATTTTTTGATCCATCAGGTGGGGGGGACCCAATTCTATATCAACATTTATTC
MF133803.1_Tetramorium_immigrans_voucher_Herbert_C._Wagner_17446_COI	TCCCCCATTAGCATCTAATATCTTTCATAGAGGCCCATCAATTGATCTATCAATTTTTTCTCTTCATATTGCAGGAATATCTTCTATTATAGGTGCAATTAATTTTATCGCTACTATTATAAACATACATCATAAAAAATTAACCTTAGATAAAATCCCCCTGTTAGTTTGATCTATTTTAATTACAGCAATTCTTCTCCTCCTATCTCTTCCCGTATTAGCAGGAGCTATTACTATACTCTTAACAGATCGTAATTTAAATACCTCATTTTTTGATCCATCAGGTGGGGGGGACCCAATTCTATATCAACATTTATTC
MF133804.1_Tetramorium_immigrans_voucher_Herbert_C._Wagner_17489_COI	TCCCCCATTAGCATCTAATATCTTTCATAGAGGCCCATCAATTGATCTATCAATTTTTTCTCTTCATATTGCAGGAATATCTTCTATTATAGGTGCAATTAATTTTATCGCTACTATTATAAACATACATCATAAAAAATTAACCTTAGATAAAATCCCCCTGTTAGTTTGATCTATTTTAATTACAGCAATTCTTCTCCTCCTATCTCTTCCCGTATTAGCAGGAGCTATTACTATACTCTTAACAGATCGTAATTTAAATACCTCATTTTTTGATCCATCAGGTGGGGGGGACCCAATTCTATATCAACATTTATTC
MF133805.1_Tetramorium_immigrans_voucher_Herbert_C._Wagner_17493_COI	TCCCCCATTAGCATCTAATATCTTTCATAGAGGCCCATCAATTGATCTATCAATTTTTTCTCTTCATATTGCAGGAATATCTTCTATTATAGGTGCAATTAATTTTATCGCTACTATTATAAACATACATCATAAAAAATTAACCTTAGATAAAATCCCCCTGTTAGTTTGATCTATTTTAATTACAGCAATTCTTCTCCTCCTATCTCTTCCCGTATTAGCAGGAGCTATTACTATACTCTTAACAGATCGTAATTTAAATACCTCATTTTTTGATCCATCAGGTGGGGGGGACCCAATTCTATATCAACATTTATTC
MF133806.1_Tetramorium_immigrans_voucher_Herbert_C._Wagner_17506_COI	TCCCCCATTAGCATCTAATATCTTTCATAGAGGCCCATCAATTGATCTATCAATTTTTTCTCTTCATATTGCAGGAATATCTTCTATTATAGGTGCAATTAATTTTATCGCTACTATTATAAACATACATCATAAAAAATTAACCTTAGATAAAATCCCCCTGTTAGTTTGATCTATTTTAATTACAGCAATTCTTCTCCTCCTATCTCTTCCCGTATTAGCAGGAGCTATTACTATACTCTTAACAGATCGTAATTTAAATACCTCATTTTTTGATCCATCAGGTGGGGGGGACCCAATTCTATATCAACATTTATTC
MF133807.1_Tetramorium_immigrans_voucher_Herbert_C._Wagner_17534_COI	TCCCCCATTAGCATCTAATATCTTTCATAGAGGCCCATCAATTGATCTATCAATTTTTTCTCTTCATATTGCAGGAATATCTTCTATTATAGGTGCAATTAATTTTATCGCTACTATTATAAACATACATCATAAAAAATTAACCTTAGATAAAATCCCCCTGTTAGTTTGATCTATTTTAATTACAGCAATTCTTCTCCTCCTATCTCTTCCCGTATTAGCAGGAGCTATTACTATACTCTTAACAGATCGTAATTTAAATACCTCATTTTTTGATCCATCAGGTGGGGGGGACCCAATTCTATATCAACATTTATTC
MF133808.1_Tetramorium_immigrans_voucher_Herbert_C._Wagner_17540_COI	TCCCCCATTAGCATCTAATATCTTTCATAGAGGCCCATCAATTGATCTATCAATTTTTTCTCTTCATATTGCAGGAATATCTTCTATTATAGGTGCAATTAATTTTATCGCTACTATTATAAACATACATCATAAAAAATTAACCTTAGATAAAATCCCCCTGTTAGTTTGATCTATTTTAATTACAGCAATTCTTCTCCTCCTATCTCTTCCCGTATTAGCAGGAGCTATTACTATACTCTTAACAGATCGTAATTTAAATACCTCATTTTTTGATCCATCAGGTGGGGGGGACCCAATTCTATATCAACATTTATTC
MF133809.1_Tetramorium_immigrans_voucher_Herbert_C._Wagner_17576_COI	TCCCCCATTAGCATCTAATATCTTTCATAGAGGCCCATCAATTGATCTATCAATTTTTTCTCTTCATATTGCAGGAATATCTTCTATTATAGGTGCAATTAATTTTATCGCTACTATTATAAACATACATCATAAAAAATTAACCTTAGATAAAATCCCCCTGTTAGTTTGATCTATTTTAATTACAGCAATTCTTCTCCTCCTATCTCTTCCCGTATTAGCAGGAGCTATTACTATACTCTTAACAGATCGTAATTTAAATACCTCATTTTTTGATCCATCAGGTGGGGGGGACCCAATTCTATATCAACATTTATTC
MF133810.1_Tetramorium_immigrans_voucher_Herbert_C._Wagner_17585_COI	TCCCCCATTAGCATCTAATATCTTTCATAGAGGCCCATCAATTGATCTATCAATTTTTTCTCTTCATATTGCAGGAATATCTTCTATTATAGGTGCAATTAATTTTATCGCTACTATTATAAACATACATCATAAAAAATTAACCTTAGATAAAATCCCCCTGTTAGTTTGATCTATTTTAATTACAGCAATTCTTCTCCTCCTATCTCTTCCCGTATTAGCAGGAGCTATTACTATACTCTTAACAGATCGTAATTTAAATACCTCATTTTTTGATCCATCAGGTGGGGGGGACCCAATTCTATATCAACATTTATTC
MF133811.1_Tetramorium_immigrans_voucher_Herbert_C._Wagner_17591_COI	TCCCCCATTAGCATCTAATATCTTTCATAGAGGCCCATCAATTGATCTATCAATTTTTTCTCTTCATATTGCAGGAATATCTTCTATTATAGGTGCAATTAATTTTATCGCTACTATTATAAACATACATCATAAAAAATTAACCTTAGATAAAATCCCCCTGTTAGTTTGATCTATTTTAATTACAGCAATTCTTCTCCTCCTATCTCTTCCCGTATTAGCAGGAGCTATTACTATACTCTTAACAGATCGTAATTTAAATACCTCATTTTTTGATCCATCAGGTGGGGGGGACCCAATTCTATATCAACATTTATTC
MF133812.1_Tetramorium_immigrans_voucher_Herbert_C._Wagner_17592_COI	TCCCCCATTAGCATCTAATATCTTTCATAGAGGCCCATCAATTGATCTATCAATTTTTTCTCTTCATATTGCAGGAATATCTTCTATTATAGGTGCAATTAATTTTATCGCTACTATTATAAACATACATCATAAAAAATTAACCTTAGATAAAATCCCCCTGTTAGTTTGATCTATTTTAATTACAGCAATTCTTCTCCTCCTATCTCTTCCCGTATTAGCAGGAGCTATTACTATACTCTTAACAGATCGTAATTTAAATACCTCATTTTTTGATCCATCAGGTGGGGGGGACCCAATTCTATATCAACATTTATTC
MF133813.1_Tetramorium_immigrans_voucher_Herbert_C._Wagner_17674_COI	TCCCCCATTAGCATCTAATATCTTTCATAGAGGCCCATCAATTGATCTATCAATTTTTTCTCTTCATATTGCAGGAATATCTTCTATTATAGGTGCAATTAATTTTATCGCTACTATTATAAACATACATCATAAAAAATTAACCTTAGATAAAATCCCCCTGTTAGTTTGATCTATTTTAATTACAGCAATTCTTCTCCTCCTATCTCTTCCCGTATTAGCAGGAGCTATTACTATACTCTTAACAGATCGTAATTTAAATACCTCATTTTTTGATCCATCAGGTGGGGGGGACCCAATTCTATATCAACATTTATTC
MF133814.1_Tetramorium_immigrans_voucher_Herbert_C._Wagner_17688_COI	TCCCCCATTAGCATCTAATATCTTTCATAGAGGCCCATCAATTGATCTATCAATTTTTTCTCTTCATATTGCAGGAATATCTTCTATTATAGGTGCAATTAATTTTATCGCTACTATTATAAACATACATCATAAAAAATTAACCTTAGATAAAATCCCCCTGTTAGTTTGATCTATTTTAATTACAGCAATTCTTCTCCTCCTATCTCTTCCCGTATTAGCAGGAGCTATTACTATACTCTTAACAGATCGTAATTTAAATACCTCATTTTTTGATCCATCAGGTGGGGGGGACCCAATTCTATATCAACATTTATTC
MF133815.1_Tetramorium_immigrans_voucher_Herbert_C._Wagner_17721_COI	TCCCCCATTAGCATCTAATATCTTTCATAGAGGCCCATCAATTGATCTATCAATTTTTTCTCTTCATATTGCAGGAATATCTTCTATTATAGGTGCAATTAATTTTATCGCTACTATTATAAACATACATCATAAAAAATTAACCTTAGATAAAATCCCCCTGTTAGTTTGATCTATTTTAATTACAGCAATTCTTCTCCTCCTATCTCTTCCCGTATTAGCAGGAGCTATTACTATACTCTTAACAGATCGTAATTTAAATACCTCATTTTTTGATCCATCAGGTGGGGGGGACCCAATTCTATATCAACATTTATTC
MF133816.1_Tetramorium_immigrans_voucher_Herbert_C._Wagner_17723_COI	TCCCCCATTAGCATCTAATATCTTTCATAGAGGCCCATCAATTGATCTATCAATTTTTTCTCTTCATATTGCAGGAATATCTTCTATTATAGGTGCAATTAATTTTATCGCTACTATTATAAACATACATCATAAAAAATTAACCTTAGATAAAATCCCCCTGTTAGTTTGATCTATTTTAATTACAGCAATTCTTCTCCTCCTATCTCTTCCCGTATTAGCAGGAGCTATTACTATACTCTTAACAGATCGTAATTTAAATACCTCATTTTTTGATCCATCAGGTGGGGGGGACCCAATTCTATATCAACATTTATTC
MF133817.1_Tetramorium_immigrans_voucher_Herbert_C._Wagner_17724_COI	TCCCCCATTAGCATCTAATATCTTTCATAGAGGCCCATCAATTGATCTATCAATTTTTTCTCTTCATATTGCAGGAATATCTTCTATTATAGGTGCAATTAATTTTATCGCTACTATTATAAACATACATCATAAAAAATTAACCTTAGATAAAATCCCCCTGTTAGTTTGATCTATTTTAATTACAGCAATTCTTCTCCTCCTATCTCTTCCCGTATTAGCAGGAGCTATTACTATACTCTTAACAGATCGTAATTTAAATACCTCATTTTTTGATCCATCAGGTGGGGGGGACCCAATTCTATATCAACATTTATTC
MF133818.1_Tetramorium_immigrans_voucher_Herbert_C._Wagner_17834_COI	TCCCCCATTAGCATCTAATATCTTTCATAGAGGCCCATCAATTGATCTATCAATTTTTTCTCTTCATATTGCAGGAATATCTTCTATTATAGGTGCAATTAATTTTATCGCTACTATTATAAACATACATCATAAAAAATTAACCTTAGATAAAATCCCCCTGTTAGTTTGATCTATTTTAATTACAGCAATTCTTCTCCTCCTATCTCTTCCCGTATTAGCAGGAGCTATTACTATACTCTTAACAGATCGTAATTTAAATACCTCATTTTTTGATCCATCAGGTGGGGGGGACCCAATTCTATATCAACATTTATTC
MF133819.1_Tetramorium_immigrans_voucher_Herbert_C._Wagner_17906_COI	TCCCCCATTAGCATCTAATATCTTTCATAGAGGCCCATCAATTGATCTATCAATTTTTTCTCTTCATATTGCAGGAATATCTTCTATTATAGGTGCAATTAATTTTATCGCTACTATTATAAACATACATCATAAAAAATTAACCTTAGATAAAATCCCCCTGTTAGTTTGATCTATTTTAATTACAGCAATTCTTCTCCTCCTATCTCTTCCCGTATTAGCAGGAGCTATTACTATACTCTTAACAGATCGTAATTTAAATACCTCATTTTTTGATCCATCAGGTGGGGGGGACCCAATTCTATATCAACATTTATTC
MF133820.1_Tetramorium_immigrans_voucher_Herbert_C._Wagner_17917_COI	TCCCCCATTAGCATCTAATATCTTTCATAGAGGCCCATCAATTGATCTATCAATTTTTTCTCTTCATATTGCAGGAATATCTTCTATTATAGGTGCAATTAATTTTATCGCTACTATTATAAACATACATCATAAAAAATTAACCTTAGATAAAATCCCCCTGTTAGTTTGATCTATTTTAATTACAGCAATTCTTCTCCTCCTATCTCTTCCCGTATTAGCAGGAGCTATTACTATACTCTTAACAGATCGTAATTTAAATACCTCATTTTTTGATCCATCAGGTGGGGGGGACCCAATTCTATATCAACATTTATTC
MF133821.1_Tetramorium_immigrans_voucher_Herbert_C._Wagner_18022_COI	TCCCCCATTAGCATCTAATATCTTTCATAGAGGCCCATCAATTGATCTATCAATTTTTTCTCTTCATATTGCAGGAATATCTTCTATTATAGGTGCAATTAATTTTATCGCTACTATTATAAACATACATCATAAAAAATTAACCTTAGATAAAATCCCCCTGTTAGTTTGATCTATTTTAATTACAGCAATTCTTCTCCTCCTATCTCTTCCCGTATTAGCAGGAGCTATTACTATACTCTTAACAGATCGTAATTTAAATACCTCATTTTTTGATCCATCAGGTGGGGGGGACCCAATTCTATATCAACATTTATTC
MF133822.1_Tetramorium_immigrans_voucher_Herbert_C._Wagner_18048_COI	TCCCCCATTAGCATCTAATATCTTTCATAGAGGCCCATCAATTGATCTATCAATTTTTTCTCTTCATATTGCAGGAATATCTTCTATTATAGGTGCAATTAATTTTATCGCTACTATTATAAACATACATCATAAAAAATTAACCTTAGATAAAATCCCCCTGTTAGTTTGATCTATTTTAATTACAGCAATTCTTCTCCTCCTATCTCTTCCCGTATTAGCAGGAGCTATTACTATACTCTTAACAGATCGTAATTTAAATACCTCATTTTTTGATCCATCAGGTGGGGGGGACCCAATTCTATATCAACATTTATTC
MF133823.1_Tetramorium_immigrans_voucher_Herbert_C._Wagner_18220_COI	TCCCCCATTAGCATCTAATATCTTTCATAGAGGCCCATCAATTGATCTATCAATTTTTTCTCTTCATATTGCAGGAATATCTTCTATTATAGGTGCAATTAATTTTATCGCTACTATTATAAACATACATCATAAAAAATTAACCTTAGATAAAATCCCCCTGTTAGTTTGATCTATTTTAATTACAGCAATTCTTCTCCTCCTATCTCTTCCCGTATTAGCAGGAGCTATTACTATACTCTTAACAGATCGTAATTTAAATACCTCATTTTTTGATCCATCAGGTGGGGGGGACCCAATTCTATATCAACATTTATTC
MF133824.1_Tetramorium_immigrans_voucher_Herbert_C._Wagner_18237_COI	TCCCCCATTAGCATCTAATATCTTTCATAGAGGCCCATCAATTGATCTATCAATTTTTTCTCTTCATATTGCAGGAATATCTTCTATTATAGGTGCAATTAATTTTATCGCTACTATTATAAACATACATCATAAAAAATTAACCTTAGATAAAATCCCCCTGTTAGTTTGATCTATTTTAATTACAGCAATTCTTCTCCTCCTATCTCTTCCCGTATTAGCAGGAGCTATTACTATACTCTTAACAGATCGTAATTTAAATACCTCATTTTTTGATCCATCAGGTGGGGGGGACCCAATTCTATATCAACATTTATTC
MF133825.1_Tetramorium_immigrans_voucher_Herbert_C._Wagner_18239_COI	TCCCCCATTAGCATCTAATATCTTTCATAGAGGCCCATCAATTGATCTATCAATTTTTTCTCTTCATATTGCAGGAATATCTTCTATTATAGGTGCAATTAATTTTATCGCTACTATTATAAACATACATCATAAAAAATTAACCTTAGATAAAATCCCCCTGTTAGTTTGATCTATTTTAATTACAGCAATTCTTCTCCTCCTATCTCTTCCCGTATTAGCAGGAGCTATTACTATACTCTTAACAGATCGTAATTTAAATACCTCATTTTTTGATCCATCAGGTGGGGGGGACCCAATTCTATATCAACATTTATTC
MF133826.1_Tetramorium_immigrans_voucher_Herbert_C._Wagner_18267_COI	TCCCCCATTAGCATCTAATATCTTTCATAGAGGCCCATCAATTGATCTATCAATTTTTTCTCTTCATATTGCAGGAATATCTTCTATTATAGGTGCAATTAATTTTATCGCTACTATTATAAACATACATCATAAAAAATTAACCTTAGATAAAATCCCCCTGTTAGTTTGATCTATTTTAATTACAGCAATTCTTCTCCTCCTATCTCTTCCCGTATTAGCAGGAGCTATTACTATACTCTTAACAGATCGTAATTTAAATACCTCATTTTTTGATCCATCAGGTGGGGGGGACCCAATTCTATATCAACATTTATTC
MF133827.1_Tetramorium_immigrans_voucher_Herbert_C._Wagner_18317_COI	TCCCCCATTAGCATCTAATATCTTTCATAGAGGCCCATCAATTGATCTATCAATTTTTTCTCTTCATATTGCAGGAATATCTTCTATTATAGGTGCAATTAATTTTATCGCTACTATTATAAACATACATCATAAAAAATTAACCTTAGATAAAATCCCCCTGTTAGTTTGATCTATTTTAATTACAGCAATTCTTCTCCTCCTATCTCTTCCCGTATTAGCAGGAGCTATTACTATACTCTTAACAGATCGTAATTTAAATACCTCATTTTTTGATCCATCAGGTGGGGGGGACCCAATTCTATATCAACATTTATTC
MF133828.1_Tetramorium_immigrans_voucher_Herbert_C._Wagner_18328_COI	TCCCCCATTAGCATCTAATATCTTTCATAGAGGCCCATCAATTGATCTATCAATTTTTTCTCTTCATATTGCAGGAATATCTTCTATTATAGGTGCAATTAATTTTATCGCTACTATTATAAACATACATCATAAAAAATTAACCTTAGATAAAATCCCCCTGTTAGTTTGATCTATTTTAATTACAGCAATTCTTCTCCTCCTATCTCTTCCCGTATTAGCAGGAGCTATTACTATACTCTTAACAGATCGTAATTTAAATACCTCATTTTTTGATCCATCAGGTGGGGGGGACCCAATTCTATATCAACATTTATTC
MF133829.1_Tetramorium_immigrans_voucher_Herbert_C._Wagner_18334_COI	TCCCCCATTAGCATCTAATATCTTTCATAGAGGCCCATCAATTGATCTATCAATTTTTTCTCTTCATATTGCAGGAATATCTTCTATTATAGGTGCAATTAATTTTATCGCTACTATTATAAACATACATCATAAAAAATTAACCTTAGATAAAATCCCCCTGTTAGTTTGATCTATTTTAATTACAGCAATTCTTCTCCTCCTATCTCTTCCCGTATTAGCAGGAGCTATTACTATACTCTTAACAGATCGTAATTTAAATACCTCATTTTTTGATCCATCAGGTGGGGGGGACCCAATTCTATATCAACATTTATTC
MF133830.1_Tetramorium_immigrans_voucher_Herbert_C._Wagner_18525_COI	TCCCCCATTAGCATCTAATATCTTTCATAGAGGCCCATCAATTGATCTATCAATTTTTTCTCTTCATATTGCAGGAATATCTTCTATTATAGGTGCAATTAATTTTATCGCTACTATTATAAACATACATCATAAAAAATTAACCTTAGATAAAATCCCCCTGTTAGTTTGATCTATTTTAATTACAGCAATTCTTCTCCTCCTATCTCTTCCCGTATTAGCAGGAGCTATTACTATACTCTTAACAGATCGTAATTTAAATACCTCATTTTTTGATCCATCAGGTGGGGGGGACCCAATTCTATATCAACATTTATTC
MF133831.1_Tetramorium_immigrans_voucher_Herbert_C._Wagner_TM374_COI	TCCCCCATTAGCATCTAATATCTTTCATAGAGGCCCATCAATTGATCTATCAATTTTTTCTCTTCATATTGCAGGAATATCTTCTATTATAGGTGCAATTAATTTTATCGCTACTATTATAAACATACATCATAAAAAATTAACCTTAGATAAAATCCCCCTGTTAGTTTGATCTATTTTAATTACAGCAATTCTTCTCCTCCTATCTCTTCCCGTATTAGCAGGAGCTATTACTATACTCTTAACAGATCGTAATTTAAATACCTCATTTTTTGATCCATCAGGTGGGGGGGACCCAATTCTATATCAACATTTATTC
MF133832.1_Tetramorium_immigrans_voucher_Herbert_C._Wagner_17462_COI	TCCCCCATTAGCATCTAATATCTTTCATAGAGGCCCATCAATTGATCTATCAATTTTTTCTCTTCATATTGCAGGAATATCTTCTATTATAGGTGCAATTAATTTTATCGCTACTATTATAAACATACATCATAAAAAATTAACCTTAGATAAAATCCCCCTGTTAGTTTGATCTATTTTAATTACAGCAATTCTTCTCCTCCTATCTCTTCCCGTATTAGCAGGAGCTATTACTATACTCTTAACAGATCGTAATTTAAATACCTCATTTTTTGATCCATCAGGTGGGGGGGACCCAATTCTATATCAACATTTATTC
MF133833.1_Tetramorium_immigrans_voucher_Herbert_C._Wagner_TM157_COI	TCCCCCATTAGCATCTAATATCTTTCATAGAGGCCCATCAATTGATCTATCAATTTTTTCTCTTCATATTGCAGGAATATCTTCTATTATAGGTGCAATTAATTTTATCGCTACTATTATAAACATACATCATAAAAAATTAACCTTAGATAAAATCCCCCTGTTAGTTTGATCTATTTTAATTACAGCAATTCTTCTCCTCCTATCCCTTCCCGTATTAGCAGGAGCTATTACTATACTCTTAACAGATCGTAATTTAAATACCTCATTTTTTGATCCATCAGGTGGGGGAGACCCAATTCTATATCAACATTTATTC
MF133834.1_Tetramorium_immigrans_voucher_Herbert_C._Wagner_TM129_COI	TCCCCCATTAGCATCTAATATCTTTCATAGAGGCCCATCAATTGATCTATCAATTTTTTCTCTTCATATTGCAGGAATATCTTCTATTATAGGTGCAATTAATTTTATCGCTACTATTATAAACATACATCATAAAAAATTAACCTTAGATAAAATCCCCCTGTTAGTTTGATCTATTTTAATTACAGCAATTCTTCTCCTCCTATCCCTTCCCGTATTAGCAGGAGCTATTACTATACTCTTAACAGATCGTAATTTAAATACCTCATTTTTTGATCCATCAGGTGGGGGAGACCCAATTCTATATCAACATTTATTC
MF133835.1_Tetramorium_immigrans_voucher_Herbert_C._Wagner_TM135_COI	TCCCCCATTAGCATCTAATATCTTTCATAGAGGCCCATCAATTGATCTATCAATTTTTTCTCTTCATATTGCAGGAATATCTTCTATTATAGGTGCAATTAATTTTATCGCTACTATTATAAACATACATCATAAAAAATTAACCTTAGATAAAATCCCCCTGTTAGTTTGATCTATTTTAATTACAGCAATTCTTCTCCTCCTATCCCTTCCCGTATTAGCAGGAGCTATTACTATACTCTTAACAGATCGTAATTTAAATACCTCATTTTTTGATCCATCAGGTGGGGGAGACCCAATTCTATATCAACATTTATTC
MF133836.1_Tetramorium_immigrans_voucher_Herbert_C._Wagner_TM139_COI	TCCCCCATTAGCATCTAATATCTTTCATAGAGGCCCATCAATTGATCTATCAATTTTTTCTCTTCATATTGCAGGAATATCTTCTATTATAGGTGCAATTAATTTTATCGCTACTATTATAAACATACATCATAAAAAATTAACCTTAGATAAAATCCCCCTGTTAGTTTGATCTATTTTAATTACAGCAATTCTTCTCCTCCTATCCCTTCCCGTATTAGCAGGAGCTATTACTATACTCTTAACAGATCGTAATTTAAATACCTCATTTTTTGATCCATCAGGTGGGGGAGACCCAATTCTATATCAACATTTATTC
MF133837.1_Tetramorium_immigrans_voucher_Herbert_C._Wagner_i284_COI	TCCCCCATTAGCATCTAATATCTTTCATAGAGGCCCATCAATTGATCTATCAATTTTTTCTCTTCATATTGCAGGAATATCTTCTATTATAGGTGCAATTAATTTTATCGCTACTATTATAAACATACATCATAAAAAATTAACCTTAGATAAAATCCCCCTGTTAGTTTGATCTATTTTAATTACAGCAATTCTTCTCCTCCTATCCCTTCCCGTATTAGCAGGAGCTATTACTATACTCTTAACAGATCGTAATTTAAATACCTCATTTTTTGATCCATCAGGTGGGGGAGACCCAATTCTATATCAACATTTATTC
MF133838.1_Tetramorium_immigrans_voucher_Herbert_C._Wagner_i855_COI	TCCCCCATTAGCATCTAATATCTTTCATAGAGGCCCATCAATTGATCTATCAATTTTTTCTCTTCATATTGCAGGAATATCTTCTATTATAGGTGCAATTAATTTTATCGCTACTATTATAAACATACATCATAAAAAATTAACCTTAGATAAAATCCCCCTGTTAGTTTGATCTATTTTAATTACAGCAATTCTTCTCCTCCTATCCCTTCCCGTATTAGCAGGAGCTATTACTATACTCTTAACAGATCGTAATTTAAATACCTCATTTTTTGATCCATCAGGTGGGGGAGACCCAATTCTATATCAACATTTATTC
MF133839.1_Tetramorium_immigrans_voucher_Herbert_C._Wagner_TM116_COI	TCCCCCATTAGCATCTAATATCTTTCATAGAGGCCCATCAATTGATCTATCAATTTTTTCTCTTCATATTGCAGGAATATCTTCTATTATAGGTGCAATTAATTTTATCGCTACTATTATAAACATACATCATAAAAAATTAACCTTAGATAAAATCCCCCTGTTAGTTTGATCTATTTTAATTACAGCAATTCTTCTCCTCCTATCCCTTCCCGTATTAGCAGGAGCTATTACTATACTCTTAACAGATCGTAATTTAAATACCTCATTTTTTGATCCATCAGGTGGGGGAGACCCAATTCTATATCAACATTTATTC
MF133840.1_Tetramorium_immigrans_voucher_Herbert_C._Wagner_TM151_COI	TCCCCCATTAGCATCTAATATCTTTCATAGAGGCCCATCAATTGATCTATCAATTTTTTCTCTTCATATTGCAGGAATATCTTCTATTATAGGTGCAATTAATTTTATCGCTACTATTATAAACATACATCATAAAAAATTAACCTTAGATAAAATCCCCCTGTTAGTTTGATCTATTTTAATTACAGCAATTCTTCTCCTCCTATCCCTTCCCGTATTAGCAGGAGCTATTACTATACTCTTAACAGATCGTAATTTAAATACCTCATTTTTTGATCCATCAGGTGGGGGAGACCCAATTCTATATCAACATTTATTC
MF133841.1_Tetramorium_immigrans_voucher_Herbert_C._Wagner_TM188_COI	TCCCCCATTAGCATCTAATATCTTTCATAGAGGCCCATCAATTGATCTATCAATTTTTTCTCTTCATATTGCAGGAATATCTTCTATTATAGGTGCAATTAATTTTATCGCTACTATTATAAACATACATCATAAAAAATTAACCTTAGATAAAATCCCCCTGTTAGTTTGATCTATTTTAATTACAGCAATTCTTCTCCTCCTATCCCTTCCCGTATTAGCAGGAGCTATTACTATACTCTTAACAGATCGTAATTTAAATACCTCATTTTTTGATCCATCAGGTGGGGGAGACCCAATTCTATATCAACATTTATTC
MF133842.1_Tetramorium_immigrans_voucher_Herbert_C._Wagner_TM190_COI	TCCCCCATTAGCATCTAATATCTTTCATAGAGGCCCATCAATTGATCTATCAATTTTTTCTCTTCATATTGCAGGAATATCTTCTATTATAGGTGCAATTAATTTTATCGCTACTATTATAAACATACATCATAAAAAATTAACCTTAGATAAAATCCCCCTGTTAGTTTGATCTATTTTAATTACAGCAATTCTTCTCCTCCTATCCCTTCCCGTATTAGCAGGAGCTATTACTATACTCTTAACAGATCGTAATTTAAATACCTCATTTTTTGATCCATCAGGTGGGGGAGACCCAATTCTATATCAACATTTATTC
MF133843.1_Tetramorium_immigrans_voucher_Herbert_C._Wagner_TM192_COI	TCCCCCATTAGCATCTAATATCTTTCATAGAGGCCCATCAATTGATCTATCAATTTTTTCTCTTCATATTGCAGGAATATCTTCTATTATAGGTGCAATTAATTTTATCGCTACTATTATAAACATACATCATAAAAAATTAACCTTAGATAAAATCCCCCTGTTAGTTTGATCTATTTTAATTACAGCAATTCTTCTCCTCCTATCCCTTCCCGTATTAGCAGGAGCTATTACTATACTCTTAACAGATCGTAATTTAAATACCTCATTTTTTGATCCATCAGGTGGGGGAGACCCAATTCTATATCAACATTTATTC
MF133844.1_Tetramorium_immigrans_voucher_Herbert_C._Wagner_TM291_COI	TCCCCCATTAGCATCTAATATCTTTCATAGAGGCCCATCAATTGATCTATCAATTTTTTCTCTTCATATTGCAGGAATATCTTCTATTATAGGTGCAATTAATTTTATCGCTACTATTATAAACATACATCATAAAAAATTAACCTTAGATAAAATCCCCCTGTTAGTTTGATCTATTTTAATTACAGCAATTCTTCTCCTCCTATCCCTTCCCGTATTAGCAGGAGCTATTACTATACTCTTAACAGATCGTAATTTAAATACCTCATTTTTTGATCCATCAGGTGGGGGAGACCCAATTCTATATCAACATTTATTC
MF133845.1_Tetramorium_immigrans_voucher_Herbert_C._Wagner_TM292_COI	TCCCCCATTAGCATCTAATATCTTTCATAGAGGCCCATCAATTGATCTATCAATTTTTTCTCTTCATATTGCAGGAATATCTTCTATTATAGGTGCAATTAATTTTATCGCTACTATTATAAACATACATCATAAAAAATTAACCTTAGATAAAATCCCCCTGTTAGTTTGATCTATTTTAATTACAGCAATTCTTCTCCTCCTATCCCTTCCCGTATTAGCAGGAGCTATTACTATACTCTTAACAGATCGTAATTTAAATACCTCATTTTTTGATCCATCAGGTGGGGGAGACCCAATTCTATATCAACATTTATTC
MF133846.1_Tetramorium_immigrans_voucher_Herbert_C._Wagner_TM294_COI	TCCCCCATTAGCATCTAATATCTTTCATAGAGGCCCATCAATTGATCTATCAATTTTTTCTCTTCATATTGCAGGAATATCTTCTATTATAGGTGCAATTAATTTTATCGCTACTATTATAAACATACATCATAAAAAATTAACCTTAGATAAAATCCCCCTGTTAGTTTGATCTATTTTAATTACAGCAATTCTTCTCCTCCTATCCCTTCCCGTATTAGCAGGAGCTATTACTATACTCTTAACAGATCGTAATTTAAATACCTCATTTTTTGATCCATCAGGTGGGGGAGACCCAATTCTATATCAACATTTATTC
MF133847.1_Tetramorium_immigrans_voucher_Herbert_C._Wagner_TM295_COI	TCCCCCATTAGCATCTAATATCTTTCATAGAGGCCCATCAATTGATCTATCAATTTTTTCTCTTCATATTGCAGGAATATCTTCTATTATAGGTGCAATTAATTTTATCGCTACTATTATAAACATACATCATAAAAAATTAACCTTAGATAAAATCCCCCTGTTAGTTTGATCTATTTTAATTACAGCAATTCTTCTCCTCCTATCCCTTCCCGTATTAGCAGGAGCTATTACTATACTCTTAACAGATCGTAATTTAAATACCTCATTTTTTGATCCATCAGGTGGGGGAGACCCAATTCTATATCAACATTTATTC
MF133848.1_Tetramorium_immigrans_voucher_Herbert_C._Wagner_TM333_COI	TCCCCCATTAGCATCTAATATCTTTCATAGAGGCCCATCAATTGATCTATCAATTTTTTCTCTTCATATTGCAGGAATATCTTCTATTATAGGTGCAATTAATTTTATCGCTACTATTATAAACATACATCATAAAAAATTAACCTTAGATAAAATCCCCCTGTTAGTTTGATCTATTTTAATTACAGCAATTCTTCTCCTCCTATCCCTTCCCGTATTAGCAGGAGCTATTACTATACTCTTAACAGATCGTAATTTAAATACCTCATTTTTTGATCCATCAGGTGGGGGAGACCCAATTCTATATCAACATTTATTC
MF133849.1_Tetramorium_immigrans_voucher_Herbert_C._Wagner_16847_COI	TCCCCCATTAGCATCTAATATCTTTCATAGAGGCCCATCAATTGATCTATCAATTTTTTCTCTTCATATTGCAGGAATATCTTCTATTATAGGTGCAATTAATTTTATCGCTACTATTATAAACATACATCATAAAAAATTAACCTTAGATAAAATCCCCCTGTTAGTTTGATCTATTTTAATTACAGCAATTCTTCTCCTCCTATCCCTTCCCGTATTAGCAGGAGCTATTACTATACTCTTAACAGATCGTAATTTAAATACCTCATTTTTTGATCCATCAGGTGGGGGAGACCCAATTCTATATCAACATTTATTC
MF133850.1_Tetramorium_immigrans_voucher_Herbert_C._Wagner_16923_COI	TCCCCCATTAGCATCTAATATCTTTCATAGAGGCCCATCAATTGATCTATCAATTTTTTCTCTTCATATTGCAGGAATATCTTCTATTATAGGTGCAATTAATTTTATCGCTACTATTATAAACATACATCATAAAAAATTAACCTTAGATAAAATCCCCCTGTTAGTTTGATCTATTTTAATTACAGCAATTCTTCTCCTCCTATCCCTTCCCGTATTAGCAGGAGCTATTACTATACTCTTAACAGATCGTAATTTAAATACCTCATTTTTTGATCCATCAGGTGGGGGAGACCCAATTCTATATCAACATTTATTC
MF133851.1_Tetramorium_immigrans_voucher_Herbert_C._Wagner_16936_COI	TCCCCCATTAGCATCTAATATCTTTCATAGAGGCCCATCAATTGATCTATCAATTTTTTCTCTTCATATTGCAGGAATATCTTCTATTATAGGTGCAATTAATTTTATCGCTACTATTATAAACATACATCATAAAAAATTAACCTTAGATAAAATCCCCCTGTTAGTTTGATCTATTTTAATTACAGCAATTCTTCTCCTCCTATCCCTTCCCGTATTAGCAGGAGCTATTACTATACTCTTAACAGATCGTAATTTAAATACCTCATTTTTTGATCCATCAGGTGGGGGAGACCCAATTCTATATCAACATTTATTC
MF133852.1_Tetramorium_immigrans_voucher_Herbert_C._Wagner_17365_COI	TCCCCCATTAGCATCTAATATCTTTCATAGAGGCCCATCAATTGATCTATCAATTTTTTCTCTTCATATTGCAGGAATATCTTCTATTATAGGTGCAATTAATTTTATCGCTACTATTATAAACATACATCATAAAAAATTAACCTTAGATAAAATCCCCCTGTTAGTTTGATCTATTTTAATTACAGCAATTCTTCTCCTCCTATCCCTTCCCGTATTAGCAGGAGCTATTACTATACTCTTAACAGATCGTAATTTAAATACCTCATTTTTTGATCCATCAGGTGGGGGAGACCCAATTCTATATCAACATTTATTC
MF133853.1_Tetramorium_immigrans_voucher_Herbert_C._Wagner_17451_COI	TCCCCCATTAGCATCTAATATCTTTCATAGAGGCCCATCAATTGATCTATCAATTTTTTCTCTTCATATTGCAGGAATATCTTCTATTATAGGTGCAATTAATTTTATCGCTACTATTATAAACATACATCATAAAAAATTAACCTTAGATAAAATCCCCCTGTTAGTTTGATCTATTTTAATTACAGCAATTCTTCTCCTCCTATCCCTTCCCGTATTAGCAGGAGCTATTACTATACTCTTAACAGATCGTAATTTAAATACCTCATTTTTTGATCCATCAGGTGGGGGAGACCCAATTCTATATCAACATTTATTC
MF133854.1_Tetramorium_immigrans_voucher_Herbert_C._Wagner_17523_COI	TCCCCCATTAGCATCTAATATCTTTCATAGAGGCCCATCAATTGATCTATCAATTTTTTCTCTTCATATTGCAGGAATATCTTCTATTATAGGTGCAATTAATTTTATCGCTACTATTATAAACATACATCATAAAAAATTAACCTTAGATAAAATCCCCCTGTTAGTTTGATCTATTTTAATTACAGCAATTCTTCTCCTCCTATCCCTTCCCGTATTAGCAGGAGCTATTACTATACTCTTAACAGATCGTAATTTAAATACCTCATTTTTTGATCCATCAGGTGGGGGAGACCCAATTCTATATCAACATTTATTC
MF133855.1_Tetramorium_immigrans_voucher_Herbert_C._Wagner_17537_COI	TCCCCCATTAGCATCTAATATCTTTCATAGAGGCCCATCAATTGATCTATCAATTTTTTCTCTTCATATTGCAGGAATATCTTCTATTATAGGTGCAATTAATTTTATCGCTACTATTATAAACATACATCATAAAAAATTAACCTTAGATAAAATCCCCCTGTTAGTTTGATCTATTTTAATTACAGCAATTCTTCTCCTCCTATCCCTTCCCGTATTAGCAGGAGCTATTACTATACTCTTAACAGATCGTAATTTAAATACCTCATTTTTTGATCCATCAGGTGGGGGAGACCCAATTCTATATCAACATTTATTC
MF133856.1_Tetramorium_immigrans_voucher_Herbert_C._Wagner_17539_COI	TCCCCCATTAGCATCTAATATCTTTCATAGAGGCCCATCAATTGATCTATCAATTTTTTCTCTTCATATTGCAGGAATATCTTCTATTATAGGTGCAATTAATTTTATCGCTACTATTATAAACATACATCATAAAAAATTAACCTTAGATAAAATCCCCCTGTTAGTTTGATCTATTTTAATTACAGCAATTCTTCTCCTCCTATCCCTTCCCGTATTAGCAGGAGCTATTACTATACTCTTAACAGATCGTAATTTAAATACCTCATTTTTTGATCCATCAGGTGGGGGAGACCCAATTCTATATCAACATTTATTC
MF133857.1_Tetramorium_immigrans_voucher_Herbert_C._Wagner_18104_COI	TCCCCCATTAGCATCTAATATCTTTCATAGAGGCCCATCAATTGATCTATCAATTTTTTCTCTTCATATTGCAGGAATATCTTCTATTATAGGTGCAATTAATTTTATCGCTACTATTATAAACATACATCATAAAAAATTAACCTTAGATAAAATCCCCCTGTTAGTTTGATCTATTTTAATTACAGCAATTCTTCTCCTCCTATCCCTTCCCGTATTAGCAGGAGCTATTACTATACTCTTAACAGATCGTAATTTAAATACCTCATTTTTTGATCCATCAGGTGGGGGAGACCCAATTCTATATCAACATTTATTC
MF133858.1_Tetramorium_immigrans_voucher_Herbert_C._Wagner_18140_COI	TCCCCCATTAGCATCTAATATCTTTCATAGAGGCCCATCAATTGATCTATCAATTTTTTCTCTTCATATTGCAGGAATATCTTCTATTATAGGTGCAATTAATTTTATCGCTACTATTATAAACATACATCATAAAAAATTAACCTTAGATAAAATCCCCCTGTTAGTTTGATCTATTTTAATTACAGCAATTCTTCTCCTCCTATCCCTTCCCGTATTAGCAGGAGCTATTACTATACTCTTAACAGATCGTAATTTAAATACCTCATTTTTTGATCCATCAGGTGGGGGAGACCCAATTCTATATCAACATTTATTC
MF133859.1_Tetramorium_immigrans_voucher_Herbert_C._Wagner_18294_COI	TCCCCCATTAGCATCTAATATCTTTCATAGAGGCCCATCAATTGATCTATCAATTTTTTCTCTTCATATTGCAGGAATATCTTCTATTATAGGTGCAATTAATTTTATCGCTACTATTATAAACATACATCATAAAAAATTAACCTTAGATAAAATCCCCCTGTTAGTTTGATCTATTTTAATTACAGCAATTCTTCTCCTCCTATCCCTTCCCGTATTAGCAGGAGCTATTACTATACTCTTAACAGATCGTAATTTAAATACCTCATTTTTTGATCCATCAGGTGGGGGAGACCCAATTCTATATCAACATTTATTC
MF133860.1_Tetramorium_immigrans_voucher_Herbert_C._Wagner_18303_COI	TCCCCCATTAGCATCTAATATCTTTCATAGAGGCCCATCAATTGATCTATCAATTTTTTCTCTTCATATTGCAGGAATATCTTCTATTATAGGTGCAATTAATTTTATCGCTACTATTATAAACATACATCATAAAAAATTAACCTTAGATAAAATCCCCCTGTTAGTTTGATCTATTTTAATTACAGCAATTCTTCTCCTCCTATCCCTTCCCGTATTAGCAGGAGCTATTACTATACTCTTAACAGATCGTAATTTAAATACCTCATTTTTTGATCCATCAGGTGGGGGAGACCCAATTCTATATCAACATTTATTC
MF133861.1_Tetramorium_immigrans_voucher_Herbert_C._Wagner_18326_COI	TCCCCCATTAGCATCTAATATCTTTCATAGAGGCCCATCAATTGATCTATCAATTTTTTCTCTTCATATTGCAGGAATATCTTCTATTATAGGTGCAATTAATTTTATCGCTACTATTATAAACATACATCATAAAAAATTAACCTTAGATAAAATCCCCCTGTTAGTTTGATCTATTTTAATTACAGCAATTCTTCTCCTCCTATCCCTTCCCGTATTAGCAGGAGCTATTACTATACTCTTAACAGATCGTAATTTAAATACCTCATTTTTTGATCCATCAGGTGGGGGAGACCCAATTCTATATCAACATTTATTC
MF133862.1_Tetramorium_indocile_voucher_Herbert_C._Wagner_i545_COI	CCCCCCTCTAGCATCTAATGTCTTTCACAGAGGCGCATCAATTGATCTATCAATTTTTTCTCTTCATATTGCCGGAATATCTTCTATTATAGGTGCAATTAATTTTATCGCTACTATTATAAACATACATCATAAAAAATTAACCTTAGATAAAATCCCCTTATTAGTTTGATCTATTTTAATTACAGCAATTTTATTACTTTTATCTCTTCCTGTTTTAGCCGGAGCTATTACTATACTTCTAACAGATCGTAATTTAAATACCTCATTTTTTGATCCTTCGGGGGGGGGGGATCCAATTCTATATCAACATTTATTT
MF133863.1_Tetramorium_indocile_voucher_Herbert_C._Wagner_16900_COI	CCCCCCCCTAGCATCTAATGTCTTTCACAGAGGCGCATCAATTGATCTATCAATTTTTTCTCTTCATATTGCCGGAATATCTTCTATTATAGGTGCAATTAATTTTATCGCTACTATTATAAACATACATCATAAAAAATTAACCTTAGATAAAATCCCCTTATTAGTTTGATCTATTTTAATTACAGCAATTTTATTACTTTTATCTCTTCCTGTTTTAGCCGGAGCTATTACTATACTTCTAACAGATCGTAATTTAAATACCTCATTTTTTGATCCTTCGGGGGGGGGGGATCCAATTCTATATCAACATTTATTT
MF133864.1_Tetramorium_indocile_voucher_Herbert_C._Wagner_16901_COI	CCCCCCCCTAGCATCTAATGTCTTTCACAGAGGCGCATCAATTGATCTATCAATTTTTTCTCTTCATATTGCCGGAATATCTTCTATTATAGGTGCAATTAATTTTATCGCTACTATTATAAACATACATCATAAAAAATTAACCTTAGATAAAATCCCCTTATTAGTTTGATCTATTTTAATTACAGCAATTTTATTACTTTTATCTCTTCCTGTTTTAGCCGGAGCTATTACTATACTTCTAACAGATCGTAATTTAAATACCTCATTTTTTGATCCTTCGGGGGGGGGGGATCCAATTCTATATCAACATTTATTT
MF133865.1_Tetramorium_indocile_voucher_Herbert_C._Wagner_16905_COI	CCCCCCCCTAGCATCTAATGTCTTTCACAGAGGCGCATCAATTGATCTATCAATTTTTTCTCTTCATATTGCCGGAATATCTTCTATTATAGGTGCAATTAATTTTATCGCTACTATTATAAACATACATCATAAAAAATTAACCTTAGATAAAATCCCCTTATTAGTTTGATCTATTTTAATTACAGCAATTTTATTACTTTTATCTCTTCCTGTTTTAGCCGGAGCTATTACTATACTTCTAACAGATCGTAATTTAAATACCTCATTTTTTGATCCTTCGGGGGGGGGGGATCCAATTCTATATCAACATTTATTT
MF133866.1_Tetramorium_indocile_voucher_Herbert_C._Wagner_16909_COI	CCCCCCCCTAGCATCTAATGTCTTTCACAGAGGCGCATCAATTGATCTATCAATTTTTTCTCTTCATATTGCCGGAATATCTTCTATTATAGGTGCAATTAATTTTATCGCTACTATTATAAACATACATCATAAAAAATTAACCTTAGATAAAATCCCCTTATTAGTTTGATCTATTTTAATTACAGCAATTTTATTACTTTTATCTCTTCCTGTTTTAGCCGGAGCTATTACTATACTTCTAACAGATCGTAATTTAAATACCTCATTTTTTGATCCTTCGGGGGGGGGGGATCCAATTCTATATCAACATTTATTT
MF133867.1_Tetramorium_indocile_voucher_Herbert_C._Wagner_i648_COI	CCCCCCCCTAGCATCTAATGTCTTTCACAGAGGCGCATCAATTGATCTATCAATTTTTTCTCTTCATATTGCCGGAATATCTTCTATTATAGGTGCAATTAATTTTATCGCTACTATTATAAACATACATCATAAAAAATTAACCTTAGATAAAATCCCCTTATTAGTTTGATCTATTTTAATTACAGCAATTTTATTACTTTTATCTCTTCCTGTTTTAGCCGGAGCTATTACTATACTTCTAACAGATCGTAATTTAAATACCTCATTTTTTGATCCTTCGGGGGGGGGGGATCCAATTCTATATCAACATTTATTT
MF133868.1_Tetramorium_indocile_voucher_Herbert_C._Wagner_18602_COI	CCCCCCCCTAGCATCTAATGTCTTTCACAGAGGCGCATCAATTGATCTATCAATTTTTTCTCTTCATATTGCCGGAATATCTTCTATTATAGGTGCAATTAATTTTATCGCTACTATTATAAACATACATCATAAAAAATTAACCTTAGATAAAATCCCCTTATTAGTTTGATCTATTTTAATTACAGCAATTTTATTACTTTTATCTCTTCCTGTTTTAGCCGGAGCTATTACTATACTTCTAACAGATCGTAATTTAAATACCTCATTTTTTGATCCTTCGGGGGGGGGGGATCCAATTCTATATCAACATTTATTT
MF133869.1_Tetramorium_indocile_voucher_Herbert_C._Wagner_i979_COI	CCCCCCCCTAGCATCTAATGTCTTTCACAGAGGCGCATCAATTGATCTATCAATTTTTTCTCTTCATATTGCCGGAATATCTTCTATTATAGGTGCAATTAATTTTATCGCTACTATTATAAACATACATCATAAAAAATTAACCTTAGATAAAATCCCCTTATTAGTTTGATCTATTTTAATTACAGCAATTTTATTACTTTTATCTCTTCCTGTTTTAGCCGGAGCTATTACTATACTTCTAACAGATCGTAATTTAAATACCTCATTTTTTGATCCTTCGGGGGGGGGGGATCCAATTCTATATCAACATTTATTT
MF133870.1_Tetramorium_indocile_voucher_Herbert_C._Wagner_i981_COI	CCCCCCCCTAGCATCTAATGTCTTTCACAGAGGCGCATCAATTGATCTATCAATTTTTTCTCTTCATATTGCCGGAATATCTTCTATTATAGGTGCAATTAATTTTATCGCTACTATTATAAACATACATCATAAAAAATTAACCTTAGATAAAATCCCCTTATTAGTTTGATCTATTTTAATTACAGCAATTTTATTACTTTTATCTCTTCCTGTTTTAGCCGGAGCTATTACTATACTTCTAACAGATCGTAATTTAAATACCTCATTTTTTGATCCTTCGGGGGGGGGGGATCCAATTCTATATCAACATTTATTT
MF133871.1_Tetramorium_indocile_voucher_Herbert_C._Wagner_i982_COI	CCCCCCCCTAGCATCTAATGTCTTTCACAGAGGCGCATCAATTGATCTATCAATTTTTTCTCTTCATATTGCCGGAATATCTTCTATTATAGGTGCAATTAATTTTATCGCTACTATTATAAACATACATCATAAAAAATTAACCTTAGATAAAATCCCCTTATTAGTTTGATCTATTTTAATTACAGCAATTTTATTACTTTTATCTCTTCCTGTTTTAGCCGGAGCTATTACTATACTTCTAACAGATCGTAATTTAAATACCTCATTTTTTGATCCTTCGGGGGGGGGGGATCCAATTCTATATCAACATTTATTT
MF133872.1_Tetramorium_indocile_voucher_Herbert_C._Wagner_i983_COI	CCCCCCCCTAGCATCTAATGTCTTTCACAGAGGCGCATCAATTGATCTATCAATTTTTTCTCTTCATATTGCCGGAATATCTTCTATTATAGGTGCAATTAATTTTATCGCTACTATTATAAACATACATCATAAAAAATTAACCTTAGATAAAATCCCCTTATTAGTTTGATCTATTTTAATTACAGCAATTTTATTACTTTTATCTCTTCCTGTTTTAGCCGGAGCTATTACTATACTTCTAACAGATCGTAATTTAAATACCTCATTTTTTGATCCTTCGGGGGGGGGGGATCCAATTCTATATCAACATTTATTT
MF133873.1_Tetramorium_indocile_voucher_Herbert_C._Wagner_i984_COI	CCCCCCCCTAGCATCTAATGTCTTTCACAGAGGCGCATCAATTGATCTATCAATTTTTTCTCTTCATATTGCCGGAATATCTTCTATTATAGGTGCAATTAATTTTATCGCTACTATTATAAACATACATCATAAAAAATTAACCTTAGATAAAATCCCCTTATTAGTTTGATCTATTTTAATTACAGCAATTTTATTACTTTTATCTCTTCCTGTTTTAGCCGGAGCTATTACTATACTTCTAACAGATCGTAATTTAAATACCTCATTTTTTGATCCTTCGGGGGGGGGGGATCCAATTCTATATCAACATTTATTT
MF133874.1_Tetramorium_indocile_voucher_Herbert_C._Wagner_i986_COI	CCCCCCCCTAGCATCTAATGTCTTTCACAGAGGCGCATCAATTGATCTATCAATTTTTTCTCTTCATATTGCCGGAATATCTTCTATTATAGGTGCAATTAATTTTATCGCTACTATTATAAACATACATCATAAAAAATTAACCTTAGATAAAATCCCCTTATTAGTTTGATCTATTTTAATTACAGCAATTTTATTACTTTTATCTCTTCCTGTTTTAGCCGGAGCTATTACTATACTTCTAACAGATCGTAATTTAAATACCTCATTTTTTGATCCTTCGGGGGGGGGGGATCCAATTCTATATCAACATTTATTT
MF133875.1_Tetramorium_indocile_voucher_Herbert_C._Wagner_i990_COI	CCCCCCCCTAGCATCTAATGTCTTTCACAGAGGCGCATCAATTGATCTATCAATTTTTTCTCTTCATATTGCCGGAATATCTTCTATTATAGGTGCAATTAATTTTATCGCTACTATTATAAACATACATCATAAAAAATTAACCTTAGATAAAATCCCCTTATTAGTTTGATCTATTTTAATTACAGCAATTTTATTACTTTTATCTCTTCCTGTTTTAGCCGGAGCTATTACTATACTTCTAACAGATCGTAATTTAAATACCTCATTTTTTGATCCTTCGGGGGGGGGGGATCCAATTCTATATCAACATTTATTT
MF133876.1_Tetramorium_indocile_voucher_Herbert_C._Wagner_i992_COI	CCCCCCCCTAGCATCTAATGTCTTTCACAGAGGCGCATCAATTGATCTATCAATTTTTTCTCTTCATATTGCCGGAATATCTTCTATTATAGGTGCAATTAATTTTATCGCTACTATTATAAACATACATCATAAAAAATTAACCTTAGATAAAATCCCCTTATTAGTTTGATCTATTTTAATTACAGCAATTTTATTACTTTTATCTCTTCCTGTTTTAGCCGGAGCTATTACTATACTTCTAACAGATCGTAATTTAAATACCTCATTTTTTGATCCTTCGGGGGGGGGGGATCCAATTCTATATCAACATTTATTT
MF133877.1_Tetramorium_indocile_voucher_Herbert_C._Wagner_16903_COI	CCCCCCCCTAGCATCTAATGTCTTTCACAGAGGCGCATCAATTGATCTATCAATTTTTTCTCTTCATATTGCCGGAATATCTTCTATTATAGGTGCAATTAATTTTATCGCTACTATTATAAACATACATCATAAAAAATTAACCTTAGATAAAATCCCCTTATTAGTTTGATCTATTTTAATTACAGCAATTTTATTACTTTTATCTCTTCCTGTTTTAGCCGGAGCTATTACTATACTTCTAACAGATCGTAATTTAAATACCTCATTTTTTGATCCTTCGGGGGGGGGGGATCCAATTCTATATCAACATTTATTT
MF133878.1_Tetramorium_alpestre_voucher_Herbert_C._Wagner_18607_COI	TCCCCCATTAGCATCTAATGTCTTTCACAGGGGAGCATCAATTGATCTATCAATTTTTTCTCTTCATATTGCCGGAATATCTTCTATTATAGGAGCAATTAATTTTATTGCTACTATTATAAACATACACCATAAAAAATTAACCTTAGATAAAATCCCCTTATTAGTTTGATCTATTTTAATCACAGCAATTTTATTACTTTTATCTCTTCCTGTATTAGCCGGGGCTATTACTATACTTCTAACAGATCGTAATTTAAATACCTCATTTTTTGATCCATCGGGGGGAGGGGATCCAATTCTATATCAACATTTATTT
MF133879.1_Tetramorium_alpestre_voucher_Herbert_C._Wagner_18630_COI	TCCCCCATTAGCATCTAATGTCTTTCACAGGGGGGCATCAATTGATCTATCAATTTTTTCTCTTCATATTGCCGGAATATCTTCTATTATAGGAGCAATTAATTTTATTGCTACTATTATAAACATACACCATAAAAAATTAACCTTAGATAAAATCCCCTTATTAGTTTGATCTATTTTAATCACAGCAATTTTATTACTTTTATCTCTTCCTGTATTAGCCGGGGCTATTACTATACTTCTAACAGATCGTAATTTAAATACCTCATTTTTTGATCCATCGGGGGGAGGGGATCCAATTCTATATCAACATTTATTT
MF133880.1_Tetramorium_alpestre_voucher_Herbert_C._Wagner_18635_COI	TCCCCCATTAGCATCTAATGTCTTTCACAGGGGGGCATCAATTGATCTATCAATTTTTTCTCTTCATATTGCCGGAATATCTTCTATTATAGGAGCAATTAATTTTATTGCTACTATTATAAACATACACCATAAAAAATTAACCTTAGATAAAATCCCCTTATTAGTTTGATCTATTTTAATCACAGCAATTTTATTACTTTTATCTCTTCCTGTATTAGCCGGGGCTATTACTATACTTCTAACAGATCGTAATTTAAATACCTCATTTTTTGATCCATCGGGGGGAGGGGATCCAATTCTATATCAACATTTATTT
MF133881.1_Tetramorium_alpestre_voucher_Herbert_C._Wagner_16992_COI	CCCCCCATTAGCATCTAATGTCTTTCACAGAGGAGCATCAATTGATCTATCAATTTTTTCTCTTCATATTGCCGGAATATCTTCTATTATAGGAGCAATTAATTTTATTGCTACTATTATAAACATACACCATAAAAAATTAACCTTAGATAAAATCCCCTTATTAGTTTGATCTATTTTAATCACAGCAATTTTATTACTTTTATCTCTTCCTGTATTAGCCGGAGCTATTACTATACTTCTAACAGATCGTAATTTAAATACCTCATTTTTTGATCCATCGGGAGGGGGAGACCCAATTCTATATCAACATTTATTT
MF133882.1_Tetramorium_alpestre_voucher_Herbert_C._Wagner_18578_COI	TCCCCCATTAGCATCTAATGTCTTTCACAGGGGGGCATCAATTGATCTATCAATTTTTTCTCTTCATATTGCCGGAATATCTTCTATTATAGGAGCAATTAATTTTATTGCTACTATTATAAACATACACCATAAAAAATTAACCTTAGATAAAATCCCCTTATTAGTTTGATCTATTTTAATCACAGCAATTTTATTACTTTTATCTCTTCCTGTATTAGCCGGGGCTATTACTATACTTCTAACAGATCGTAATTTAAATACCTCATTTTTTGATCCATCGGGGGGAGGGGATCCAATTCTATATCAACATTTATTT
MF133883.1_Tetramorium_alpestre_voucher_Herbert_C._Wagner_18579_COI	TCCCCCATTAGCATCTAATGTCTTTCACAGGGGGGCATCAATTGATCTATCAATTTTTTCTCTTCATATTGCCGGAATATCTTCTATTATAGGAGCAATTAATTTTATTGCTACTATTATAAACATACACCATAAAAAATTAACCTTAGATAAAATCCCCTTATTAGTTTGATCTATTTTAATCACAGCAATTTTATTACTTTTATCTCTTCCTGTATTAGCCGGGGCTATTACTATACTTCTAACAGATCGTAATTTAAATACCTCATTTTTTGATCCATCGGGGGGAGGGGATCCAATTCTATATCAACATTTATTT
MF133884.1_Tetramorium_alpestre_voucher_Herbert_C._Wagner_18580_COI	TCCCCCATTAGCATCTAATGTCTTTCACAGGGGGGCATCAATTGATCTATCAATTTTTTCTCTTCATATTGCCGGAATATCTTCTATTATAGGAGCAATTAATTTTATTGCTACTATTATAAACATACACCATAAAAAATTAACCTTAGATAAAATCCCCTTATTAGTTTGATCTATTTTAATCACAGCAATTTTATTACTTTTATCTCTTCCTGTATTAGCCGGGGCTATTACTATACTTCTAACAGATCGTAATTTAAATACCTCATTTTTTGATCCATCGGGGGGAGGGGATCCAATTCTATATCAACATTTATTT
MF133885.1_Tetramorium_alpestre_voucher_Herbert_C._Wagner_18581_COI	TCCCCCATTAGCATCTAATGTCTTTCACAGGGGGGCATCAATTGATCTATCAATTTTTTCTCTTCATATTGCCGGAATATCTTCTATTATAGGAGCAATTAATTTTATTGCTACTATTATAAACATACACCATAAAAAATTAACCTTAGATAAAATCCCCTTATTAGTTTGATCTATTTTAATCACAGCAATTTTATTACTTTTATCTCTTCCTGTATTAGCCGGGGCTATTACTATACTTCTAACAGATCGTAATTTAAATACCTCATTTTTTGATCCATCGGGGGGAGGGGATCCAATTCTATATCAACATTTATTT
MF133886.1_Tetramorium_alpestre_voucher_Herbert_C._Wagner_18582_COI	TCCCCCATTAGCATCTAATGTCTTTCACAGGGGGGCATCAATTGATCTATCAATTTTTTCTCTTCATATTGCCGGAATATCTTCTATTATAGGAGCAATTAATTTTATTGCTACTATTATAAACATACACCATAAAAAATTAACCTTAGATAAAATCCCCTTATTAGTTTGATCTATTTTAATCACAGCAATTTTATTACTTTTATCTCTTCCTGTATTAGCCGGGGCTATTACTATACTTCTAACAGATCGTAATTTAAATACCTCATTTTTTGATCCATCGGGGGGAGGGGATCCAATTCTATATCAACATTTATTT
MF133887.1_Tetramorium_alpestre_voucher_Herbert_C._Wagner_18583_COI	TCCCCCATTAGCATCTAATGTCTTTCACAGGGGGGCATCAATTGATCTATCAATTTTTTCTCTTCATATTGCCGGAATATCTTCTATTATAGGAGCAATTAATTTTATTGCTACTATTATAAACATACACCATAAAAAATTAACCTTAGATAAAATCCCCTTATTAGTTTGATCTATTTTAATCACAGCAATTTTATTACTTTTATCTCTTCCTGTATTAGCCGGGGCTATTACTATACTTCTAACAGATCGTAATTTAAATACCTCATTTTTTGATCCATCGGGGGGAGGGGATCCAATTCTATATCAACATTTATTT
MF133888.1_Tetramorium_alpestre_voucher_Herbert_C._Wagner_18584_COI	TCCCCCATTAGCATCTAATGTCTTTCACAGGGGGGCATCAATTGATCTATCAATTTTTTCTCTTCATATTGCCGGAATATCTTCTATTATAGGAGCAATTAATTTTATTGCTACTATTATAAACATACACCATAAAAAATTAACCTTAGATAAAATCCCCTTATTAGTTTGATCTATTTTAATCACAGCAATTTTATTACTTTTATCTCTTCCTGTATTAGCCGGGGCTATTACTATACTTCTAACAGATCGTAATTTAAATACCTCATTTTTTGATCCATCGGGGGGAGGGGATCCAATTCTATATCAACATTTATTT
MF133889.1_Tetramorium_alpestre_voucher_Herbert_C._Wagner_18594_COI	TCCCCCATTAGCATCTAATGTCTTTCACAGGGGGGCATCAATTGATCTATCAATTTTTTCTCTTCATATTGCCGGAATATCTTCTATTATAGGAGCAATTAATTTTATTGCTACTATTATAAACATACACCATAAAAAATTAACCTTAGATAAAATCCCCTTATTAGTTTGATCTATTTTAATCACAGCAATTTTATTACTTTTATCTCTTCCTGTATTAGCCGGGGCTATTACTATACTTCTAACAGATCGTAATTTAAATACCTCATTTTTTGATCCATCGGGGGGAGGGGATCCAATTCTATATCAACATTTATTT
MF133890.1_Tetramorium_alpestre_voucher_Herbert_C._Wagner_18604_COI	TCCCCCATTAGCATCTAATGTCTTTCACAGGGGGGCATCAATTGATCTATCAATTTTTTCTCTTCATATTGCCGGAATATCTTCTATTATAGGAGCAATTAATTTTATTGCTACTATTATAAACATACACCATAAAAAATTAACCTTAGATAAAATCCCCTTATTAGTTTGATCTATTTTAATCACAGCAATTTTATTACTTTTATCTCTTCCTGTATTAGCCGGGGCTATTACTATACTTCTAACAGATCGTAATTTAAATACCTCATTTTTTGATCCATCGGGGGGAGGGGATCCAATTCTATATCAACATTTATTT
MF133891.1_Tetramorium_alpestre_voucher_Herbert_C._Wagner_18671_COI	TCCCCCATTAGCATCTAATGTCTTTCACAGGGGGGCATCAATTGATCTATCAATTTTTTCTCTTCATATTGCCGGAATATCTTCTATTATAGGAGCAATTAATTTTATTGCTACTATTATAAACATACACCATAAAAAATTAACCTTAGATAAAATCCCCTTATTAGTTTGATCTATTTTAATCACAGCAATTTTATTACTTTTATCTCTTCCTGTATTAGCCGGGGCTATTACTATACTTCTAACAGATCGTAATTTAAATACCTCATTTTTTGATCCATCGGGGGGAGGGGATCCAATTCTATATCAACATTTATTT
MF133892.1_Tetramorium_alpestre_voucher_Herbert_C._Wagner_18672_COI	TCCCCCATTAGCATCTAATGTCTTTCACAGGGGGGCATCAATTGATCTATCAATTTTTTCTCTTCATATTGCCGGAATATCTTCTATTATAGGAGCAATTAATTTTATTGCTACTATTATAAACATACACCATAAAAAATTAACCTTAGATAAAATCCCCTTATTAGTTTGATCTATTTTAATCACAGCAATTTTATTACTTTTATCTCTTCCTGTATTAGCCGGGGCTATTACTATACTTCTAACAGATCGTAATTTAAATACCTCATTTTTTGATCCATCGGGGGGAGGGGATCCAATTCTATATCAACATTTATTT
MF133893.1_Tetramorium_alpestre_voucher_Herbert_C._Wagner_18673_COI	TCCCCCATTAGCATCTAATGTCTTTCACAGGGGGGCATCAATTGATCTATCAATTTTTTCTCTTCATATTGCCGGAATATCTTCTATTATAGGAGCAATTAATTTTATTGCTACTATTATAAACATACACCATAAAAAATTAACCTTAGATAAAATCCCCTTATTAGTTTGATCTATTTTAATCACAGCAATTTTATTACTTTTATCTCTTCCTGTATTAGCCGGGGCTATTACTATACTTCTAACAGATCGTAATTTAAATACCTCATTTTTTGATCCATCGGGGGGAGGGGATCCAATTCTATATCAACATTTATTT
MF133894.1_Tetramorium_alpestre_voucher_Herbert_C._Wagner_18674_COI	TCCCCCATTAGCATCTAATGTCTTTCACAGGGGGGCATCAATTGATCTATCAATTTTTTCTCTTCATATTGCCGGAATATCTTCTATTATAGGAGCAATTAATTTTATTGCTACTATTATAAACATACACCATAAAAAATTAACCTTAGATAAAATCCCCTTATTAGTTTGATCTATTTTAATCACAGCAATTTTATTACTTTTATCTCTTCCTGTATTAGCCGGGGCTATTACTATACTTCTAACAGATCGTAATTTAAATACCTCATTTTTTGATCCATCGGGGGGAGGGGATCCAATTCTATATCAACATTTATTT
MF133895.1_Tetramorium_alpestre_voucher_Herbert_C._Wagner_18419_COI	TCCCCCATTAGCATCTAATGTCTTTCACAGAGGGGCATCAATTGATCTATCAATTTTTTCTCTTCATATTGCCGGAATATCTTCTATTATAGGAGCAATTAATTTTATTGCTACTATTATAAACATACACCATAAAAAATTAACCTTAGATAAAATCCCCTTATTAGTCTGATCTATTTTAATCACAGCAATTTTATTACTTTTATCTCTTCCTGTATTAGCCGGAGCTATTACTATACTTCTAACAGATCGTAATTTAAATACCTCATTTTTTGATCCATCGGGAGGGGGGGATCCAATTCTATACCAACATTTATTT
MF133896.1_Tetramorium_alpestre_voucher_Herbert_C._Wagner_18577_COI	TCCCCCATTAGCATCTAATGTCTTTCACAGAGGGGCATCAATTGATCTATCAATTTTTTCTCTTCATATTGCCGGAATATCTTCTATTATAGGAGCAATTAATTTTATTGCTACTATTATAAACATACACCATAAAAAATTAACCTTAGATAAAATCCCCTTATTAGTCTGATCTATTTTAATCACAGCAATTTTATTACTTTTATCTCTTCCTGTATTAGCCGGAGCTATTACTATACTTCTAACAGATCGTAATTTAAATACCTCATTTTTTGATCCATCGGGAGGGGGGGATCCAATTCTATACCAACATTTATTT
MF133897.1_Tetramorium_alpestre_voucher_Herbert_C._Wagner_18641_COI	TCCCCCATTAGCATCTAATGTCTTTCACAGAGGGGCATCAATTGATCTATCAATTTTTTCTCTTCATATTGCCGGAATATCTTCTATTATAGGAGCAATTAATTTTATTGCTACTATTATAAACATACACCATAAAAAATTAACCTTAGATAAAATCCCCTTATTAGTCTGATCTATTTTAATCACAGCAATTTTATTACTTTTATCTCTTCCTGTATTAGCCGGAGCTATTACTATACTTCTAACAGATCGTAATTTAAATACCTCATTTTTTGATCCATCGGGAGGGGGGGATCCAATTCTATACCAACATTTATTT
MF133898.1_Tetramorium_alpestre_voucher_Herbert_C._Wagner_18642_COI	TCCCCCATTAGCATCTAATGTCTTTCACAGAGGGGCATCAATTGATCTATCAATTTTTTCTCTTCATATTGCCGGAATATCTTCTATTATAGGAGCAATTAATTTTATTGCTACTATTATAAACATACACCATAAAAAATTAACCTTAGATAAAATCCCCTTATTAGTCTGATCTATTTTAATCACAGCAATTTTATTACTTTTATCTCTTCCTGTATTAGCCGGAGCTATTACTATACTTCTAACAGATCGTAATTTAAATACCTCATTTTTTGATCCATCGGGAGGGGGGGATCCAATTCTATACCAACATTTATTT
MF133899.1_Tetramorium_alpestre_voucher_Herbert_C._Wagner_18643_COI	TCCCCCATTAGCATCTAATGTCTTTCACAGAGGGGCATCAATTGATCTATCAATTTTTTCTCTTCATATTGCCGGAATATCTTCTATTATAGGAGCAATTAATTTTATTGCTACTATTATAAACATACACCATAAAAAATTAACCTTAGATAAAATCCCCTTATTAGTCTGATCTATTTTAATCACAGCAATTTTATTACTTTTATCTCTTCCTGTATTAGCCGGAGCTATTACTATACTTCTAACAGATCGTAATTTAAATACCTCATTTTTTGATCCATCGGGAGGGGGGGATCCAATTCTATACCAACATTTATTT
MF133900.1_Tetramorium_alpestre_voucher_Herbert_C._Wagner_18644_COI	TCCCCCATTAGCATCTAATGTCTTTCACAGAGGGGCATCAATTGATCTATCAATTTTTTCTCTTCATATTGCCGGAATATCTTCTATTATAGGAGCAATTAATTTTATTGCTACTATTATAAACATACACCATAAAAAATTAACCTTAGATAAAATCCCCTTATTAGTCTGATCTATTTTAATCACAGCAATTTTATTACTTTTATCTCTTCCTGTATTAGCCGGAGCTATTACTATACTTCTAACAGATCGTAATTTAAATACCTCATTTTTTGATCCATCGGGAGGGGGGGATCCAATTCTATACCAACATTTATTT
MF133901.1_Tetramorium_alpestre_voucher_Herbert_C._Wagner_18646_COI	TCCCCCATTAGCATCTAATGTCTTTCACAGAGGGGCATCAATTGATCTATCAATTTTTTCTCTTCATATTGCCGGAATATCTTCTATTATAGGAGCAATTAATTTTATTGCTACTATTATAAACATACACCATAAAAAATTAACCTTAGATAAAATCCCCTTATTAGTCTGATCTATTTTAATCACAGCAATTTTATTACTTTTATCTCTTCCTGTATTAGCCGGAGCTATTACTATACTTCTAACAGATCGTAATTTAAATACCTCATTTTTTGATCCATCGGGAGGGGGGGATCCAATTCTATACCAACATTTATTT
MF133902.1_Tetramorium_alpestre_voucher_Herbert_C._Wagner_18648_COI	TCCCCCATTAGCATCTAATGTCTTTCACAGAGGGGCATCAATTGATCTATCAATTTTTTCTCTTCATATTGCCGGAATATCTTCTATTATAGGAGCAATTAATTTTATTGCTACTATTATAAACATACACCATAAAAAATTAACCTTAGATAAAATCCCCTTATTAGTCTGATCTATTTTAATCACAGCAATTTTATTACTTTTATCTCTTCCTGTATTAGCCGGAGCTATTACTATACTTCTAACAGATCGTAATTTAAATACCTCATTTTTTGATCCATCGGGAGGGGGGGATCCAATTCTATACCAACATTTATTT
MF133903.1_Tetramorium_hungaricum_voucher_Herbert_C._Wagner_18310_COI	TCCCCCCTTAGCATCTAATATCTTTCACAGAGGAGCATCAATTGATCTATCAATTTTTTCTCTTCATATCGCCGGAATATCTTCTATTATAGGTGCAATTAATTTTATTGCTACTATTATAAATATACACCATAAAAAATTAACTTTAGATAAAATTCCCTTATTAGTTTGATCTATTTTAATTACAGCAATTCTATTACTTTTATCTCTCCCTGTTTTAGCCGGAGCTATTACTATACTTTTAACAGATCGTAATTTAAATACCTCATTTTTTGATCCATCAGGTGGTGGGGACCCAATTCTATATCAACATTTATTT
MF133904.1_Tetramorium_alpestre_voucher_Herbert_C._Wagner_18492_COI	TCCCCCATTAGCATCTAATGTCTTTCACAGGGGGGCATCAATTGATCTATCAATTTTTTCTCTTCATATTGCCGGAATATCTTCTATTATAGGAGCAATTAATTTTATTGCTACTATTATAAACATACACCATAAAAAATTAACCTTAGATAAAATCCCCTTATTAGTTTGATCTATTTTAATCACAGCAATTTTATTACTTTTATCTCTTCCTGTATTAGCCGGGGCTATTACTATACTTCTAACAGATCGTAATTTAAATACCTCATTTTTTGATCCATCGGGAGGGGGGGATCCAATTCTATATCAACATTTATTT
MF133905.1_Tetramorium_alpestre_voucher_Herbert_C._Wagner_18493_COI	TCCCCCATTAGCATCTAATGTCTTTCACAGGGGGGCATCAATTGATCTATCAATTTTTTCTCTTCATATTGCCGGAATATCTTCTATTATAGGAGCAATTAATTTTATTGCTACTATTATAAACATACACCATAAAAAATTAACCTTAGATAAAATCCCCTTATTAGTTTGATCTATTTTAATCACAGCAATTTTATTACTTTTATCTCTTCCTGTATTAGCCGGGGCTATTACTATACTTCTAACAGATCGTAATTTAAATACCTCATTTTTTGATCCATCGGGAGGGGGGGATCCAATTCTATATCAACATTTATTT
MF133906.1_Tetramorium_alpestre_voucher_Herbert_C._Wagner_17794_COI	TCCCCCATTAGCATCTAATGTCTTTCACAGGGGGGCATCAATTGATCTATCAATTTTTTCTCTTCATATTGCCGGAATATCTTCTATTATAGGAGCAATTAATTTTATTGCCACTATTATAAACATACACCATAAAAAATTAACCTTAGATAAAATCCCCTTATTAGTTTGATCTATTTTAATCACAGCAATTTTATTACTTTTATCTCTTCCTGTATTAGCCGGGGCTATTACTATACTTCTAACAGATCGTAATTTAAATACCTCATTTTTTGATCCATCGGGGGGAGGGGATCCAATTCTATATCAACATTTATTT
MF133907.1_Tetramorium_alpestre_voucher_Herbert_C._Wagner_17796_COI	TCCCCCATTAGCATCTAATGTCTTTCACAGGGGGGCATCAATTGATCTATCAATTTTTTCTCTTCATATTGCCGGAATATCTTCTATTATAGGAGCAATTAATTTTATTGCCACTATTATAAACATACACCATAAAAAATTAACCTTAGATAAAATCCCCTTATTAGTTTGATCTATTTTAATCACAGCAATTTTATTACTTTTATCTCTTCCTGTATTAGCCGGGGCTATTACTATACTTCTAACAGATCGTAATTTAAATACCTCATTTTTTGATCCATCGGGGGGAGGGGATCCAATTCTATATCAACATTTATTT
MF133908.1_Tetramorium_alpestre_voucher_Herbert_C._Wagner_17799_COI	TCCCCCATTAGCATCTAATGTCTTTCACAGGGGGGCATCAATTGATCTATCAATTTTTTCTCTTCATATTGCCGGAATATCTTCTATTATAGGAGCAATTAATTTTATTGCCACTATTATAAACATACACCATAAAAAATTAACCTTAGATAAAATCCCCTTATTAGTTTGATCTATTTTAATCACAGCAATTTTATTACTTTTATCTCTTCCTGTATTAGCCGGGGCTATTACTATACTTCTAACAGATCGTAATTTAAATACCTCATTTTTTGATCCATCGGGGGGAGGGGATCCAATTCTATATCAACATTTATTT
MF133909.1_Tetramorium_alpestre_voucher_Herbert_C._Wagner_17813_COI	TCCCCCATTAGCATCTAATGTCTTTCACAGGGGGGCATCAATTGATCTATCAATTTTTTCTCTTCATATTGCCGGAATATCTTCTATTATAGGAGCAATTAATTTTATTGCCACTATTATAAACATACACCATAAAAAATTAACCTTAGATAAAATCCCCTTATTAGTTTGATCTATTTTAATCACAGCAATTTTATTACTTTTATCTCTTCCTGTATTAGCCGGGGCTATTACTATACTTCTAACAGATCGTAATTTAAATACCTCATTTTTTGATCCATCGGGGGGAGGGGATCCAATTCTATATCAACATTTATTT
MF133910.1_Tetramorium_alpestre_voucher_Herbert_C._Wagner_17815_COI	TCCCCCATTAGCATCTAATGTCTTTCACAGGGGGGCATCAATTGATCTATCAATTTTTTCTCTTCATATTGCCGGAATATCTTCTATTATAGGAGCAATTAATTTTATTGCCACTATTATAAACATACACCATAAAAAATTAACCTTAGATAAAATCCCCTTATTAGTTTGATCTATTTTAATCACAGCAATTTTATTACTTTTATCTCTTCCTGTATTAGCCGGGGCTATTACTATACTTCTAACAGATCGTAATTTAAATACCTCATTTTTTGATCCATCGGGGGGAGGGGATCCAATTCTATATCAACATTTATTT
MF133911.1_Tetramorium_alpestre_voucher_Herbert_C._Wagner_17816_COI	TCCCCCATTAGCATCTAATGTCTTTCACAGGGGGGCATCAATTGATCTATCAATTTTTTCTCTTCATATTGCCGGAATATCTTCTATTATAGGAGCAATTAATTTTATTGCCACTATTATAAACATACACCATAAAAAATTAACCTTAGATAAAATCCCCTTATTAGTTTGATCTATTTTAATCACAGCAATTTTATTACTTTTATCTCTTCCTGTATTAGCCGGGGCTATTACTATACTTCTAACAGATCGTAATTTAAATACCTCATTTTTTGATCCATCGGGGGGAGGGGATCCAATTCTATATCAACATTTATTT
MF133912.1_Tetramorium_alpestre_voucher_Herbert_C._Wagner_17828_COI	TCCCCCATTAGCATCTAATGTCTTTCACAGGGGGGCATCAATTGATCTATCAATTTTTTCTCTTCATATTGCCGGAATATCTTCTATTATAGGAGCAATTAATTTTATTGCCACTATTATAAACATACACCATAAAAAATTAACCTTAGATAAAATCCCCTTATTAGTTTGATCTATTTTAATCACAGCAATTTTATTACTTTTATCTCTTCCTGTATTAGCCGGGGCTATTACTATACTTCTAACAGATCGTAATTTAAATACCTCATTTTTTGATCCATCGGGGGGAGGGGATCCAATTCTATATCAACATTTATTT
MF133913.1_Tetramorium_alpestre_voucher_Herbert_C._Wagner_18438_COI	TCCCCCATTAGCATCTAATGTCTTTCACAGGGGGGCATCAATTGATCTATCAATTTTTTCTCTTCATATTGCCGGAATATCTTCTATTATAGGAGCAATTAATTTTATTGCCACTATTATAAACATACACCATAAAAAATTAACCTTAGATAAAATCCCCTTATTAGTTTGATCTATTTTAATCACAGCAATTTTATTACTTTTATCTCTTCCTGTATTAGCCGGGGCTATTACTATACTTCTAACAGATCGTAATTTAAATACCTCATTTTTTGATCCATCGGGGGGAGGGGATCCAATTCTATATCAACATTTATTT
MF133914.1_Tetramorium_alpestre_voucher_Herbert_C._Wagner_18573_COI	TCCCCCATTAGCATCTAATGTCTTTCACAGGGGGGCATCAATTGATCTATCAATTTTTTCTCTTCATATTGCCGGAATATCTTCTATTATAGGAGCAATTAATTTTATTGCCACTATTATAAACATACACCATAAAAAATTAACCTTAGATAAAATCCCCTTATTAGTTTGATCTATTTTAATCACAGCAATTTTATTACTTTTATCTCTTCCTGTATTAGCCGGGGCTATTACTATACTTCTAACAGATCGTAATTTAAATACCTCATTTTTTGATCCATCGGGGGGAGGGGATCCAATTCTATATCAACATTTATTT
MF133915.1_Tetramorium_alpestre_voucher_Herbert_C._Wagner_17842_COI	TCCCCCATTAGCATCTAATGTCTTTCACAGGGGGGCATCAATTGATCTATCAATTTTTTCTCTTCATATTGCCGGAATATCTTCTATTATAGGAGCAATTAATTTTATTGCTACTATTATAAACATACACCATAAAAAATTAACCTTAGATAAAATCCCCTTATTAGTTTGATCTATTTTAATCACAGCAATTTTATTACTTTTATCTCTTCCTGTATTAGCCGGGGCTATTACTATACTTCTAACAGATCGTAATTTAAATACCTCATTTTTTGATCCATCGGGGGGAGGGGATCCAATTCTATATCAACATTTATTT
MF133916.1_Tetramorium_alpestre_voucher_Herbert_C._Wagner_18416_COI	TCCCCCATTAGCATCTAATGTCTTTCACAGGGGGGCATCAATTGATCTATCAATTTTTTCTCTTCATATTGCCGGAATATCTTCTATTATAGGAGCAATTAATTTTATTGCTACTATTATAAACATACACCATAAAAAATTAACCTTAGATAAAATCCCCTTATTAGTTTGATCTATTTTAATCACAGCAATTTTATTACTTTTATCTCTTCCTGTATTAGCCGGGGCTATTACTATACTTCTAACAGATCGTAATTTAAATACCTCATTTTTTGATCCATCGGGGGGAGGGGATCCAATTCTATATCAACATTTATTT
MF133917.1_Tetramorium_alpestre_voucher_Herbert_C._Wagner_18417_COI	TCCCCCATTAGCATCTAATGTCTTTCACAGGGGGGCATCAATTGATCTATCAATTTTTTCTCTTCATATTGCCGGAATATCTTCTATTATAGGAGCAATTAATTTTATTGCTACTATTATAAACATACACCATAAAAAATTAACCTTAGATAAAATCCCCTTATTAGTTTGATCTATTTTAATCACAGCAATTTTATTACTTTTATCTCTTCCTGTATTAGCCGGGGCTATTACTATACTTCTAACAGATCGTAATTTAAATACCTCATTTTTTGATCCATCGGGGGGAGGGGATCCAATTCTATATCAACATTTATTT
MF133918.1_Tetramorium_alpestre_voucher_Herbert_C._Wagner_18592_COI	TCCCCCATTAGCATCTAATGTCTTTCACAGGGGGGCATCAATTGATCTATCAATTTTTTCTCTTCATATTGCCGGAATATCTTCTATTATAGGAGCAATTAATTTTATTGCTACTATTATAAACATACACCATAAAAAATTAACCTTAGATAAAATCCCCTTATTAGTTTGATCTATTTTAATCACAGCAATTTTATTACTTTTATCTCTTCCTGTATTAGCCGGGGCTATTACTATACTTCTAACAGATCGTAATTTAAATACCTCATTTTTTGATCCATCGGGGGGAGGGGATCCAATTCTATATCAACATTTATTT
MF133919.1_Tetramorium_alpestre_voucher_Herbert_C._Wagner_18611_COI	TCCCCCATTAGCATCTAATGTCTTTCACAGGGGGGCATCAATTGATCTATCAATTTTTTCTCTTCATATTGCCGGAATATCTTCTATTATAGGAGCAATTAATTTTATTGCTACTATTATAAACATACACCATAAAAAATTAACCTTAGATAAAATCCCCTTATTAGTTTGATCTATTTTAATCACAGCAATTTTATTACTTTTATCTCTTCCTGTATTAGCCGGGGCTATTACTATACTTCTAACAGATCGTAATTTAAATACCTCATTTTTTGATCCATCGGGGGGAGGGGATCCAATTCTATATCAACATTTATTT
MF133920.1_Tetramorium_alpestre_voucher_Herbert_C._Wagner_18613_COI	TCCCCCATTAGCATCTAATGTCTTTCACAGGGGGGCATCAATTGATCTATCAATTTTTTCTCTTCATATTGCCGGAATATCTTCTATTATAGGAGCAATTAATTTTATTGCTACTATTATAAACATACACCATAAAAAATTAACCTTAGATAAAATCCCCTTATTAGTTTGATCTATTTTAATCACAGCAATTTTATTACTTTTATCTCTTCCTGTATTAGCCGGGGCTATTACTATACTTCTAACAGATCGTAATTTAAATACCTCATTTTTTGATCCATCGGGGGGAGGGGATCCAATTCTATATCAACATTTATTT
MF133921.1_Tetramorium_alpestre_voucher_Herbert_C._Wagner_18645_COI	TCCCCCATTAGCATCTAATGTCTTTCACAGGGGGGCATCAATTGATCTATCAATTTTTTCTCTTCATATTGCCGGAATATCTTCTATTATAGGAGCAATTAATTTTATTGCTACTATTATAAACATACACCATAAAAAATTAACCTTAGATAAAATCCCCTTATTAGTTTGATCTATTTTAATCACAGCAATTTTATTACTTTTATCTCTTCCTGTATTAGCCGGGGCTATTACTATACTTCTAACAGATCGTAATTTAAATACCTCATTTTTTGATCCATCGGGGGGAGGGGATCCAATTCTATATCAACATTTATTT
MF133922.1_Tetramorium_alpestre_voucher_Herbert_C._Wagner_18647_COI	TCCCCCATTAGCATCTAATGTCTTTCACAGGGGGGCATCAATTGATCTATCAATTTTTTCTCTTCATATTGCCGGAATATCTTCTATTATAGGAGCAATTAATTTTATTGCTACTATTATAAACATACACCATAAAAAATTAACCTTAGATAAAATCCCCTTATTAGTTTGATCTATTTTAATCACAGCAATTTTATTACTTTTATCTCTTCCTGTATTAGCCGGGGCTATTACTATACTTCTAACAGATCGTAATTTAAATACCTCATTTTTTGATCCATCGGGGGGAGGGGATCCAATTCTATATCAACATTTATTT
MF133923.1_Tetramorium_alpestre_voucher_Herbert_C._Wagner_18649_COI	TCCCCCATTAGCATCTAATGTCTTTCACAGGGGGGCATCAATTGATCTATCAATTTTTTCTCTTCATATTGCCGGAATATCTTCTATTATAGGAGCAATTAATTTTATTGCTACTATTATAAACATACACCATAAAAAATTAACCTTAGATAAAATCCCCTTATTAGTTTGATCTATTTTAATCACAGCAATTTTATTACTTTTATCTCTTCCTGTATTAGCCGGGGCTATTACTATACTTCTAACAGATCGTAATTTAAATACCTCATTTTTTGATCCATCGGGGGGAGGGGATCCAATTCTATATCAACATTTATTT
MF133924.1_Tetramorium_alpestre_voucher_Herbert_C._Wagner_18650_COI	TCCCCCATTAGCATCTAATGTCTTTCACAGGGGGGCATCAATTGATCTATCAATTTTTTCTCTTCATATTGCCGGAATATCTTCTATTATAGGAGCAATTAATTTTATTGCTACTATTATAAACATACACCATAAAAAATTAACCTTAGATAAAATCCCCTTATTAGTTTGATCTATTTTAATCACAGCAATTTTATTACTTTTATCTCTTCCTGTATTAGCCGGGGCTATTACTATACTTCTAACAGATCGTAATTTAAATACCTCATTTTTTGATCCATCGGGGGGAGGGGATCCAATTCTATATCAACATTTATTT
MF133925.1_Tetramorium_alpestre_voucher_Herbert_C._Wagner_18651_COI	TCCCCCATTAGCATCTAATGTCTTTCACAGGGGGGCATCAATTGATCTATCAATTTTTTCTCTTCATATTGCCGGAATATCTTCTATTATAGGAGCAATTAATTTTATTGCTACTATTATAAACATACACCATAAAAAATTAACCTTAGATAAAATCCCCTTATTAGTTTGATCTATTTTAATCACAGCAATTTTATTACTTTTATCTCTTCCTGTATTAGCCGGGGCTATTACTATACTTCTAACAGATCGTAATTTAAATACCTCATTTTTTGATCCATCGGGGGGAGGGGATCCAATTCTATATCAACATTTATTT
MF133926.1_Tetramorium_alpestre_voucher_Herbert_C._Wagner_18652_COI	TCCCCCATTAGCATCTAATGTCTTTCACAGGGGGGCATCAATTGATCTATCAATTTTTTCTCTTCATATTGCCGGAATATCTTCTATTATAGGAGCAATTAATTTTATTGCTACTATTATAAACATACACCATAAAAAATTAACCTTAGATAAAATCCCCTTATTAGTTTGATCTATTTTAATCACAGCAATTTTATTACTTTTATCTCTTCCTGTATTAGCCGGGGCTATTACTATACTTCTAACAGATCGTAATTTAAATACCTCATTTTTTGATCCATCGGGGGGAGGGGATCCAATTCTATATCAACATTTATTT
MF133927.1_Tetramorium_impurum_voucher_Herbert_C._Wagner_16834_COI	CCCCCCATTAGCATCTAATATCTTTCACAGAGGCCCATCAATTGATTTATCAATTTTTTCCCTTCATATTGCAGGAATATCTTCTATTATAGGTGCAATTAATTTTATCGCTACTATTATAAATATACATCATAAAAAATTAACCTTAGATAAAATCCCCTTATTAGTTTGATCTATTTTAATTACAGCAATTCTCCTTCTTCTATCTCTTCCCGTATTAGCAGGAGCTATTACTATACTATTAACAGATCGTAATTTAAATACCTCATTTTTTGACCCATCAGGTGGGGGGGACCCAATTCTATATCAACACTTATTC
MF133928.1_Tetramorium_impurum_voucher_Herbert_C._Wagner_16939_COI	CCCCCCATTAGCATCTAATATCTTTCACAGAGGCCCATCAATTGATTTATCAATTTTTTCCCTTCATATTGCAGGAATATCTTCTATTATAGGTGCAATTAATTTTATCGCTACTATTATAAATATACATCATAAAAAATTAACCTTAGATAAAATCCCCTTATTAGTTTGATCTATTTTAATTACAGCAATTCTCCTTCTTCTATCTCTTCCCGTATTAGCAGGAGCTATTACTATACTATTAACAGATCGTAATTTAAATACCTCATTTTTTGACCCATCAGGTGGGGGGGACCCAATTCTATATCAACACTTATTC
MF133929.1_Tetramorium_impurum_voucher_Herbert_C._Wagner_17497_COI	CCCCCCATTAGCATCTAATATCTTTCACAGAGGCCCATCAATTGATTTATCAATTTTTTCCCTTCATATTGCAGGAATATCTTCTATTATAGGTGCAATTAATTTTATCGCTACTATTATAAATATACATCATAAAAAATTAACCTTAGATAAAATCCCCTTATTAGTTTGATCTATTTTAATTACAGCAATTCTCCTTCTTCTATCTCTTCCCGTATTAGCAGGAGCTATTACTATACTATTAACAGATCGTAATTTAAATACCTCATTTTTTGACCCATCAGGTGGGGGGGACCCAATTCTATATCAACACTTATTC
MF133930.1_Tetramorium_impurum_voucher_Herbert_C._Wagner_17814_COI	CCCCCCATTAGCATCTAATATCTTTCACAGAGGCCCATCAATTGATTTATCAATTTTTTCCCTTCATATTGCAGGAATATCTTCTATTATAGGTGCAATTAATTTTATCGCTACTATTATAAATATACATCATAAAAAATTAACCTTAGATAAAATCCCCTTATTAGTTTGATCTATTTTAATTACAGCAATTCTCCTTCTTCTATCTCTTCCCGTATTAGCAGGAGCTATTACTATACTATTAACAGATCGTAATTTAAATACCTCATTTTTTGACCCATCAGGTGGGGGGGACCCAATTCTATATCAACACTTATTC
MF133931.1_Tetramorium_impurum_voucher_Herbert_C._Wagner_17836_COI	CCCCCCATTAGCATCTAATATCTTTCACAGAGGCCCATCAATTGATTTATCAATTTTTTCCCTTCATATTGCAGGAATATCTTCTATTATAGGTGCAATTAATTTTATCGCTACTATTATAAATATACATCATAAAAAATTAACCTTAGATAAAATCCCCTTATTAGTTTGATCTATTTTAATTACAGCAATTCTCCTTCTTCTATCTCTTCCCGTATTAGCAGGAGCTATTACTATACTATTAACAGATCGTAATTTAAATACCTCATTTTTTGACCCATCAGGTGGGGGGGACCCAATTCTATATCAACACTTATTC
MF133932.1_Tetramorium_impurum_voucher_Herbert_C._Wagner_17838_COI	CCCCCCATTAGCATCTAATATCTTTCACAGAGGCCCATCAATTGATTTATCAATTTTTTCCCTTCATATTGCAGGAATATCTTCTATTATAGGTGCAATTAATTTTATCGCTACTATTATAAATATACATCATAAAAAATTAACCTTAGATAAAATCCCCTTATTAGTTTGATCTATTTTAATTACAGCAATTCTCCTTCTTCTATCTCTTCCCGTATTAGCAGGAGCTATTACTATACTATTAACAGATCGTAATTTAAATACCTCATTTTTTGACCCATCAGGTGGGGGGGACCCAATTCTATATCAACACTTATTC
MF133933.1_Tetramorium_impurum_voucher_Herbert_C._Wagner_17840_COI	CCCCCCATTAGCATCTAATATCTTTCACAGAGGCCCATCAATTGATTTATCAATTTTTTCCCTTCATATTGCAGGAATATCTTCTATTATAGGTGCAATTAATTTTATCGCTACTATTATAAATATACATCATAAAAAATTAACCTTAGATAAAATCCCCTTATTAGTTTGATCTATTTTAATTACAGCAATTCTCCTTCTTCTATCTCTTCCCGTATTAGCAGGAGCTATTACTATACTATTAACAGATCGTAATTTAAATACCTCATTTTTTGACCCATCAGGTGGGGGGGACCCAATTCTATATCAACACTTATTC
MF133934.1_Tetramorium_impurum_voucher_Herbert_C._Wagner_17967_COI	CCCCCCATTAGCATCTAATATCTTTCACAGAGGCCCATCAATTGATTTATCAATTTTTTCCCTTCATATTGCAGGAATATCTTCTATTATAGGTGCAATTAATTTTATCGCTACTATTATAAATATACATCATAAAAAATTAACCTTAGATAAAATCCCCTTATTAGTTTGATCTATTTTAATTACAGCAATTCTCCTTCTTCTATCTCTTCCCGTATTAGCAGGAGCTATTACTATACTATTAACAGATCGTAATTTAAATACCTCATTTTTTGACCCATCAGGTGGGGGGGACCCAATTCTATATCAACACTTATTC
MF133935.1_Tetramorium_caespitum_voucher_Herbert_C._Wagner_16980_COI	CCCCCCATTAGCATCTAATGTCTTTCACAGAGGAGCATCAATTGATCTATCAATTTTTTCTCTTCATATTGCCGGAATATCTTCTATTATAGGAGCAATTAATTTTATTGCTACTATTATAAACATACACCATAAAAAATTAACCTTAGATAAAATCCCCTTATTAGTTTGATCTATTTTAATCACAGCAATTTTATTACTTTTATCTCTTCCTGTATTAGCAGGGGCTATTACCATACTTCTAACAGATCGTAATTTAAATACCTCATTTTTTGATCCATCGGGAGGAGGGGACCCAATTCTGTATCAACATTTATTT
MF133936.1_Tetramorium_caespitum_voucher_Herbert_C._Wagner_17502_COI	CCCCCCATTAGCATCTAATGTCTTTCACAGAGGAGCATCAATTGATCTATCAATTTTTTCTCTTCATATTGCCGGAATATCTTCTATTATAGGAGCAATTAATTTTATTGCTACTATTATAAACATACACCATAAAAAATTAACCTTAGATAAAATCCCCTTATTAGTTTGATCTATTTTAATCACAGCAATTTTATTACTTTTATCTCTTCCTGTATTAGCAGGGGCTATTACCATACTTCTAACAGATCGTAATTTAAATACCTCATTTTTTGATCCATCGGGAGGAGGGGACCCAATTCTGTATCAACATTTATTT
MF133937.1_Tetramorium_impurum_voucher_Herbert_C._Wagner_17111_COI	CCCCCCATTAGCATCTAATATCTTTCACAGAGGCCCATCAATTGATTTATCAATTTTTTCTCTTCATATTGCAGGAATATCTTCTATTATAGGTGCAATTAATTTTATCGCTACTATTATAAATATACACCATAAAAAATTAACCTTAGATAAAATCCCTTTATTAGTTTGATCTATTTTAATTACAGCAATTCTCCTTCTCCTATCTCTTCCCGTATTAGCAGGAGCTATTACTATACTATTAACAGATCGTAATTTAAATACCTCATTTTTTGACCCATCAGGAGGAGGAGACCCAATTCTATATCAACATTTATTC
MF133938.1_Tetramorium_impurum_voucher_Herbert_C._Wagner_17170_COI	CCCCCCATTAGCATCTAATATCTTTCACAGAGGCCCATCAATTGATTTATCAATTTTTTCCCTTCATATTGCAGGGATATCTTCTATTATAGGTGCAATTAATTTTATCGCTACTATTATAAATATACATCATAAAAAATTAACCTTAGATAAAATCCCCTTATTAGTTTGATCTATTTTAATTACAGCAATTCTCCTTCTTCTATCTCTTCCCGTATTAGCAGGAGCTATTACTATACTACTAACAGATCGTAATTTAAATACCTCATTTTTTGACCCATCGGGAGGGGGAGACCCAATTCTATATCAACATTTATTC
MF133939.1_Tetramorium_impurum_voucher_Herbert_C._Wagner_17262_COI	CCCCCCATTAGCATCTAATATCTTTCACAGAGGCCCATCAATTGATTTATCAATTTTTTCCCTTCATATTGCAGGGATATCTTCTATTATAGGTGCAATTAATTTTATCGCTACTATTATAAATATACATCATAAAAAATTAACCTTAGATAAAATCCCCTTATTAGTTTGATCTATTTTAATTACAGCAATTCTCCTTCTTCTATCTCTTCCCGTATTAGCAGGAGCTATTACTATACTATTAACAGATCGTAATTTAAATACCTCATTTTTTGACCCATCGGGAGGGGGAGACCCAATTCTATATCAACATTTATTC
MF133940.1_Tetramorium_staerckei_voucher_Herbert_C._Wagner_TM114_COI	TCCCCCCTTAGCATCTAACATCTTTCACAGAGGTGCATCAATTGATCTATCAATTTTTTCTCTTCATATTGCCGGAATATCCTCTATTATAGGTGCAATTAATTTTATCGCTACTATTATAAATATACATCATAAAAAATTAACCTTAGATAAAATCCCATTATTAGTTTGATCTATTTTAATCACAGCAATTTTATTACTTTTATCTCTTCCTGTTTTAGCTGGGGCTATTACTATACTTCTAACAGATCGTAATTTAAATACCTCATTTTTTGATCCATCGGGGGGAGGAGACCCAATTTTATATCAACATTTATTT
MF133941.1_Tetramorium_impurum_voucher_Herbert_C._Wagner_17847_COI	CCCCCCATTAGCATCTAATATCTTTCACAGAGGCCCATCAATTGATTTATCAATTTTTTCTCTTCATATTGCAGGAATATCTTCTATTATAGGTGCAATTAATTTTATCGCTACTATTATAAATATACACCATAAAAAATTAACCTTAGATAAAATCCCTTTATTAGTTTGATCTATTTTAATTACAGCAATTCTCCTTCTCCTATCTCTTCCCGTATTAGCAGGAGCTATTACTATACTATTAACAGATCGTAATTTAAATACCTCATTTTTTGACCCATCAGGAGGGGGAGACCCAATTCTATATCAACATTTATTC
MF133942.1_Tetramorium_impurum_voucher_Herbert_C._Wagner_17856_COI	CCCCCCATTAGCATCTAATATCTTTCACAGAGGCCCATCAATTGATTTATCAATTTTTTCTCTTCATATTGCAGGAATATCTTCTATTATAGGTGCAATTAATTTTATCGCTACTATTATAAATATACACCATAAAAAATTAACCTTAGATAAAATCCCTTTATTAGTTTGATCTATTTTAATTACAGCAATTCTCCTTCTCCTATCTCTTCCCGTATTAGCAGGAGCTATTACTATACTATTAACAGATCGTAATTTAAATACCTCATTTTTTGACCCATCAGGAGGAGGAGACCCAATTCTATATCAACATTTATTC
MF133943.1_Tetramorium_impurum_voucher_Herbert_C._Wagner_17862_COI	CCCCCCATTAGCATCTAATATCTTTCACAGAGGCCCATCAATTGATTTATCAATTTTTTCTCTTCATATTGCAGGAATATCTTCTATTATAGGTGCAATTAATTTTATCGCTACTATTATAAATATACACCATAAAAAATTAACCTTAGATAAAATCCCTTTATTAGTTTGATCTATTTTAATTACAGCAATTCTCCTTCTCCTATCTCTTCCCGTATTAGCAGGAGCTATTACTATACTATTAACAGATCGTAATTTAAATACCTCATTTTTTGACCCATCAGGAGGAGGAGACCCAATTCTATATCAACATTTATTC
MF133944.1_Tetramorium_impurum_voucher_Herbert_C._Wagner_17895_COI	CCCCCCATTAGCATCTAATATCTTTCACAGAGGCCCATCAATTGATTTATCAATTTTTTCTCTTCATATTGCAGGAATATCTTCTATTATAGGTGCAATTAATTTTATCGCTACTATTATAAATATACACCATAAAAAATTAACCTTAGATAAAATCCCTTTATTAGTTTGATCTATTTTAATTACAGCAATTCTCCTTCTCCTATCTCTTCCCGTATTAGCAGGAGCTATTACTATACTATTAACAGATCGTAATTTAAATACCTCATTTTTTGACCCATCAGGAGGAGGAGACCCAATTCTATATCAACATTTATTC
MF133945.1_Tetramorium_impurum_voucher_Herbert_C._Wagner_17299_COI	CCCCCCATTAGCATCTAATATCTTTCACAGAGGCCCATCAATTGATTTATCAATTTTTTCTCTTCATATTGCAGGAATATCTTCTATTATAGGTGCAATTAATTTTATCGCTACTATTATAAATATACACCATAAAAAATTAACCTTAGATAAAATCCCTTTATTAGTTTGATCTATTTTAATTACAGCAATTCTCCTTCTCCTATCTCTTCCCGTATTAGCAGGAGCTATTACTATACTATTAACAGATCGTAATTTAAATACCTCATTTTTTGACCCATCAGGAGGAGGGGACCCAATTCTATATCAACATTTATTC
MF133946.1_Tetramorium_impurum_voucher_Herbert_C._Wagner_17863_COI	CCCCCCATTAGCATCTAATATCTTTCACAGAGGCCCATCAATTGATTTATCAATTTTTTCTCTTCATATTGCAGGAATATCTTCTATTATAGGTGCAATTAATTTTATCGCTACTATTATAAATATACACCATAAAAAATTAACCTTAGATAAAATCCCTTTATTAGTTTGATCTATTTTAATTACAGCAATTCTCCTTCTCCTATCTCTTCCCGTATTAGCAGGAGCTATTACTATACTATTAACAGATCGTAATTTAAATACCTCATTTTTTGACCCATCAGGAGGAGGGGACCCAATTCTATATCAACATTTATTC
MF133947.1_Tetramorium_impurum_voucher_Herbert_C._Wagner_17865_COI	CCCCCCATTAGCATCTAATATCTTTCACAGAGGCCCATCAATTGATTTATCAATTTTTTCTCTTCATATTGCAGGAATATCTTCTATTATAGGTGCAATTAATTTTATCGCTACTATTATAAATATACACCATAAAAAATTAACCTTAGATAAAATCCCTTTATTAGTTTGATCTATTTTAATTACAGCAATTCTCCTTCTCCTATCTCTTCCCGTATTAGCAGGAGCTATTACTATACTATTAACAGATCGTAATTTAAATACCTCATTTTTTGACCCATCAGGAGGAGGGGACCCAATTCTATATCAACATTTATTC
MF133948.1_Tetramorium_impurum_voucher_Herbert_C._Wagner_17904_COI	CCCCCCATTAGCATCTAATATCTTTCACAGAGGCCCATCAATTGATTTATCAATTTTTTCTCTTCATATTGCAGGAATATCTTCTATTATAGGTGCAATTAATTTTATCGCTACTATTATAAATATACACCATAAAAAATTAACCTTAGATAAAATCCCTTTATTAGTTTGATCTATTTTAATTACAGCAATTCTCCTTCTCCTATCTCTTCCCGTATTAGCAGGAGCTATTACTATACTATTAACAGATCGTAATTTAAATACCTCATTTTTTGACCCATCAGGAGGAGGGGACCCAATTCTATATCAACATTTATTC
MF133949.1_Tetramorium_impurum_voucher_Herbert_C._Wagner_17915_COI	CCCCCCATTAGCATCTAATATCTTTCACAGAGGCCCATCAATTGATTTATCAATTTTTTCTCTTCATATTGCAGGAATATCTTCTATTATAGGTGCAATTAATTTTATCGCTACTATTATAAATATACACCATAAAAAATTAACCTTAGATAAAATCCCTTTATTAGTTTGATCTATTTTAATTACAGCAATTCTCCTTCTCCTATCTCTTCCCGTATTAGCAGGAGCTATTACTATACTATTAACAGATCGTAATTTAAATACCTCATTTTTTGACCCATCAGGAGGAGGGGACCCAATTCTATATCAACATTTATTC
MF133950.1_Tetramorium_impurum_voucher_Herbert_C._Wagner_18332_COI	CCCCCCATTAGCATCTAATATCTTTCACAGAGGCCCATCAATTGATTTATCAATTTTTTCTCTTCATATTGCAGGAATATCTTCTATTATAGGTGCAATTAATTTTATCGCTACTATTATAAATATACACCATAAAAAATTAACCTTAGATAAAATCCCTTTATTAGTTTGATCTATTTTAATTACAGCAATTCTCCTTCTCCTATCTCTTCCCGTATTAGCAGGAGCTATTACTATACTATTAACAGATCGTAATTTAAATACCTCATTTTTTGACCCATCAGGAGGAGGGGACCCAATTCTATATCAACATTTATTC
MF133951.1_Tetramorium_impurum_voucher_Herbert_C._Wagner_18045_COI	CCCCCCATTAGCATCTAATATCTTTCACAGAGGCCCATCAATTGATTTATCAATTTTTTCCCTTCATATTGCAGGAATATCTTCTATTATAGGTGCAATTAATTTTATCGCTACTATTATAAATATACATCATAAAAAATTAACCTTAGATAAAATCCCCTTATTAGTTTGATCTATTTTAATTACAGCAATTCTCCTTCTTCTATCTCTTCCCGTATTAGCAGGAGCTATTACTATACTATTAACAGATCGTAATTTAAATACCTCATTTTTTGACCCATCAGGAGGGGGGGACCCAATTCTATATCAACATTTATTC
MF133952.1_Tetramorium_impurum_voucher_Herbert_C._Wagner_18134n_COI	CCCCCCATTAGCATCTAATATCTTTCACAGAGGCCCATCAATTGATTTATCAATTTTTTCCCTTCATATTGCAGGAATATCTTCTATTATAGGTGCAATTAATTTTATCGCTACTATTATAAATATACATCATAAAAAATTAACCTTAGATAAAATCCCCTTATTAGTTTGATCTATTTTAATTACAGCAATTCTCCTTCTTCTATCTCTTCCCGTATTAGCAGGAGCTATTACTATACTATTAACAGATCGTAATTTAAATACCTCATTTTTTGACCCATCAGGAGGGGGGGACCCAATTCTATATCAACATTTATTC
MF133953.1_Tetramorium_impurum_voucher_Herbert_C._Wagner_18134_COI	TCCCCCCTTAGCATCTAATATCTTTCATAGAGGTGCATCAATTGATCTATCAATTTTTTCTCTTCATATTGCTGGAATATCCTCTATTATAGGAGCAATTAATTTTATCGCTACTATTATAAATATACATCATAAAAAATTAACTTTAGATAAAATCCCCTTATTAGTCTGATCTATTTTAATTACAGCAATTTTATTACTTTTATCTCTTCCTGTTTTAGCCGGAGCAATTACTATACTTCTGACAGATCGTAATTTAAATACCTCATTTTTTGATCCATCCGGAGGAGGGGATCCAATTCTATATCAACATTTATTT
MF133954.1_Tetramorium_impurum_voucher_Herbert_C._Wagner_18060_COI	CCCCCCATTAGCATCTAATATCTTTCACAGAGGCCCATCAATTGATTTATCAATTTTTTCCCTTCATATTGCAGGAATATCTTCTATTATAGGTGCAATTAATTTTATCGCTACTATTATAAATATACATCATAAAAAATTAACCTTAGATAAAATCCCCTTATTAGTTTGATCTATTTTAATTACGGCAATTCTCCTTCTTCTATCTCTTCCCGTATTAGCAGGAGCTATTACTATACTATTAACAGATCGTAATTTAAATACCTCATTTTTTGATCCATCTGGAGGAGGAGACCCAATTCTATATCAACATTTATTC
MF133955.1_Tetramorium_impurum_voucher_Herbert_C._Wagner_17255_COI	CCCCCCATTAGCATCTAATATCTTTCACAGAGGCCCATCAATTGATTTATCAATTTTTTCCCTTCATATTGCAGGAATATCTTCTATTATAGGTGCAATTAATTTTATCGCTACTATTATAAATATACATCATAAAAAATTAACCTTAGATAAAATCCCCTTATTAGTTTGATCTATTTTAATTACAGCAATTCTCCTTCTTCTATCTCTTCCCGTATTAGCAGGAGCTATTACTATACTATTAACAGATCGTAATTTAAATACCTCATTTTTTGACCCATCAGGTGGGGGGGACCCAATTCTATATCAACACTTATTC
MF133956.1_Tetramorium_impurum_voucher_Herbert_C._Wagner_18440_COI	CCCCCCATTAGCATCTAAAATCTTTCACAGAGGCCCATCAATTGATTTATCAATTTTTTCCCTTCATATTGCAGGGATATCTTCTATTATAGGTGCAATTAATTTTATCGCTACTATTATAAATATACATCAAAAAAAATTAACCTTAAATAAAATCCCCTTATTAGTTTGATCTATTTTAATTACAGCAATTCTCCTTCTTCTATCTCTTCCCGTATTAGCAGGAGCTATTACTATACTACTAACAGATCGTAATTTAAATACCTCATTTTTTGACCCATCGGGAGGGGGAGACCCAATTCTATATCAACATTTATTC
MF133957.1_Tetramorium_indocile_voucher_Herbert_C._Wagner_18040_COI	CCCCCCCTTAGCATCTAATGTCTTTCACAGAGGCGCATCAATTGATCTATCAATTTTTTCTCTTCATATTGCCGGAATATCTTCTATTATAGGTGCAATTAATTTTATCGCTACTATTATAAACATACATCATAAAAAATTAACCTTAGATAAAATCCCCTTATTAGTTTGATCTATTTTAATTACAGCAATTTTATTACTTTTATCTCTTCCTGTTTTAGCCGGAGCTATTACTATACTTCTAACAGATCGTAATTTAAATACCTCATTTTTTGATCCTTCGGGGGGGGGGGATCCAATTCTATATCAACATTTATTT
MF133958.1_Tetramorium_indocile_voucher_Herbert_C._Wagner_18046_COI	CCCCCCCTTAGCATCTAATGTCTTTCACAGAGGCGCATCAATTGATCTATCAATTTTTTCTCTTCATATTGCCGGAATATCTTCTATTATAGGTGCAATTAATTTTATCGCTACTATTATAAACATACATCATAAAAAATTAACCTTAGATAAAATCCCCTTATTAGTTTGATCTATTTTAATTACAGCAATTTTATTACTTTTATCTCTTCCTGTTTTAGCCGGAGCTATTACTATACTTCTAACAGATCGTAATTTAAATACCTCATTTTTTGATCCTTCGGGGGGGGGGGATCCAATTCTATATCAACATTTATTT
MF133959.1_Tetramorium_alpestre_voucher_Herbert_C._Wagner_16827_COI	CCCCCCATTAGCATCTAATGTCTTTCACAGAGGGGCATCAATTGATCTATCAATTTTTTCTCTTCATATTGCCGGAATATCTTCTATTATAGGAGCAATTAATTTTATTGCTACTATTATAAACATGCACCATAAAAAATTAACTTTAGATAAAATCCCCTTATTAGTTTGATCTATTTTAATCACAGCAATTTTATTACTTTTATCTCTTCCTGTATTAGCCGGAGCTATTACTATACTTTTAACAGATCGTAATTTAAATACCTCATTTTTTGATCCATCGGGAGGAGGGGACCCAATTCTATATCAACATTTATTT
MF133960.1_Tetramorium_alpestre_voucher_Herbert_C._Wagner_16966_COI	CCCCCCATTAGCATCTAATGTCTTTCACAGAGGGGCATCAATTGATCTATCAATTTTTTCTCTTCATATTGCCGGAATATCTTCTATTATAGGAGCAATTAATTTTATTGCTACTATTATAAACATGCACCATAAAAAATTAACTTTAGATAAAATCCCCTTATTAGTTTGATCTATTTTAATCACAGCAATTTTATTACTTTTATCTCTTCCTGTATTAGCCGGAGCTATTACTATACTTCTAACAGATCGTAATTTAAATACCTCATTTTTTGATCCATCGGGAGGGGGAGACCCAATTCTATATCAACATTTATTT
MF133961.1_Tetramorium_alpestre_voucher_Herbert_C._Wagner_16971_COI	CCCCCCATTAGCATCTAATGTCTTTCACAGAGGGGCATCAATTGATCTATCAATTTTTTCTCTTCATATTGCCGGAATATCTTCTATTATAGGAGCAATTAATTTTATTGCTACTATTATAAACATGCACCATAAAAAATTAACTTTAGATAAAATCCCCTTATTAGTTTGATCTATTTTAATCACAGCAATTTTATTACTTTTATCTCTTCCTGTATTAGCCGGAGCTATTACTATACTTCTAACAGATCGTAATTTAAATACCTCATTTTTTGATCCATCGGGAGGGGGAGACCCAATTCTATATCAACATTTATTT
MF133962.1_Tetramorium_alpestre_voucher_Herbert_C._Wagner_17779_COI	CCCCCCATTAGCATCTAATGTCTTTCACAGAGGGGCATCAATTGATCTATCAATTTTTTCTCTTCATATTGCCGGAATATCTTCTATTATAGGAGCAATTAATTTTATTGCTACTATTATAAACATGCACCATAAAAAATTAACTTTAGATAAAATCCCCTTATTAGTTTGATCTATTTTAATCACAGCAATTTTATTACTTTTATCTCTTCCTGTATTAGCCGGAGCTATTACTATACTTCTAACAGATCGTAATTTAAATACCTCATTTTTTGATCCATCGGGAGGGGGAGACCCAATTCTATATCAACATTTATTT
MF133963.1_Tetramorium_alpestre_voucher_Herbert_C._Wagner_17784_COI	CCCCCCATTAGCATCTAATGTCTTTCACAGAGGGGCATCAATTGATCTATCAATTTTTTCTCTTCATATTGCCGGAATATCTTCTATTATAGGAGCAATTAATTTTATTGCTACTATTATAAACATGCACCATAAAAAATTAACTTTAGATAAAATCCCCTTATTAGTTTGATCTATTTTAATCACAGCAATTTTATTACTTTTATCTCTTCCTGTATTAGCCGGAGCTATTACTATACTTCTAACAGATCGTAATTTAAATACCTCATTTTTTGATCCATCGGGAGGGGGAGACCCAATTCTATATCAACATTTATTT
MF133964.1_Tetramorium_alpestre_voucher_Herbert_C._Wagner_17786_COI	CCCCCCATTAGCATCTAATGTCTTTCACAGAGGGGCATCAATTGATCTATCAATTTTTTCTCTTCATATTGCCGGAATATCTTCTATTATAGGAGCAATTAATTTTATTGCTACTATTATAAACATGCACCATAAAAAATTAACTTTAGATAAAATCCCCTTATTAGTTTGATCTATTTTAATCACAGCAATTTTATTACTTTTATCTCTTCCTGTATTAGCCGGAGCTATTACTATACTTCTAACAGATCGTAATTTAAATACCTCATTTTTTGATCCATCGGGAGGGGGAGACCCAATTCTATATCAACATTTATTT
MF133965.1_Tetramorium_alpestre_voucher_Herbert_C._Wagner_17788_COI	CCCCCCATTAGCATCTAATGTCTTTCACAGAGGGGCATCAATTGATCTATCAATTTTTTCTCTTCATATTGCCGGAATATCTTCTATTATAGGAGCAATTAATTTTATTGCTACTATTATAAACATGCACCATAAAAAATTAACTTTAGATAAAATCCCCTTATTAGTTTGATCTATTTTAATCACAGCAATTTTATTACTTTTATCTCTTCCTGTATTAGCCGGAGCTATTACTATACTTCTAACAGATCGTAATTTAAATACCTCATTTTTTGATCCATCGGGAGGGGGAGACCCAATTCTATATCAACATTTATTT
MF133966.1_Tetramorium_alpestre_voucher_Herbert_C._Wagner_17790_COI	CCCCCCATTAGCATCTAATGTCTTTCACAGAGGGGCATCAATTGATCTATCAATTTTTTCTCTTCATATTGCCGGAATATCTTCTATTATAGGAGCAATTAATTTTATTGCTACTATTATAAACATGCACCATAAAAAATTAACTTTAGATAAAATCCCCTTATTAGTTTGATCTATTTTAATCACAGCAATTTTATTACTTTTATCTCTTCCTGTATTAGCCGGAGCTATTACTATACTTCTAACAGATCGTAATTTAAATACCTCATTTTTTGATCCATCGGGAGGGGGAGACCCAATTCTATATCAACATTTATTT
MF133967.1_Tetramorium_alpestre_voucher_Herbert_C._Wagner_17792_COI	CCCCCCATTAGCATCTAATGTCTTTCACAGAGGGGCATCAATTGATCTATCAATTTTTTCTCTTCATATTGCCGGAATATCTTCTATTATAGGAGCAATTAATTTTATTGCTACTATTATAAACATGCACCATAAAAAATTAACTTTAGATAAAATCCCCTTATTAGTTTGATCTATTTTAATCACAGCAATTTTATTACTTTTATCTCTTCCTGTATTAGCCGGAGCTATTACTATACTTCTAACAGATCGTAATTTAAATACCTCATTTTTTGATCCATCGGGAGGGGGAGACCCAATTCTATATCAACATTTATTT
MF133968.1_Tetramorium_alpestre_voucher_Herbert_C._Wagner_17959_COI	CCCCCCATTAGCATCTAATGTCTTTCACAGAGGGGCATCAATTGATCTATCAATTTTTTCTCTTCATATTGCCGGAATATCTTCTATTATAGGAGCAATTAATTTTATTGCTACTATTATAAACATGCACCATAAAAAATTAACTTTAGATAAAATCCCCTTATTAGTTTGATCTATTTTAATCACAGCAATTTTATTACTTTTATCTCTTCCTGTATTAGCCGGAGCTATTACTATACTTCTAACAGATCGTAATTTAAATACCTCATTTTTTGATCCATCGGGAGGGGGAGACCCAATTCTATATCAACATTTATTT
MF133969.1_Tetramorium_alpestre_voucher_Herbert_C._Wagner_16965_COI	CCCCCCATTAGCATCTAATGTCTTTCACAGAGGAGCATCAATTGATCTATCAATTTTTTCTCTTCATATTGCCGGAATATCTTCTATTATAGGAGCAATTAATTTTATTGCTACTATTATAAACATACACCATAAAAAATTAACCTTAGATAAAATCCCCTTATTAGTTTGATCTATTTTAATCACAGCAATTTTATTACTTTTATCTCTTCCTGTATTAGCCGGAGCTATTACTATACTTCTAACAGATCGTAATTTAAATACCTCATTTTTTGATCCATCGGGGGGGGGAGACCCAATTCTATATCAACATTTATTT
MF133970.1_Tetramorium_alpestre_voucher_Herbert_C._Wagner_16972_COI	CCCCCCATTAGCATCTAATGTCTTTCACAGAGGAGCATCAATTGATCTATCAATTTTTTCTCTTCATATTGCCGGAATATCTTCTATTATAGGAGCAATTAATTTTATTGCTACTATTATAAACATACACCATAAAAAATTAACCTTAGATAAAATCCCCTTATTAGTTTGATCTATTTTAATCACAGCAATTTTATTACTTTTATCTCTTCCTGTATTAGCCGGAGCTATTACTATACTTCTAACAGATCGTAATTTAAATACCTCATTTTTTGATCCATCGGGGGGGGGAGACCCAATTCTATATCAACATTTATTT
MF133971.1_Tetramorium_alpestre_voucher_Herbert_C._Wagner_18663_COI	CCCCCCATTAGCATCTAATGTCTTTCACAGAGGAGCATCAATTGATCTATCAATTTTTTCTCTTCATATTGCCGGAATATCTTCTATTATAGGAGCAATTAATTTTATTGCTACTATTATAAACATACACCATAAAAAATTAACCTTAGATAAAATCCCCTTATTAGTTTGATCTATTTTAATCACAGCAATTTTATTACTTTTATCTCTTCCTGTATTAGCCGGAGCTATTACTATACTTCTAACAGATCGTAATTTAAATACCTCATTTTTTGATCCATCGGGGGGGGGAGACCCAATTCTATATCAACATTTATTT
MF133972.1_Tetramorium_alpestre_voucher_Herbert_C._Wagner_18664_COI	CCCCCCATTAGCATCTAATGTCTTTCACAGAGGAGCATCAATTGATCTATCAATTTTTTCTCTTCATATTGCCGGAATATCTTCTATTATAGGAGCAATTAATTTTATTGCTACTATTATAAACATACACCATAAAAAATTAACCTTAGATAAAATCCCCTTATTAGTTTGATCTATTTTAATCACAGCAATTTTATTACTTTTATCTCTTCCTGTATTAGCCGGAGCTATTACTATACTTCTAACAGATCGTAATTTAAATACCTCATTTTTTGATCCATCGGGGGGGGGAGACCCAATTCTATATCAACATTTATTT
MF133973.1_Tetramorium_alpestre_voucher_Herbert_C._Wagner_17019_COI	CCCCCCATTAGCATCTAATGTCTTTCACAGAGGAGCATCAATTGATCTATCAATTTTTTCTCTTCATATTGCCGGAATATCTTCTATTATAGGAGCAATTAATTTTATTGCTACTATTATAAACATGCACCATAAAAAATTAACTTTAGATAAAATCCCCTTATTAGTTTGATCTATTTTAATCACAGCAATTTTATTACTTTTATCTCTTCCTGTATTAGCCGGAGCTATTACTATACTTCTAACAGATCGTAATTTAAATACCTCATTTTTTGATCCATCGGGAGGGGGGGACCCAATTCTATATCAACATTTATTT
MF133974.1_Tetramorium_alpestre_voucher_Herbert_C._Wagner_17021_COI	TCCCCCATTAGCATCTAATGTCTTTCACAGAGGGGCATCAATTGATCTATCAATTTTTTCTCTTCATATTGCCGGAATATCTTCTATTATAGGAGCAATTAATTTTATTGCTACTATTATAAACATACACCATAAAAAATTAACCTTAGATAAAATCCCCTTATTAGTTTGATCTATTTTAATCACAGCAATTTTATTACTTTTATCTCTTCCTGTATTAGCCGGAGCTATTACTATACTTCTAACAGATCGTAATTTAAATACCTCATTTTTTGATCCATCGGGGGGAGGGGATCCAATTCTATATCAACATTTATTT
MF133975.1_Tetramorium_alpestre_voucher_Herbert_C._Wagner_18622_COI	TCCCCCATTAGCATCTAATGTCTTTCACAGAGGGGCATCAATTGATCTATCAATTTTTTCTCTTCATATTGCCGGAATATCTTCTATTATAGGAGCAATTAATTTTATTGCTACTATTATAAACATACACCATAAAAAATTAACCTTAGATAAAATCCCCTTATTAGTTTGATCTATTTTAATCACAGCAATTTTATTACTTTTATCTCTTCCTGTATTAGCCGGAGCTATTACTATACTTCTAACAGATCGTAATTTAAATACCTCATTTTTTGATCCATCGGGGGGAGGGGATCCAATTCTATATCAACATTTATTT
MF133976.1_Tetramorium_alpestre_voucher_Herbert_C._Wagner_18623_COI	TCCCCCATTAGCATCTAATGTCTTTCACAGAGGGGCATCAATTGATCTATCAATTTTTTCTCTTCATATTGCCGGAATATCTTCTATTATAGGAGCAATTAATTTTATTGCTACTATTATAAACATACACCATAAAAAATTAACCTTAGATAAAATCCCCTTATTAGTTTGATCTATTTTAATCACAGCAATTTTATTACTTTTATCTCTTCCTGTATTAGCCGGAGCTATTACTATACTTCTAACAGATCGTAATTTAAATACCTCATTTTTTGATCCATCGGGGGGAGGGGATCCAATTCTATATCAACATTTATTT
MF133977.1_Tetramorium_alpestre_voucher_Herbert_C._Wagner_18624_COI	TCCCCCATTAGCATCTAATGTCTTTCACAGAGGGGCATCAATTGATCTATCAATTTTTTCTCTTCATATTGCCGGAATATCTTCTATTATAGGAGCAATTAATTTTATTGCTACTATTATAAACATACACCATAAAAAATTAACCTTAGATAAAATCCCCTTATTAGTTTGATCTATTTTAATCACAGCAATTTTATTACTTTTATCTCTTCCTGTATTAGCCGGAGCTATTACTATACTTCTAACAGATCGTAATTTAAATACCTCATTTTTTGATCCATCGGGGGGAGGGGATCCAATTCTATATCAACATTTATTT
MF133978.1_Tetramorium_alpestre_voucher_Herbert_C._Wagner_18625_COI	TCCCCCATTAGCATCTAATGTCTTTCACAGAGGGGCATCAATTGATCTATCAATTTTTTCTCTTCATATTGCCGGAATATCTTCTATTATAGGAGCAATTAATTTTATTGCTACTATTATAAACATACACCATAAAAAATTAACCTTAGATAAAATCCCCTTATTAGTTTGATCTATTTTAATCACAGCAATTTTATTACTTTTATCTCTTCCTGTATTAGCCGGAGCTATTACTATACTTCTAACAGATCGTAATTTAAATACCTCATTTTTTGATCCATCGGGGGGAGGGGATCCAATTCTATATCAACATTTATTT
MF133979.1_Tetramorium_alpestre_voucher_Herbert_C._Wagner_18636_COI	TCCCCCATTAGCATCTAATGTCTTTCACAGAGGGGCATCAATTGATCTATCAATTTTTTCTCTTCATATTGCCGGAATATCTTCTATTATAGGAGCAATTAATTTTATTGCTACTATTATAAACATACACCATAAAAAATTAACCTTAGATAAAATCCCCTTATTAGTTTGATCTATTTTAATCACAGCAATTTTATTACTTTTATCTCTTCCTGTATTAGCCGGAGCTATTACTATACTTCTAACAGATCGTAATTTAAATACCTCATTTTTTGATCCATCGGGGGGAGGGGATCCAATTCTATATCAACATTTATTT
MF133980.1_Tetramorium_alpestre_voucher_Herbert_C._Wagner_16830_COI	CCCCCCATTAGCATCTAATGTCTTTCACAGAGGAGCATCAATTGATCTATCAATTTTTTCTCTTCATATTGCCGGAATATCTTCTATTATAGGAGCAATTAATTTTATTGCTACTATTATAAACATACACCATAAAAAATTAACCTTAGATAAAATCCCCTTATTAGTTTGATCTATTTTAATCACAGCAATTTTATTACTTTTATCTCTTCCTGTATTAGCCGGAGCTATTACTATACTTCTAACAGATCGTAATTTAAATACCTCATTTTTTGATCCATCGGGAGGGGGAGACCCAATTCTATATCAACATTTATTT
MF133981.1_Tetramorium_alpestre_voucher_Herbert_C._Wagner_17028_COI	CCCCCCATTAGCATCTAATGTCTTTCACAGAGGAGCATCAATTGATCTATCAATTTTTTCTCTTCATATTGCCGGAATATCTTCTATTATAGGAGCAATTAATTTTATTGCTACTATTATAAACATACACCATAAAAAATTAACCTTAGATAAAATCCCCTTATTAGTTTGATCTATTTTAATCACAGCAATTTTATTACTTTTATCTCTTCCTGTATTAGCCGGAGCTATTACTATACTTCTAACAGATCGTAATTTAAATACCTCATTTTTTGATCCATCGGGAGGGGGAGACCCAATTCTATATCAACATTTATTT
MF133982.1_Tetramorium_alpestre_voucher_Herbert_C._Wagner_17109_COI	CCCCCCATTAGCATCTAATGTCTTTCACAGAGGAGCATCAATTGATCTATCAATTTTTTCTCTTCATATTGCCGGAATATCTTCTATTATAGGAGCAATTAATTTTATTGCTACTATTATAAACATACACCATAAAAAATTAACCTTAGATAAAATCCCCTTATTAGTTTGATCTATTTTAATCACAGCAATTTTATTACTTTTATCTCTTCCTGTATTAGCCGGAGCTATTACTATACTTCTAACAGATCGTAATTTAAATACCTCATTTTTTGATCCATCGGGAGGGGGAGACCCAATTCTATATCAACATTTATTT
MF133983.1_Tetramorium_alpestre_voucher_Herbert_C._Wagner_17110_COI	CCCCCCATTAGCATCTAATGTCTTTCACAGAGGGGCATCAATTGATCTATCAATTTTTTCTCTTCATATTGCCGGAATATCTTCTATTATAGGAGCAATTAATTTTATTGCTACTATTATAAACATGCACCATAAAAAATTAACTTTAGATAAAATCCCCTTATTAGTTTGATCTATTTTAATCACAGCAATTTTATTACTTTTATCTCTTCCTGTATTAGCCGGAGCTATTACTATACTTCTAACAGATCGTAATTTAAATACCTCATTTTTTGATCCATCGGGAGGGGGAGACCCAATTCTATATCAACATTTATTT
MF133984.1_Tetramorium_caespitum_voucher_Herbert_C._Wagner_16947_COI	CCCCCCCTTAGCATCTAATGTCTTTCACAGAGGAGCATCAATTGATCTATCAATTTTTTCTCTTCATATTGCCGGAATATCTTCTATTATAGGAGCAATTAATTTTATTGCTACTATTATAAACATACATCATAAAAAATTAACCTTAGATAAAATTCCCTTATTAGTTTGATCTATTTTAATCACAGCAATTTTATTACTTTTATCCCTTCCCGTTTTAGCTGGAGCTATTACTATACTTCTAACAGATCGTAATTTAAATACCTCATTTTTTGATCCATCGGGAGGAGGGGACCCAATTCTGTATCAACATTTATTT
MF133985.1_Tetramorium_caespitum_voucher_Herbert_C._Wagner_17349_COI	CCCCCCCTTAGCATCTAATGTCTTTCACAGAGGAGCATCAATTGATCTATCAATTTTTTCTCTTCATATTGCCGGAATATCTTCTATTATAGGAGCAATTAATTTTATTGCTACTATTATAAACATACATCATAAAAAATTAACCTTAGATAAAATTCCCTTATTAGTTTGATCTATTTTAATCACAGCAATTTTATTACTTTTATCCCTTCCCGTTTTAGCTGGAGCTATTACTATACTTCTAACAGATCGTAATTTAAATACCTCATTTTTTGATCCATCGGGAGGAGGGGACCCAATTCTGTATCAACATTTATTT
MF133986.1_Tetramorium_caespitum_voucher_Herbert_C._Wagner_18005_COI	CCCCCCCTTAGCATCTAATGTCTTTCACAGAGGAGCATCAATTGATCTATCAATTTTTTCTCTTCATATTGCCGGAATATCTTCTATTATAGGAGCAATTAATTTTATTGCTACTATTATAAACATACACCATAAAAAATTAACCTTAGATAAAATTCCCTTATTAGTTTGATCTATTTTAATCACAGCAATTTTATTACTTTTATCCCTTCCCGTTTTAGCTGGAGCTATTACTATACTTCTAACAGATCGTAATTTAAATACCTCATTTTTTGATCCATCGGGAGGAGGGGACCCAATTCTATATCAACATTTATTT
MF133987.1_Tetramorium_caespitum_voucher_Herbert_C._Wagner_18052_COI	CCCCCCCTTAGCATCTAATGTCTTTCACAGAGGAGCATCAATTGATCTATCAATTTTTTCTCTTCATATTGCCGGAATATCTTCTATTATAGGAGCAATTAATTTTATTGCTACTATTATAAACATACACCATAAAAAATTAACCTTAGATAAAATTCCCTTATTAGTTTGATCTATTTTAATCACAGCAATTTTATTACTTTTATCCCTTCCCGTTTTAGCTGGAGCTATTACTATACTTCTAACAGATCGTAATTTAAATACCTCATTTTTTGATCCATCGGGAGGAGGGGACCCAATTCTATATCAACATTTATTT
MF133988.1_Tetramorium_caespitum_voucher_Herbert_C._Wagner_18103_COI	CCCCCCCTTAGCATCTAATGTCTTTCACAGAGGAGCATCAATTGATCTATCAATTTTTTCTCTTCATATTGCCGGAATATCTTCTATTATAGGAGCAATTAATTTTATTGCTACTATTATAAACATACACCATAAAAAATTAACCTTAGATAAAATTCCCTTATTAGTTTGATCTATTTTAATCACAGCAATTTTATTACTTTTATCCCTTCCCGTTTTAGCTGGAGCTATTACTATACTTCTAACAGATCGTAATTTAAATACCTCATTTTTTGATCCATCGGGAGGAGGGGACCCAATTCTATATCAACATTTATTT
MF133989.1_Tetramorium_caespitum_voucher_Herbert_C._Wagner_18162_COI	CCCCCCCTTAGCATCTAATGTCTTTCACAGAGGAGCATCAATTGATCTATCAATTTTTTCTCTTCATATTGCCGGAATATCTTCTATTATAGGAGCAATTAATTTTATTGCTACTATTATAAACATACACCATAAAAAATTAACCTTAGATAAAATTCCCTTATTAGTTTGATCTATTTTAATCACAGCAATTTTATTACTTTTATCCCTTCCCGTTTTAGCTGGAGCTATTACTATACTTCTAACAGATCGTAATTTAAATACCTCATTTTTTGATCCATCGGGAGGAGGGGACCCAATTCTATATCAACATTTATTT
MF133990.1_Tetramorium_caespitum_voucher_Herbert_C._Wagner_18165_COI	CCCCCCCTTAGCATCTAATGTCTTTCACAGAGGAGCATCAATTGATCTATCAATTTTTTCTCTTCATATTGCCGGAATATCTTCTATTATAGGAGCAATTAATTTTATTGCTACTATTATAAACATACACCATAAAAAATTAACCTTAGATAAAATTCCCTTATTAGTTTGATCTATTTTAATCACAGCAATTTTATTACTTTTATCCCTTCCCGTTTTAGCTGGAGCTATTACTATACTTCTAACAGATCGTAATTTAAATACCTCATTTTTTGATCCATCGGGAGGAGGGGACCCAATTCTATATCAACATTTATTT
MF133991.1_Tetramorium_caespitum_voucher_Herbert_C._Wagner_18054_COI	CCCCCCCTTAGCATCTAATGTCTTTCACAGAGGAGCATCAATTGATCTATCAATTTTTTCTCTTCCTATTGCCGGAATATCTTCTATTATAGGAGCAATTAATTTTATTGCTACTATTATAAACATACACCATAAAAAATTAACCTTAGATAAAATTCCCTTATTAGTTTGATCTATTTTAATCACAGCAATTTTATTACTTTTATCCCTTCCCGTTTTAGCTGGAGCTATTACTATACTTCTAACAGATCGTAATTTAAATACCTCATTTTTTGATCCATCGGGAGGAGGGGACCCAATTCTATATCAACATTTATTT
MF133992.1_Tetramorium_caespitum_voucher_Herbert_C._Wagner_18166_COI	CCCCCCCTTAGCATCTAATGTCTTTCACAGAGGAGCATCAATTGATCTATCAATTTTTTCTCTTCATATTGCCGGAATATCTTCTATTATAGGAGCAATTAATTTTATTGCTACTATTATAAACATACACCATAAAAAATTAACCTTAGATAAAATTCCCTTATTAGTTTGATCTATTTTAATCACAGCAATTTTATTACTTTTATCCCTTCCCGTTTTAGCTGGAGCTATTACTATACTTCTAACAGATCGTAATTTAAATACCTCATTTTTTGATCCATCGGGAGGGGGGGACCCAATTCTATATCAACATTTATTT
MF133993.1_Tetramorium_caespitum_voucher_Herbert_C._Wagner_18053_COI	CCCCCCCTTAGCATCTAATGTCTTTCACAGAGGAGCATCAATTGATCTATCAATTTTTTCTCTTCATATTGCCGGAATATCTTCTATTATAGGAGCAATTAATTTTATTGCTACTATTATAAACATACACCATAAAAAATTAACCTTAGATAAAATTCCCTTATTAGTTTGATCTATTTTAATCACAGCAATTTTATTACTTTTATCCCTTCCCGTTTTAGCTGGAGCTATTACTATACTTCTAACAGATCGTAATTTAAATACCTCATTTTTTGATCCATCGGGAGGAGGGGACCCAATTCTATATCAACATTTATTT
MF133994.1_Tetramorium_caespitum_voucher_Herbert_C._Wagner_18286_COI	CCCCCCCTTAGCATCTAATGTCTTTCACAGAGGAGCATCAATTGATCTATCAATTTTTTCTCTTCATATTGCCGGAATATCTTCTATTATAGGAGCAATTAATTTTATTGCTACTATTATAAACATACACCATAAAAAATTAACCTTAGATAAAATTCCCTTATTAGTTTGATCTATTTTAATCACAGCAATTTTATTACTTTTATCCCTTCCCGTTTTAGCTGGAGCTATTACTATACTTCTAACAGATCGTAATTTAAATACCTCATTTTTTGATCCATCGGGAGGAGGGGACCCAATTCTATATCAACATTTATTT
MF133995.1_Tetramorium_staerckei_voucher_Herbert_C._Wagner_17277_COI	TCCCCCCTTAGCATCTAACATCTTTCACAGAGGTGCATCAGTTGATCTATCAATTTTTTCTCTTCATATTGCCGGAATATCCTCTATTATAGGTGCAATTAATTTTATCGCTACTATTATAAATATACATCATAAAAAATTAACCTTAGATAAAATCCCATTATTAGTTTGATCTATTTTAATCACAGCAATTTTATTACTTTTATCTCTTCCTGTTTTAGCTGGAGCTATTACTATACTTCTAACAGATCGTAATTTAAATACCTCATTTTTTGATCCATCGGGAGGAGGAGACCCAATTTTATATCAACATTTATTT
MF133996.1_Tetramorium_staerckei_voucher_Herbert_C._Wagner_17547_COI	CCCCCCCTTAGCATCTAACATCTTTCACAGAGGTGCATCGATTGATCTATCAATTTTTTCTCTTCATATTGCCGGAATATCCTCTATTATAGGTGCAATTAATTTTATCGCTACTATTATAAATATACATCATAAAAAATTAACCTTAGATAAAATCCCATTATTAGTTTGATCTATTTTAATCACAGCAATTTTATTACTTTTATCTCTTCCTGTTTTAGCTGGGGCTATTACTATACTTCTAACAGATCGTAATTTAAATACCTCATTTTTTGATCCATCGGGGGGAGGGGACCCAATTTTATATCAACATTTATTT
MF133997.1_Tetramorium_staerckei_voucher_Herbert_C._Wagner_16958_COI	TCCCCCCTTAGCATCTAACATCTTTCACAGAGGTGCATCAATTGATCTATCAATTTTTTCTCTTCATATTGCCGGAATATCCTCTATTATAGGTGCAATTAATTTTATCGCTACTATTATAAATATACATCATAAAAAATTAACCTTAGATAAAATCCCATTATTAGTTTGATCTATTTTAATCACAGCAATTTTATTACTTTTATCTCTTCCTGTTTTAGCTGGAGCTATTACTATACTTCTAACAGATCGTAATTTAAATACCTCATTTTTTGATCCATCGGGAGGAGGAGACCCAATTTTATATCAGCATTTATTT
MF133998.1_Tetramorium_staerckei_voucher_Herbert_C._Wagner_18305_COI	TCCCCCCTTAGCATCTAACATCTTTCACAGAGGTGCATCAATTGATCTATCAATTTTTTCTCTTCATATTGCCGGAATATCCTCTATTATAGGTGCAATTAATTTTATCGCTACTATTATAAATATACATCATAAAAAATTAACCTTAGATAAAATCCCATTATTAGTTTGATCTATTTTAATCACAGCAATTTTATTACTTTTATCTCTTCCTGTTTTAGCTGGAGCTATTACTATACTTCTAACAGATCGTAATTTAAATACCTCATTTTTTGATCCATCGGGAGGAGGAGACCCAATTTTATATCAGCATTTATTT
MF133999.1_Tetramorium_fusciclava_voucher_Herbert_C._Wagner_17728_COI	CCCCCCCTTAGCATCTAACATCTTTCACAGAGGTGCATCAATTGATCTATCAATTTTTTCCCTTCATATTGCTGGAATATCCTCTATTATAGGTGCAATTAATTTTATCGCTACTATTATAAATATACATCATAAAAAATTAACCTTAGATAAAATCCCCTTATTAGTTTGATCTATTTTAATCACAGCAATTTTATTACTTTTATCCCTTCCTGTCTTAGCCGGAGCTATTACTATACTTCTAACAGATCGTAATTTAAATACCTCATTTTTTGACCCATCGGGTGGGGGGGACCCAATTCTATATCAACATTTATTT
MF134000.1_Tetramorium_fusciclava_voucher_Herbert_C._Wagner_17729_COI	CCCCCCCTTAGCATCTAACATCTTTCACAGAGGTGCATCAATTGATCTATCAATTTTTTCCCTTCATATTGCTGGAATATCCTCTATTATAGGTGCAATTAATTTTATCGCTACTATTATAAATATACATCATAAAAAATTAACCTTAGATAAAATCCCCTTATTAGTTTGATCTATTTTAATCACAGCAATTTTATTACTTTTATCCCTTCCTGTCTTAGCCGGAGCTATTACTATACTTCTAACAGATCGTAATTTAAATACCTCATTTTTTGACCCATCGGGTGGGGGGGACCCAATTCTATATCAACATTTATTT
MF134001.1_Tetramorium_fusciclava_voucher_Herbert_C._Wagner_17730_COI	CCCCCCCTTAGCATCTAACATCTTTCACAGAGGTGCATCAATTGATCTATCAATTTTTTCCCTTCATATTGCTGGAATATCCTCTATTATAGGTGCAATTAATTTTATCGCTACTATTATAAATATACATCATAAAAAATTAACCTTAGATAAAATCCCCTTATTAGTTTGATCTATTTTAATCACAGCAATTTTATTACTTTTATCCCTTCCTGTCTTAGCCGGAGCTATTACTATACTTCTAACAGATCGTAATTTAAATACCTCATTTTTTGACCCATCGGGTGGGGGGGACCCAATTCTATATCAACATTTATTT
MF134002.1_Tetramorium_fusciclava_voucher_Herbert_C._Wagner_17735_COI	CCCCCCCTTAGCATCTAACATCTTTCACAGAGGTGCATCAATTGATCTATCAATTTTTTCCCTTCATATTGCTGGAATATCCTCTATTATAGGTGCAATTAATTTTATCGCTACTATTATAAATATACATCATAAAAAATTAACCTTAGATAAAATCCCCTTATTAGTTTGATCTATTTTAATCACAGCAATTTTATTACTTTTATCCCTTCCTGTCTTAGCCGGAGCTATTACTATACTTCTAACAGATCGTAATTTAAATACCTCATTTTTTGACCCATCGGGTGGGGGGGACCCAATTCTATATCAACATTTATTT
MF134003.1_Tetramorium_fusciclava_voucher_Herbert_C._Wagner_17737_COI	CCCCCCCTTAGCATCTAACATCTTTCACAGAGGTGCATCAATTGATCTATCAATTTTTTCCCTTCATATTGCTGGAATATCCTCTATTATAGGTGCAATTAATTTTATCGCTACTATTATAAATATACATCATAAAAAATTAACCTTAGATAAAATCCCCTTATTAGTTTGATCTATTTTAATCACAGCAATTTTATTACTTTTATCCCTTCCTGTCTTAGCCGGAGCTATTACTATACTTCTAACAGATCGTAATTTAAATACCTCATTTTTTGACCCATCGGGTGGGGGGGACCCAATTCTATATCAACATTTATTT
MF134004.1_Tetramorium_fusciclava_voucher_Herbert_C._Wagner_17738_COI	CCCCCCCTTAGCATCTAACATCTTTCACAGAGGTGCATCAATTGATCTATCAATTTTTTCCCTTCATATTGCTGGAATATCCTCTATTATAGGTGCAATTAATTTTATCGCTACTATTATAAATATACATCATAAAAAATTAACCTTAGATAAAATCCCCTTATTAGTTTGATCTATTTTAATCACAGCAATTTTATTACTTTTATCCCTTCCTGTCTTAGCCGGAGCTATTACTATACTTCTAACAGATCGTAATTTAAATACCTCATTTTTTGACCCATCGGGTGGGGGGGACCCAATTCTATATCAACATTTATTT
MF134005.1_Tetramorium_fusciclava_voucher_Herbert_C._Wagner_17739_COI	CCCCCCCTTAGCATCTAACATCTTTCACAGAGGTGCATCAATTGATCTATCAATTTTTTCCCTTCATATTGCTGGAATATCCTCTATTATAGGTGCAATTAATTTTATCGCTACTATTATAAATATACATCATAAAAAATTAACCTTAGATAAAATCCCCTTATTAGTTTGATCTATTTTAATCACAGCAATTTTATTACTTTTATCCCTTCCTGTCTTAGCCGGAGCTATTACTATACTTCTAACAGATCGTAATTTAAATACCTCATTTTTTGACCCATCGGGTGGGGGGGACCCAATTCTATATCAACATTTATTT
MF134006.1_Tetramorium_fusciclava_voucher_Herbert_C._Wagner_17744_COI	CCCCCCCTTAGCATCTAACATCTTTCACAGAGGTGCATCAATTGATCTATCAATTTTTTCCCTTCATATTGCTGGAATATCCTCTATTATAGGTGCAATTAATTTTATCGCTACTATTATAAATATACATCATAAAAAATTAACCTTAGATAAAATCCCCTTATTAGTTTGATCTATTTTAATCACAGCAATTTTATTACTTTTATCCCTTCCTGTCTTAGCCGGAGCTATTACTATACTTCTAACAGATCGTAATTTAAATACCTCATTTTTTGACCCATCGGGTGGGGGGGACCCAATTCTATATCAACATTTATTT
MF134007.1_Tetramorium_fusciclava_voucher_Herbert_C._Wagner_17747_COI	CCCCCCCTTAGCATCTAACATCTTTCACAGAGGTGCATCAATTGATCTATCAATTTTTTCCCTTCATATTGCTGGAATATCCTCTATTATAGGTGCAATTAATTTTATCGCTACTATTATAAATATACATCATAAAAAATTAACCTTAGATAAAATCCCCTTATTAGTTTGATCTATTTTAATCACAGCAATTTTATTACTTTTATCCCTTCCTGTCTTAGCCGGAGCTATTACTATACTTCTAACAGATCGTAATTTAAATACCTCATTTTTTGACCCATCGGGTGGGGGGGACCCAATTCTATATCAACATTTATTT
MF134008.1_Tetramorium_caespitum_voucher_Herbert_C._Wagner_17774_COI	TCCTCCCTTAGCATCTAACATCTTTCACAGAGGTGCATCAATTGATCTATCAATTTTTTCTCTCCATATTGCCGGAATATCCTCTATTATAGGTGCAATTAATTTTATCGCTACTATTATAAATATACATCATAAAAAATTAACCTTAGATAAAATCCCCTTATTAGTTTGATCTATTTTAATCACAGCAATTTTATTACTTTTATCTCTTCCTGTTTTAGCCGGAGCTATTACTATACTTCTAACAGATCGTAATTTAAATACCTCATTTTTTGATCCATCGGGAGGGGGGGACCCAATTCTATATCAACATTTATTT
MF134009.1_Tetramorium_caespitum_voucher_Herbert_C._Wagner_17117_COI	TCCTCCCTTAGCATCTAACATCTTTCACAGAGGTGCATCAATTGATCTATCAATTTTTTCTCTCCATATTGCCGGAATATCCTCTATTATAGGTGCAATTAATTTTATCGCTACTATTATAAATATACATCATAAAAAATTAACCTTAGATAAAATCCCCTTATTAGTTTGATCTATTTTAATCACAGCAATTTTATTACTTTTATCTCTTCCTGTTTTAGCCGGAGCTATTACTATACTTCTAACAGATCGTAATTTAAATACCTCATTTTTTGATCCATCGGGAGGGGGAGACCCAATTCTATATCAACATTTATTT
MF134010.1_Tetramorium_caespitum_voucher_Herbert_C._Wagner_17777_COI	TCCTCCCTTAGCATCTAACATCTTTCACAGAGGTGCATCAATTGATCTATCAATTTTTTCTCTCCATATTGCCGGAATATCCTCTATTATAGGTGCAATTAATTTTATCGCTACTATTATAAATATACATCATAAAAAATTAACCTTAGATAAAATCCCCTTATTAGTTTGATCTATTTTAATCACAGCAATTTTATTACTTTTATCTCTTCCTGTTTTAGCCGGAGCTATTACTATACTTCTAACAGATCGTAATTTAAATACCTCATTTTTTGATCCATCGGGAGGGGGAGACCCAATTCTATATCAACATTTATTT
MF134011.1_Tetramorium_caespitum_voucher_Herbert_C._Wagner_17778_COI	TCCTCCCTTAGCATCTAACATCTTTCACAGAGGTGCATCAATTGATCTATCAATTTTTTCTCTCCATATTGCCGGAATATCCTCTATTATAGGTGCAATTAATTTTATCGCTACTATTATAAATATACATCATAAAAAATTAACCTTAGATAAAATCCCCTTATTAGTTTGATCTATTTTAATCACAGCAATTTTATTACTTTTATCTCTTCCTGTTTTAGCCGGAGCTATTACTATACTTCTAACAGATCGTAATTTAAATACCTCATTTTTTGATCCATCGGGAGGGGGAGACCCAATTCTATATCAACATTTATTT
MF134012.1_Tetramorium_caespitum_voucher_Herbert_C._Wagner_17901_COI	TCCTCCCTTAGCATCTAACATCTTTCACAGAGGTGCATCAATTGATCTATCAATTTTTTCTCTCCATATTGCCGGAATATCCTCTATTATAGGTGCAATTAATTTTATCGCTACTATTATAAATATACATCATAAAAAATTAACCTTAGATAAAATCCCCTTATTAGTTTGATCTATTTTAATCACAGCAATTTTATTACTTTTATCTCTTCCTGTTTTAGCCGGAGCTATTACTATACTTCTAACAGATCGTAATTTAAATACCTCATTTTTTGATCCATCGGGAGGGGGAGACCCAATTCTATATCAACATTTATTT
MF134013.1_Tetramorium_caespitum_voucher_Herbert_C._Wagner_17902_COI	TCCTCCCTTAGCATCTAACATCTTTCACAGAGGTGCATCAATTGATCTATCAATTTTTTCTCTCCATATTGCCGGAATATCCTCTATTATAGGTGCAATTAATTTTATCGCTACTATTATAAATATACATCATAAAAAATTAACCTTAGATAAAATCCCCTTATTAGTTTGATCTATTTTAATCACAGCAATTTTATTACTTTTATCTCTTCCTGTTTTAGCCGGAGCTATTACTATACTTCTAACAGATCGTAATTTAAATACCTCATTTTTTGATCCATCGGGAGGGGGAGACCCAATTCTATATCAACATTTATTT
MF134014.1_Tetramorium_immigrans_voucher_Herbert_C._Wagner_16873_COI	TCCCCCATTAGCATCTAATATCTTTCATAGGGGCCCATCAATTGATCTATCAATTTTTTCTCTTCATATTGCAGGAATATCTTCTATTATAGGTGCAATTAATTTTATCGCTACTATTATAAACATACATCATAAAAAATTAACCTTAGATAAAATCCCCCTGTTAGTTTGATCTATTTTAATTACAGCAATTCTTCTCCTCCTATCTCTTCCCGTATTAGCAGGAGCTATTACTATACTCTTAACAGATCGTAATTTAAATACCTCATTTTTTGATCCATCAGGTGGGGGGGACCCAATTCTATATCAACATTTATTC
MF134015.1_Tetramorium_immigrans_voucher_Herbert_C._Wagner_17298_COI	TCCCCCATTAGCATCTAATATCTTTCATAGAGGCCCATCAATTGATCTATCAATTTTTTCTCTTCATATTGCAGGAATATCTTCTATTATAGGTGCAATTAATTTTATCGCTACTATTATAAACATACATCATAAAAAATTAACCTTAGATAAAATCCCCCTATTAGTTTGATCTATTTTAATTACAGCAATTCTTCTCCTCCTATCTCTTCCCGTATTAGCAGGAGCTATTACTATACTCTTAACAGATCGTAATTTAAATACCTCATTTTTTGATCCATCAGGTGGGGGGGACCCAATTCTATATCAACATTTATTC
MF134016.1_Tetramorium_immigrans_voucher_Herbert_C._Wagner_17420_COI	TCCCCCATTAGCATCTAATATCTTTCATAGAGGCCCATCAATTGATCTATCAATTTTTTCTCTTCATATTGCAGGAATATCTTCTATTATAGGTGCAATTAATTTTATCGCTACTATTATAAACATACATCATAAAAAATTAACCTTAGATAAAATCCCCCTATTAGTTTGATCTATTTTAATTACAGCAATTCTTCTCCTCCTATCTCTTCCCGTATTAGCAGGAGCTATTACTATACTCTTAACAGATCGTAATTTAAATACCTCATTTTTTGATCCATCAGGTGGGGGGGACCCAATTCTATATCAACATTTATTC
MF134017.1_Tetramorium_immigrans_voucher_Herbert_C._Wagner_17421_COI	TCCCCCATTAGCATCTAATATCTTTCATAGAGGCCCATCAATTGATCTATCAATTTTTTCTCTTCATATTGCAGGAATATCTTCTATTATAGGTGCAATTAATTTTATCGCTACTATTATAAACATACATCATAAAAAATTAACCTTAGATAAAATCCCCCTATTAGTTTGATCTATTTTAATTACAGCAATTCTTCTCCTCCTATCTCTTCCCGTATTAGCAGGAGCTATTACTATACTCTTAACAGATCGTAATTTAAATACCTCATTTTTTGATCCATCAGGTGGGGGGGACCCAATTCTATATCAACATTTATTC
MF134018.1_Tetramorium_immigrans_voucher_Herbert_C._Wagner_18529_COI	TCCCCCATTAGCATCTAATATCTTTCATAGAGGCCCATCAATTGATCTATCAATTTTTTCTCTTCATATTGCAGGAATATCTTCTATTATAGGTGCAATTAATTTTATCGCTACTATTATAAACATACATCATAAAAAATTAACCTTAGATAAAATCCCCCTATTAGTTTGATCTATTTTAATTACAGCAATTCTTCTCCTCCTATCTCTTCCCGTATTAGCAGGAGCTATTACTATACTCTTAACAGATCGTAATTTAAATACCTCATTTTTTGATCCATCAGGTGGGGGGGACCCAATTCTATATCAACATTTATTC
MF134019.1_Tetramorium_immigrans_voucher_Herbert_C._Wagner_17531_COI	TCCCCCATTAGCATCTAATATCTTTCATAGAGGCCCATCAATTGATCTATCAATTTTTTCTCTTCATATTGCAGGAATATCTTCTATTATAGGTGCAATTAATTTTATCGCTACTATTATAAACATACATCATAAAAAATTAACCTTAGATAAAATCCCCCTGTTAGTTTGATCTATTTTAATTACAGCAATTCTTCTCCTCCTATCCCTTCCCGTATTAGCAGGAGCTATTACTATACTCTTAACAGATCGTAATTTAAATACCTCATTTTTTGATCCATCAGGTGGGGGAGACCCAATTCTATATCAACATTTATTC
MF134020.1_Tetramorium_immigrans_voucher_Herbert_C._Wagner_17569_COI	TCCCCCATTAGCATCTAATATCTTTCATAGAGGCCCATCAATTGATCTATCAATTTTTTCTCTTCATATTGCAGGAATATCTTCTATTATAGGTGCGATTAATTTTATCGCTACTATTATAAACATACATCATAAAAAATTAACCTTAGATAAAATCCCCCTGTTAGTTTGATCTATTTTAATTACAGCAATTCTTCTCCTCCTATCTCTTCCCGTATTAGCGGGAGCTATTACTATACTCTTAACAGATCGTAATTTAAATACCTCATTTTTTGATCCATCGGGTGGGGGGGACCCAATTCTATATCAACATTTATTC
MF134021.1_Tetramorium_immigrans_voucher_Herbert_C._Wagner_17601_COI	TCCCCCATTAGCATCTAATATCTTTCATAGAGGCCCATCAATTGATCTATCAATTTTTTCTCTTCATATTGCAGGAATATCTTCTATTATAGGTGCGATTAATTTTATCGCTACTATTATAAACATACATCATAAAAAATTAACCTTAGATAAAATCCCCCTGTTAGTTTGATCTATTTTAATTACAGCAATTCTTCTCCTCCTATCTCTTCCCGTATTAGCGGGAGCTATTACTATACTCTTAACAGATCGTAATTTAAATACCTCATTTTTTGATCCATCGGGTGGGGGGGACCCAATTCTATATCAACATTTATTC
MF134022.1_Tetramorium_immigrans_voucher_Herbert_C._Wagner_18242_COI	TCCCCCATTAGCATCTAATATCTTTCATAGAGGCCCATCAATTGATCTATCAATTTTTTCTCTTCATATTGGAGGAATATCTTCTATTATAGGTGCGATTAATTTTATCGCTACTATTATAAACATACATCATAAAAAATTAACCTTAGATAAAATCCCCCTGTTAGTTTGATCTATTTTAATTACAGCAATTCTTCTCCTCCTATCTCTTCCCGTATTAGCGGGAGCTATTACTATACTCTTAACAGATCGTAATTTAAATACCTCATTTTTTGATCCATCGGGTGGGGGGGACCCAATTCTATATCAACATTTATTC
MF134023.1_Tetramorium_immigrans_voucher_Herbert_C._Wagner_18255_COI	TCCCCCATTAGCATCTAATATCTTTCATAGAGGCCCATCAATTGATCTATCAATTTTTTCCCTTCATATTGCAGGAATATCTTCTATTATAGGTGCGATTAATTTTATCGCTACTATTATAAACATACATCATAAAAAATTAACCTTAGATAAAATCCCCCTGTTAGTTTGATCTATTTTAATTACAGCAATTCTTCTCCTCCTATCTCTTCCCGTATTAGCGGGAGCTATTACTATACTCTTAACAGATCGTAATTTAAATACCTCATTTTTTGATCCATCGGGAGGGGGGGACCCAATTCTATATCAACATTTATTC
MF134024.1_Tetramorium_immigrans_voucher_Herbert_C._Wagner_18271_COI	TCCCCCATTAGCATCTAATATCTTTCATAGAGGCCCATCAATTGATCTATCAATTTTTTCTCTTCATATTGCAGGAATATCTTCTATTATAGGTGCAATTAATTTTATCGCTACTATTATAAACATACATCATAAAAAATTAACCTTAGATAAAATCCCCCTGTTAGTTTGATCTATTTTAATTACAGCAATTCTTCTCCTCCTATCCCTTCCCGTATTAGCAGGAGCTATTACTATACTCTTAACAGATCGTAATTTAAATACCTCATTTTTTGATCCATCAGGTGGGGGAGACCCAATTCTATATCAACATTTATTC
MF134025.1_Tetramorium_immigrans_voucher_Herbert_C._Wagner_18280_COI	TCCCCCATTAGCATCTAATATCTTTCATAGAGGCCCATCAATTGATCTATCAATTTTTTCCCTTCATATTGCAGGAATATCTTCTATTATAGGTGCAATTAATTTTATCGCTACTATTATAAACATACATCATAAAAAATTAACCTTAGATAAAATCCCCCTGTTAGTTTGATCTATTTTAATTACAGCAATTCTTCTCCTCCTATCTCTTCCCGTATTAGCGGGAGCTATTACTATACTCTTAACAGATCGTAATTTAAATACCTCATTTTTTGATCCATCGGGAGGGGGGGACCCAATTCTATATCAACATTTATTC
MF134026.1_Tetramorium_caespitum_voucher_Herbert_C._Wagner_16964_COI	CCCCCCCCTAGCATCTAACGTCTTTCACAGAGGAGCATCAATTGATCTATCAATTTTTTCTCTTCATATTGCCGGAATATCTTCTATTATAGGAGCAATTAATTTTATTGCTACTATTATAAACATACACCATAAAAAATTAACCTTAGATAAGATCCCCTTATTAGTTTGATCTATTTTAATCACAGCAATTTTATTACTTTTATCCCTCCCTGTTTTAGCCGGGGCTATTACCATACTTCTAACAGATCGTAATTTAAATACCTCATTTTTTGATCCATCGGGAGGGGGAGACCCAATTCTATACCAACATTTATTT
MF134027.1_Tetramorium_caespitum_voucher_Herbert_C._Wagner_17166_COI	CCCCCCCCTAGCATCTAATGTCTTTCACAGAGGAGCATCAATTGATCTATCAATTTTTTCTCTTCATATTGCCGGAATATCTTCTATTATAGGAGCAATTAATTTTATTGCTACTATTATAAACATACACCATAAAAAATTAACCTTAGATAAGATCCCCTTATTAGTTTGATCTATTTTAATCACAGCAATTTTATTACTTTTATCCCTCCCTGTTTTAGCCGGAGCTATTACCATACTTCTAACAGATCGTAATTTAAATACCTCATTTTTTGATCCATCGGGGGGGGGAGACCCAATTCTATACCAACATTTATTT
MF134028.1_Tetramorium_caespitum_voucher_Herbert_C._Wagner_18360_COI	CCCCCCCCTAGCATCTAATGTCTTTCACAGAGGAGCATCAATTGATCTATCAATTTTTTCTCTTCATATTGCCGGAATATCTTCTATTATAGGAGCAATTAATTTTATTGCTACTATTATAAACATACACCATAAAAAATTAACCTTAGATAAGATCCCCTTATTAGTTTGATCTATTTTAATCACAGCAATTTTATTACTTTTATCCCTCCCTGTTTTAGCCGGAGCTATTACCATACTTCTAACAGATCGTAATTTAAATACCTCATTTTTTGATCCATCGGGGGGGGGAGACCCAATTCTATACCAACATTTATTT
MF134029.1_Tetramorium_caespitum_voucher_Herbert_C._Wagner_17185_COI	CCCTCCCCTAGCATCTAATGTCTTTCACAGAGGAGCATCAATTGATCTATCAATTTTTTCTCTTCATATTGCCGGAATATCTTCTATTATAGGAGCAATTAATTTTATTGCTACTATTATAAACATACACCATAAAAAATTAACCTTAGATAAGATCCCCTTATTAGTTTGATCTATTTTAATCACAGCAATTTTATTACTTTTATCCCTCCCTGTTTTAGCCGGAGCTATTACCATACTTCTAACAGATCGTAATTTAAATACCTCATTTTTTGATCCATCTGGGGGGGGAGACCCAATTCTATACCAACATTTATTT
MF134030.1_Tetramorium_caespitum_voucher_Herbert_C._Wagner_17186_COI	CCCTCCCCTAGCATCTAATGTCTTTCACAGAGGAGCATCAATTGATCTATCAATTTTTTCTCTTCATATTGCCGGAATATCTTCTATTATAGGAGCAATTAATTTTATTGCTACTATTATAAACATACACCATAAAAAATTAACCTTAGATAAGATCCCCTTATTAGTTTGATCTATTTTAATCACAGCAATTTTATTACTTTTATCCCTCCCTGTTTTAGCCGGAGCTATTACCATACTTCTAACAGATCGTAATTTAAATACCTCATTTTTTGATCCATCTGGGGGGGGAGACCCAATTCTATACCAACATTTATTT
MF134031.1_Tetramorium_caespitum_voucher_Herbert_C._Wagner_17265_COI	CCCTCCCCTAGCATCTAATGTCTTTCACAGAGGAGCATCAATTGATCTATCAATTTTTTCTCTTCATATTGCCGGAATATCTTCTATTATAGGAGCAATTAATTTTATTGCTACTATTATAAACATACACCATAAAAAATTAACCTTAGATAAGATCCCCTTATTAGTTTGATCTATTTTAATCACAGCAATTTTATTACTTTTATCCCTCCCTGTTTTAGCCGGAGCTATTACCATACTTCTAACAGATCGTAATTTAAATACCTCATTTTTTGATCCATCTGGGGGGGGAGACCCAATTCTATACCAACATTTATTT
MF134032.1_Tetramorium_caespitum_voucher_Herbert_C._Wagner_17192_COI	CCCCCCCCTAGCATCTAATGTCTTTCACAGAGGAGCATCAATTGATCTATCAATTTTTTCTCTTCATATTGCCGGAATATCTTCTATTATAGGAGCAATTAATTTTATTGCTACTATTATAAACATACACCATAAAAAATTAACCTTAGATAAGATCCCCTTATTAGTTTGATCTATTTTAATCACAGCAATTTTATTACTTTTATCCCTCCCTGTTTTAGCCGGAGCTATTACCATACTTCTAACAGATCGTAATTTAAATACCTCATTTTTTGATCCATCTGGGGGGGGAGACCCAATTCTATACCAACATTTATTT
MF134033.1_Tetramorium_caespitum_voucher_Herbert_C._Wagner_18395_COI	CCCCCCCCTAGCATCTAATGTCTTTCACAGAGGAGCATCAATTGATCTATCAATTTTTTCTCTTCATATTGCCGGAATATCTTCTATTATAGGAGCAATTAATTTTATTGCTACTATTATAAACATACACCATAAAAAATTAACCTTAGATAAGATCCCCTTATTAGTTTGATCTATTTTAATCACAGCAATTTTATTACTTTTATCCCTCCCTGTTTTAGCCGGAGCTATTACCATACTTCTAACAGATCGTAATTTAAATACCTCATTTTTTGATCCATCTGGGGGGGGAGACCCAATTCTATACCAACATTTATTT
MF134034.1_Tetramorium_caespitum_voucher_Herbert_C._Wagner_16820_COI	CCCCCCCCTAGCATCTAATGTCTTTCACAGAGGAGCATCAATTGATCTATCAATTTTTTCTCTTCATATTGCCGGAATATCTTCTATTATAGGAGCAATTAATTTTATTGCTACTATTATAAACATACACCATAAAAAATTAACCTTAGATAAGATCCCCTTATTAGTTTGATCTATTTTAATCACAGCAATTTTATTACTTTTATCCCTCCCTGTTTTAGCCGGAGCTATTACCATACTTCTAACAGATCGTAATTTAAATACCTCATTTTTTGATCCATCGGGGGGAGGAGACCCAATTCTATACCAACATTTATTT
MF134035.1_Tetramorium_caespitum_voucher_Herbert_C._Wagner_17470_COI	CCCCCCCCTAGCATCTAATGTCTTTCACAGAGGAGCATCAATTGATCTATCAATTTTTTCTCTTCATATTGCCGGAATATCTTCTATTATAGGAGCAATTAATTTTATTGCTACTATTATAAACATACACCATAAAAAATTAACCTTAGATAAGATCCCCTTATTAGTTTGATCTATTTTAATCACAGCAATTTTATTACTTTTATCCCTCCCTGTTTTAGCCGGAGCTATTACCATACTTCTAACAGATCGTAATTTAAATACCTCATTTTTTGATCCATCGGGGGGAGGAGACCCAATTCTATACCAACATTTATTT
MF134036.1_Tetramorium_caespitum_voucher_Herbert_C._Wagner_17471_COI	CCCCCCCCTAGCATCTAATGTCTTTCACAGAGGAGCATCAATTGATCTATCAATTTTTTCTCTTCATATTGCCGGAATATCTTCTATTATAGGAGCAATTAATTTTATTGCTACTATTATAAACATACACCATAAAAAATTAACCTTAGATAAGATCCCCTTATTAGTTTGATCTATTTTAATCACAGCAATTTTATTACTTTTATCCCTCCCTGTTTTAGCCGGAGCTATTACCATACTTCTAACAGATCGTAATTTAAATACCTCATTTTTTGATCCATCGGGGGGAGGAGACCCAATTCTATACCAACATTTATTT
MF134037.1_Tetramorium_caespitum_voucher_Herbert_C._Wagner_16982_COI	CCCCCCCCTAGCATCTAATGTCTTTCACAGAGGAGCATCAATTGATCTATCAATTTTTTCTCTTCATATTGCCGGAATATCTTCTATTATAGGAGCAATTAATTTTATTGCTACTATTATAAACATACACCATAAAAAATTAACCTTAGATAAGATCCCCTTATTAGTTTGATCTATTTTAATCACAGCAATTTTATTACTTTTATCCCTCCCTGTTTTAGCCGGAGCTATTACCATACTTCTAACAGATCGTAATTTAAATACCTCATTTTTTGATCCATCAGGGGGGGGAGACCCAATTCTATACCAACATTTATTT
MF134038.1_Tetramorium_caespitum_voucher_Herbert_C._Wagner_16995_COI	CCCCCCCCTAGCATCTAATGTCTTTCACAGAGGAGCATCAATTGATCTATCAATTTTTTCTCTTCATATTGCCGGAATATCTTCTATTATAGGAGCAATTAATTTTATTGCTACTATTATAAACATACACCATAAAAAATTAACCTTAGATAAGATCCCCTTATTAGTTTGATCTATTTTAATCACAGCAATTTTATTACTTTTATCCCTCCCTGTTTTAGCCGGAGCTATTACCATACTTCTAACAGATCGTAATTTAAATACCTCATTTTTTGATCCATCAGGGGGGGGAGACCCAATTCTATACCAACATTTATTT
MF134039.1_Tetramorium_caespitum_voucher_Herbert_C._Wagner_16996_COI	CCCCCCCCTAGCATCTAATGTCTTTCACAGAGGAGCATCAATTGATCTATCAATTTTTTCTCTTCATATTGCCGGAATATCTTCTATTATAGGAGCAATTAATTTTATTGCTACTATTATAAACATACACCATAAAAAATTAACCTTAGATAAGATCCCCTTATTAGTTTGATCTATTTTAATCACAGCAATTTTATTACTTTTATCCCTCCCTGTTTTAGCCGGAGCTATTACCATACTTCTAACAGATCGTAATTTAAATACCTCATTTTTTGATCCATCAGGGGGGGGAGACCCAATTCTATACCAACATTTATTT
MF134040.1_Tetramorium_caespitum_voucher_Herbert_C._Wagner_16997_COI	CCCCCCCCTAGCATCTAATGTCTTTCACAGAGGAGCATCAATTGATCTATCAATTTTTTCTCTTCATATTGCCGGAATATCTTCTATTATAGGAGCAATTAATTTTATTGCTACTATTATAAACATACACCATAAAAAATTAACCTTAGATAAGATCCCCTTATTAGTTTGATCTATTTTAATCACAGCAATTTTATTACTTTTATCCCTCCCTGTTTTAGCCGGAGCTATTACCATACTTCTAACAGATCGTAATTTAAATACCTCATTTTTTGATCCATCAGGGGGGGGAGACCCAATTCTATACCAACATTTATTT
MF134041.1_Tetramorium_caespitum_voucher_Herbert_C._Wagner_17164_COI	CCCCCCCCTAGCATCTAATGTCTTTCACAGAGGAGCATCAATTGATCTATCAATTTTTTCTCTTCATATTGCCGGAATATCTTCTATTATAGGAGCAATTAATTTTATTGCTACTATTATAAACATACACCATAAAAAATTAACCTTAGATAAGATCCCCTTATTAGTTTGATCTATTTTAATCACAGCAATTTTATTACTTTTATCCCTCCCTGTTTTAGCCGGAGCTATTACCATACTTCTAACAGATCGTAATTTAAATACCTCATTTTTTGATCCATCAGGGGGGGGAGACCCAATTCTATACCAACATTTATTT
MF134042.1_Tetramorium_caespitum_voucher_Herbert_C._Wagner_17700_COI	CCCCCCCCTAGCATCTAATGTCTTTCACAGAGGAGCATCAATTGATCTATCAATTTTTTCTCTTCATATTGCCGGAATATCTTCTATTATAGGAGCAATTAATTTTATTGCTACTATTATAAACATACACCATAAAAAATTAACCTTAGATAAGATCCCCTTATTAGTTTGATCTATTTTAATCACAGCAATTTTATTACTTTTATCCCTCCCTGTTTTAGCCGGAGCTATTACCATACTTCTAACAGATCGTAATTTAAATACCTCATTTTTTGATCCATCAGGGGGGGGAGACCCAATTCTATACCAACATTTATTT
MF134043.1_Tetramorium_caespitum_voucher_Herbert_C._Wagner_17850_COI	CCCCCCCCTAGCATCTAATGTCTTTCACAGAGGAGCATCAATTGATCTATCAATTTTTTCTCTTCATATTGCCGGAATATCTTCTATTATAGGAGCAATTAATTTTATTGCTACTATTATAAACATACACCATAAAAAATTAACCTTAGATAAGATCCCCTTATTAGTTTGATCTATTTTAATCACAGCAATTTTATTACTTTTATCCCTCCCTGTTTTAGCCGGAGCTATTACCATACTTCTAACAGATCGTAATTTAAATACCTCATTTTTTGATCCATCAGGGGGGGGAGACCCAATTCTATACCAACATTTATTT
MF134044.1_Tetramorium_caespitum_voucher_Herbert_C._Wagner_18350_COI	CCCCCCCCTAGCATCTAATGTCTTTCACAGAGGAGCATCAATTGATCTATCAATTTTTTCTCTTCATATTGCCGGAATATCTTCTATTATAGGAGCAATTAATTTTATTGCTACTATTATAAACATACACCATAAAAAATTAACCTTAGATAAGATCCCCTTATTAGTTTGATCTATTTTAATCACAGCAATTTTATTACTTTTATCCCTCCCTGTTTTAGCCGGAGCTATTACCATACTTCTAACAGATCGTAATTTAAATACCTCATTTTTTGATCCATCAGGGGGGGGAGACCCAATTCTATACCAACATTTATTT
MF134045.1_Tetramorium_caespitum_voucher_Herbert_C._Wagner_18351_COI	CCCCCCCCTAGCATCTAATGTCTTTCACAGAGGAGCATCAATTGATCTATCAATTTTTTCTCTTCATATTGCCGGAATATCTTCTATTATAGGAGCAATTAATTTTATTGCTACTATTATAAACATACACCATAAAAAATTAACCTTAGATAAGATCCCCTTATTAGTTTGATCTATTTTAATCACAGCAATTTTATTACTTTTATCCCTCCCTGTTTTAGCCGGAGCTATTACCATACTTCTAACAGATCGTAATTTAAATACCTCATTTTTTGATCCATCAGGGGGGGGAGACCCAATTCTATACCAACATTTATTT
MF134046.1_Tetramorium_caespitum_voucher_Herbert_C._Wagner_18353_COI	CCCCCCCCTAGCATCTAATGTCTTTCACAGAGGAGCATCAATTGATCTATCAATTTTTTCTCTTCATATTGCCGGAATATCTTCTATTATAGGAGCAATTAATTTTATTGCTACTATTATAAACATACACCATAAAAAATTAACCTTAGATAAGATCCCCTTATTAGTTTGATCTATTTTAATCACAGCAATTTTATTACTTTTATCCCTCCCTGTTTTAGCCGGAGCTATTACCATACTTCTAACAGATCGTAATTTAAATACCTCATTTTTTGATCCATCAGGGGGGGGAGACCCAATTCTATACCAACATTTATTT
MF134047.1_Tetramorium_caespitum_voucher_Herbert_C._Wagner_18355_COI	CCCCCCCCTAGCATCTAATGTCTTTCACAGAGGAGCATCAATTGATCTATCAATTTTTTCTCTTCATATTGCCGGAATATCTTCTATTATAGGAGCAATTAATTTTATTGCTACTATTATAAACATACACCATAAAAAATTAACCTTAGATAAGATCCCCTTATTAGTTTGATCTATTTTAATCACAGCAATTTTATTACTTTTATCCCTCCCTGTTTTAGCCGGAGCTATTACCATACTTCTAACAGATCGTAATTTAAATACCTCATTTTTTGATCCATCAGGGGGGGGAGACCCAATTCTATACCAACATTTATTT
MF134048.1_Tetramorium_caespitum_voucher_Herbert_C._Wagner_18364_COI	CCCCCCCCTAGCATCTAATGTCTTTCACAGAGGAGCATCAATTGATCTATCAATTTTTTCTCTTCATATTGCCGGAATATCTTCTATTATAGGAGCAATTAATTTTATTGCTACTATTATAAACATACACCATAAAAAATTAACCTTAGATAAGATCCCCTTATTAGTTTGATCTATTTTAATCACAGCAATTTTATTACTTTTATCCCTCCCTGTTTTAGCCGGAGCTATTACCATACTTCTAACAGATCGTAATTTAAATACCTCATTTTTTGATCCATCAGGGGGGGGAGACCCAATTCTATACCAACATTTATTT
MF134049.1_Tetramorium_caespitum_voucher_Herbert_C._Wagner_18365_COI	CCCCCCCCTAGCATCTAATGTCTTTCACAGAGGAGCATCAATTGATCTATCAATTTTTTCTCTTCATATTGCCGGAATATCTTCTATTATAGGAGCAATTAATTTTATTGCTACTATTATAAACATACACCATAAAAAATTAACCTTAGATAAGATCCCCTTATTAGTTTGATCTATTTTAATCACAGCAATTTTATTACTTTTATCCCTCCCTGTTTTAGCCGGAGCTATTACCATACTTCTAACAGATCGTAATTTAAATACCTCATTTTTTGATCCATCAGGGGGGGGAGACCCAATTCTATACCAACATTTATTT
MF134050.1_Tetramorium_caespitum_voucher_Herbert_C._Wagner_18367_COI	CCCCCCCCTAGCATCTAATGTCTTTCACAGAGGAGCATCAATTGATCTATCAATTTTTTCTCTTCATATTGCCGGAATATCTTCTATTATAGGAGCAATTAATTTTATTGCTACTATTATAAACATACACCATAAAAAATTAACCTTAGATAAGATCCCCTTATTAGTTTGATCTATTTTAATCACAGCAATTTTATTACTTTTATCCCTCCCTGTTTTAGCCGGAGCTATTACCATACTTCTAACAGATCGTAATTTAAATACCTCATTTTTTGATCCATCAGGGGGGGGAGACCCAATTCTATACCAACATTTATTT
MF134051.1_Tetramorium_caespitum_voucher_Herbert_C._Wagner_18372_COI	CCCCCCCCTAGCATCTAATGTCTTTCACAGAGGAGCATCAATTGATCTATCAATTTTTTCTCTTCATATTGCCGGAATATCTTCTATTATAGGAGCAATTAATTTTATTGCTACTATTATAAACATACACCATAAAAAATTAACCTTAGATAAGATCCCCTTATTAGTTTGATCTATTTTAATCACAGCAATTTTATTACTTTTATCCCTCCCTGTTTTAGCCGGAGCTATTACCATACTTCTAACAGATCGTAATTTAAATACCTCATTTTTTGATCCATCAGGGGGGGGAGACCCAATTCTATACCAACATTTATTT
MF134052.1_Tetramorium_caespitum_voucher_Herbert_C._Wagner_18378_COI	CCCCCCCCTAGCATCTAATGTCTTTCACAGAGGAGCATCAATTGATCTATCAATTTTTTCTCTTCATATTGCCGGAATATCTTCTATTATAGGAGCAATTAATTTTATTGCTACTATTATAAACATACACCATAAAAAATTAACCTTAGATAAGATCCCCTTATTAGTTTGATCTATTTTAATCACAGCAATTTTATTACTTTTATCCCTCCCTGTTTTAGCCGGAGCTATTACCATACTTCTAACAGATCGTAATTTAAATACCTCATTTTTTGATCCATCAGGGGGGGGAGACCCAATTCTATACCAACATTTATTT
MF134053.1_Tetramorium_caespitum_voucher_Herbert_C._Wagner_18382_COI	CCCCCCCCTAGCATCTAATGTCTTTCACAGAGGAGCATCAATTGATCTATCAATTTTTTCTCTTCATATTGCCGGAATATCTTCTATTATAGGAGCAATTAATTTTATTGCTACTATTATAAACATACACCATAAAAAATTAACCTTAGATAAGATCCCCTTATTAGTTTGATCTATTTTAATCACAGCAATTTTATTACTTTTATCCCTCCCTGTTTTAGCCGGAGCTATTACCATACTTCTAACAGATCGTAATTTAAATACCTCATTTTTTGATCCATCAGGGGGGGGAGACCCAATTCTATACCAACATTTATTT
MF134054.1_Tetramorium_caespitum_voucher_Herbert_C._Wagner_18385_COI	CCCCCCCCTAGCATCTAATGTCTTTCACAGAGGAGCATCAATTGATCTATCAATTTTTTCTCTTCATATTGCCGGAATATCTTCTATTATAGGAGCAATTAATTTTATTGCTACTATTATAAACATACACCATAAAAAATTAACCTTAGATAAGATCCCCTTATTAGTTTGATCTATTTTAATCACAGCAATTTTATTACTTTTATCCCTCCCTGTTTTAGCCGGAGCTATTACCATACTTCTAACAGATCGTAATTTAAATACCTCATTTTTTGATCCATCAGGGGGGGGAGACCCAATTCTATACCAACATTTATTT
MF134055.1_Tetramorium_caespitum_voucher_Herbert_C._Wagner_18387_COI	CCCCCCCCTAGCATCTAATGTCTTTCACAGAGGAGCATCAATTGATCTATCAATTTTTTCTCTTCATATTGCCGGAATATCTTCTATTATAGGAGCAATTAATTTTATTGCTACTATTATAAACATACACCATAAAAAATTAACCTTAGATAAGATCCCCTTATTAGTTTGATCTATTTTAATCACAGCAATTTTATTACTTTTATCCCTCCCTGTTTTAGCCGGAGCTATTACCATACTTCTAACAGATCGTAATTTAAATACCTCATTTTTTGATCCATCAGGGGGGGGAGACCCAATTCTATACCAACATTTATTT
MF134056.1_Tetramorium_caespitum_voucher_Herbert_C._Wagner_18391_COI	CCCCCCCCTAGCATCTAATGTCTTTCACAGAGGAGCATCAATTGATCTATCAATTTTTTCTCTTCATATTGCCGGAATATCTTCTATTATAGGAGCAATTAATTTTATTGCTACTATTATAAACATACACCATAAAAAATTAACCTTAGATAAGATCCCCTTATTAGTTTGATCTATTTTAATCACAGCAATTTTATTACTTTTATCCCTCCCTGTTTTAGCCGGAGCTATTACCATACTTCTAACAGATCGTAATTTAAATACCTCATTTTTTGATCCATCAGGGGGGGGAGACCCAATTCTATACCAACATTTATTT
MF134057.1_Tetramorium_caespitum_voucher_Herbert_C._Wagner_18397_COI	CCCCCCCCTAGCATCTAATGTCTTTCACAGAGGAGCATCAATTGATCTATCAATTTTTTCTCTTCATATTGCCGGAATATCTTCTATTATAGGAGCAATTAATTTTATTGCTACTATTATAAACATACACCATAAAAAATTAACCTTAGATAAGATCCCCTTATTAGTTTGATCTATTTTAATCACAGCAATTTTATTACTTTTATCCCTCCCTGTTTTAGCCGGAGCTATTACCATACTTCTAACAGATCGTAATTTAAATACCTCATTTTTTGATCCATCAGGGGGGGGAGACCCAATTCTATACCAACATTTATTT
MF134058.1_Tetramorium_caespitum_voucher_Herbert_C._Wagner_18401_COI	CCCCCCCCTAGCATCTAATGTCTTTCACAGAGGAGCATCAATTGATCTATCAATTTTTTCTCTTCATATTGCCGGAATATCTTCTATTATAGGAGCAATTAATTTTATTGCTACTATTATAAACATACACCATAAAAAATTAACCTTAGATAAGATCCCCTTATTAGTTTGATCTATTTTAATCACAGCAATTTTATTACTTTTATCCCTCCCTGTTTTAGCCGGAGCTATTACCATACTTCTAACAGATCGTAATTTAAATACCTCATTTTTTGATCCATCAGGGGGGGGAGACCCAATTCTATACCAACATTTATTT
MF134059.1_Tetramorium_caespitum_voucher_Herbert_C._Wagner_18409_COI	CCCCCCCCTAGCATCTAATGTCTTTCACAGAGGAGCATCAATTGATCTATCAATTTTTTCTCTTCATATTGCCGGAATATCTTCTATTATAGGAGCAATTAATTTTATTGCTACTATTATAAACATACACCATAAAAAATTAACCTTAGATAAGATCCCCTTATTAGTTTGATCTATTTTAATCACAGCAATTTTATTACTTTTATCCCTCCCTGTTTTAGCCGGAGCTATTACCATACTTCTAACAGATCGTAATTTAAATACCTCATTTTTTGATCCATCAGGGGGGGGAGACCCAATTCTATACCAACATTTATTT
MF134060.1_Tetramorium_caespitum_voucher_Herbert_C._Wagner_17719_COI	CCCCCCCCTAGCATCTAACGTCTTTCACAGAGGAGCATCAATTGATCTATCAATTTTTTCTCTTCATATTGCCGGAATATCTTCTATTATAGGAGCAATTAATTTTATTGCTACTATTATAAACATACACCATAAAAAATTAACCTTAGATAAGATCCCCTTATTAGTTTGATCTATTTTAATCACAGCAATTTTATTACTTTTATCCCTCCCTGTTTTAGCCGGGGCTATTACCATACTTCTAACAGATCGTAATTTAAATACCTCATTTTTTGATCCATCGGGAGGGGGAGACCCAATTCTATACCAACATTTATTT
MF134061.1_Tetramorium_caespitum_voucher_Herbert_C._Wagner_17720_COI	TCCCCCCCTAGCATCTAACGTCTTTCACAGAGGAGCATCAATTGATCTATCAATTTTTTCTCTTCATATTGCCGGAATATCTTCTATTATAGGAGCAATTAATTTTATTGCTACTATTATAAACATACACCATAAAAAATTAACCTTAGATAAGATCCCCTTATTAGTTTGATCTATTTTAATCACAGCAATTTTATTACTTTTATCCCTCCCTGTTTTAGCCGGAGCTATTACCATACTTCTAACAGATCGTAATTTAAATACCTCATTTTTTGATCCATCTGGGGGGGGAGATCCAATTCTATACCAACATTTATTT
MF134062.1_Tetramorium_caespitum_voucher_Herbert_C._Wagner_16973_COI	CCCCCCCCTAGCATCTAACGTCTTTCACAGAGGAGCATCAATTGATCTATCAATTTTTTCTCTTCATATTGCCGGAATATCTTCTATTATAGGAGCAATTAATTTTATTGCTACTATTATAAACATACACCATAAAAAATTAACCTTAGATAAGATCCCCTTATTAGTTTGATCTATTTTAATCACAGCAATTTTATTACTTTTATCCCTCCCTGTTTTAGCCGGGGCTATTACCATACTTCTAACAGATCGTAATTTAAATACCTCATTTTTTGATCCATCGGGAGGGGGAGACCCAATTCTATACCAACATTTATTT
MF134063.1_Tetramorium_caespitum_voucher_Herbert_C._Wagner_18626_COI	CCCCCCCCTAGCATCTAACGTCTTTCACAGAGGAGCATCAATTGATCTATCAATTTTTTCTCTTCATATTGCCGGAATATCTTCTATTATAGGAGCAATTAATTTTATTGCTACTATTATAAACATACACCATAAAAAATTAACCTTAGATAAGATCCCCTTATTAGTTTGATCTATTTTAATCACAGCAATTTTATTACTTTTATCCCTCCCTGTTTTAGCCGGGGCTATTACCATACTTCTAACAGATCGTAATTTAAATACCTCATTTTTTGATCCATCGGGAGGGGGAGACCCAATTCTATACCAACATTTATTT
MF134064.1_Tetramorium_caespitum_voucher_Herbert_C._Wagner_18628_COI	CCCCCCCCTAGCATCTAACGTCTTTCACAGAGGAGCATCAATTGATCTATCAATTTTTTCTCTTCATATTGCCGGAATATCTTCTATTATAGGAGCAATTAATTTTATTGCTACTATTATAAACATACACCATAAAAAATTAACCTTAGATAAGATCCCCTTATTAGTTTGATCTATTTTAATCACAGCAATTTTATTACTTTTATCCCTCCCTGTTTTAGCCGGGGCTATTACCATACTTCTAACAGATCGTAATTTAAATACCTCATTTTTTGATCCATCGGGAGGGGGAGACCCAATTCTATACCAACATTTATTT
MF134065.1_Tetramorium_caespitum_voucher_Herbert_C._Wagner_18629_COI	CCCCCCCCTAGCATCTAACGTCTTTCACAGAGGAGCATCAATTGATCTATCAATTTTTTCTCTTCATATTGCCGGAATATCTTCTATTATAGGAGCAATTAATTTTATTGCTACTATTATAAACATACACCATAAAAAATTAACCTTAGATAAGATCCCCTTATTAGTTTGATCTATTTTAATCACAGCAATTTTATTACTTTTATCCCTCCCTGTTTTAGCCGGGGCTATTACCATACTTCTAACAGATCGTAATTTAAATACCTCATTTTTTGATCCATCGGGAGGGGGAGACCCAATTCTATACCAACATTTATTT
MF134066.1_Tetramorium_alpestre_voucher_Herbert_C._Wagner_i573_COI	CCCCCCCTTAGCATCTAATGTCTTTCACAGAGGAGCATCAATTGATCTATCAATTTTTTCTCTTCATATCGCCGGAATATCTTCTATTATAGGAGCAATTAATTTTATTGCTACTATTATAAACATGCACCATAAAAAATTAACCTTAGATAAAATCCCCTTATTAGTTTGATCTATTTTAATTACAGCAATTTTATTACTTTTATCTCTTCCTGTTTTAGCCGGGGCTATTACTATACTTCTAACAGATCGTAATTTAAATACCTCATTTTTTGATCCATCGGGTGGGGGGGATCCAATTCTATATCAACATTTATTT
MF134067.1_Tetramorium_caucasicum_voucher_Herbert_C._Wagner_17372_COI	CCCCCCCTTAGCATCTAATATCTTTCACAGAGGCGCATCAATTGATCTATCAATTTTTTCTCTTCATATTGCCGGGATATCCTCTATTATAGGTGCAATTAATTTTATCGCTACTATTATAAATATACATCATAAAAAATTAACCTTAGATAAAATCCCCTTATTAGTTTGGTCTATTTTAATTACAGCAATTTTATTACTTTTATCTCTTCCTGTTTTAGCCGGAGCTATTACTATACTTCTAACAGATCGTAATTTAAATACCTCATTTTTTGATCCATCAGGAGGGGGGGATCCAATTCTATATCAACATTTATTT
MF134068.1_Tetramorium_impurum_voucher_Herbert_C._Wagner_17844_COI	CCCCCCATTAGCATCTAATATCTTTCACAGAGGCCCATCAATTGATTTATCAATTTTTTCTCTTCATATTGCAGGAATATCTTCTATTATAGGTGCAATTAATTTTATCGCTACTATTATAAATATACACCATAAAAAATTAACCTTAGATAAAATCCCTTTATTAGTTTGATCTATTTTAATTACAGCAATTCTCCTTCTCCTATCTCTTCCCGTATTAGCAGGAGCTATTACTATACTATTAACAGATCGTAATTTAAATACCTCATTTTTTGACCCATCAGGAGGGGGGGACCCAATTCTATATCAACATTTATTC
MF134069.1_Tetramorium_alpestre_voucher_Herbert_C._Wagner_18660_COI	TCCCCCATTAGCATCTAATGTCTTTCACAGGGGGGCATCAATTGATCTATCAATTTTTTCTCTTCATATTGCCGGAATATCTTCTATTATAGGAGCAATTAATTTTATTGCTACTATTATAAACATACACCATAAAAAATTAACCTTAGATAAAATCCCCTTATTAGTTTGATCTATTTTAATCACAGCAATTTTATTACTTTTATCTCTTCCTGTATTAGCCGGAGCTATTACTATACTTCTAACAGATCGTAATTTAAATACCTCATTTTTTGATCCATCGGGGGGAGGGGATCCAATTCTATATCAACATTTATTT
MF134070.1_Tetramorium_alpestre_voucher_Herbert_C._Wagner_18662_COI	TCCCCCATTAGCATCTAATGTCTTTCACAGGGGGGCATCAATTGATCTATCAATTTTTTCTCTTCATATTGCCGGAATATCTTCTATTATAGGAGCAATTAATTTTATTGCTACTATTATAAACATACACCATAAAAAATTAACCTTAGATAAAATCCCCTTATTAGTTTGATCTATTTTAATCACAGCAATTTTATTACTTTTATCTCTTCCTGTATTAGCCGGAGCTATTACTATACTTCTAACAGATCGTAATTTAAATACCTCATTTTTTGATCCATCGGGGGGAGGGGATCCAATTCTATATCAACATTTATTT
MF134071.1_Tetramorium_indocile_voucher_Herbert_C._Wagner_17070_COI	TCCCCCCTTAGCATCTAATATCTTTCATAGAGGCGCGTCAATTGATCTATCAATTTTTTCTCTTCATATTGCCGGAATATCTTCTATTATAGGCGCAATTAATTTTATCGCTACTATCATAAACATACATCATAAAAAATTAACCTTAGATAAAATCCCCTTATTAGTTTGATCTATTTTAATTACTGCAATTTTATTACTTTTATCCCTTCCTGTTTTAGCCGGAGCTATTACTATACTTCTAACAGATCGTAATTTAAATACCTCATTTTTTGATCCATCGGGGGGGGGGGATCCAATTCTATATCAACATTTATTT
MF134072.1_Tetramorium_staerckei_voucher_Herbert_C._Wagner_i767_COI	TCCCCCCTTAGCATCTAACATCTTTCACAGAGGTGCATCAATTGATCTATCAATTTTTTCTCTTCATATTGCCGGAATATCCTCTATTATAGGTGCAATTAATTTTATCGCTACTATTATAAATATACATCATAAAAAATTAACCTTAGATAAAATCCCATTATTAGTTTGATCTATTTTAATCACAGCAATTTTATTACTTTTATCTCTTCCTGTTTTAGCTGGAGCTATTACTATACTTCTAACAGATCGTAATTTAAATACCTCATTTTTTGATCCATCGGGGGGAGGAGACCCAATTTTATATCAACATTTATTT
MF134073.1_Tetramorium_staerckei_voucher_Herbert_C._Wagner_i988_COI	TCCCCCCTTAGCATCTAACATCTTTCACAGAGGTGCATCAATTGATCTATCAATTTTTTCTCTTCATATTGCCGGAATATCCTCTATTATAGGTGCAATTAATTTTATCGCTACTATTATAAATATACATCATAAAAAATTAACCTTAGATAAAATCCCATTATTAGTTTGATCTATTTTAATCACAGCAATTTTATTACTTTTATCTCTTCCTGTTTTAGCTGGAGCTATTACTATACTTCTAACAGATCGTAATTTAAATACCTCATTTTTTGATCCATCGGGGGGAGGAGACCCAATTTTATATCAACATTTATTT
MF134074.1_Tetramorium_staerckei_voucher_Herbert_C._Wagner_i991_COI	TCCCCCCTTAGCATCTAACATCTTTCACAGAGGTGCATCAATTGATCTATCAATTTTTTCTCTTCATATTGCCGGAATATCCTCTATTATAGGTGCAATTAATTTTATCGCTACTATTATAAATATACATCATAAAAAATTAACCTTAGATAAAATCCCATTATTAGTTTGATCTATTTTAATCACAGCAATTTTATTACTTTTATCTCTTCCTGTTTTAGCTGGAGCTATTACTATACTTCTAACAGATCGTAATTTAAATACCTCATTTTTTGATCCATCGGGGGGAGGAGACCCAATTTTATATCAACATTTATTT
MF134075.1_Tetramorium_staerckei_voucher_Herbert_C._Wagner_16902_COI	TCCCCCCTTAGCATCTAACATCTTTCACAGAGGTGCATCAATTGATCTATCAATTTTTTCTCTTCATATTGCCGGAATATCCTCTATTATAGGTGCAATTAATTTTATCGCTACTATTATAAATATACATCATAAAAAATTAACCTTAGATAAAATCCCATTATTAGTTTGATCTATTTTAATCACAGCAATTTTATTACTTTTATCTCTTCCTGTTTTAGCTGGAGCTATTACTATACTTCTAACAGATCGTAATTTAAATACCTCATTTTTTGATCCATCGGGGGGAGGAGACCCAATTTTATATCAACATTTATTT
MF134076.1_Tetramorium_staerckei_voucher_Herbert_C._Wagner_16904_COI	TCCCCCCTTAGCATCTAACATCTTTCACAGAGGTGCATCAATTGATCTATCAATTTTTTCTCTTCATATTGCCGGAATATCCTCTATTATAGGTGCAATTAATTTTATCGCTACTATTATAAATATACATCATAAAAAATTAACCTTAGATAAAATCCCATTATTAGTTTGATCTATTTTAATCACAGCAATTTTATTACTTTTATCTCTTCCTGTTTTAGCTGGAGCTATTACTATACTTCTAACAGATCGTAATTTAAATACCTCATTTTTTGATCCATCGGGGGGAGGAGACCCAATTTTATATCAACATTTATTT
MF134077.1_Tetramorium_staerckei_voucher_Herbert_C._Wagner_16906_COI	TCCCCCCTTAGCATCTAACATCTTTCACAGAGGTGCATCAATTGATCTATCAATTTTTTCTCTTCATATTGCCGGAATATCCTCTATTATAGGTGCAATTAATTTTATCGCTACTATTATAAATATACATCATAAAAAATTAACCTTAGATAAAATCCCATTATTAGTTTGATCTATTTTAATCACAGCAATTTTATTACTTTTATCTCTTCCTGTTTTAGCTGGAGCTATTACTATACTTCTAACAGATCGTAATTTAAATACCTCATTTTTTGATCCATCGGGGGGAGGAGACCCAATTTTATATCAACATTTATTT
MF134078.1_Tetramorium_staerckei_voucher_Herbert_C._Wagner_16907_COI	TCCCCCCTTAGCATCTAACATCTTTCACAGAGGTGCATCAATTGATCTATCAATTTTTTCTCTTCATATTGCCGGAATATCCTCTATTATAGGTGCAATTAATTTTATCGCTACTATTATAAATATACATCATAAAAAATTAACCTTAGATAAAATCCCATTATTAGTTTGATCTATTTTAATCACAGCAATTTTATTACTTTTATCTCTTCCTGTTTTAGCTGGAGCTATTACTATACTTCTAACAGATCGTAATTTAAATACCTCATTTTTTGATCCATCGGGGGGAGGAGACCCAATTTTATATCAACATTTATTT
MF134079.1_Tetramorium_staerckei_voucher_Herbert_C._Wagner_16908_COI	TCCCCCCTTAGCATCTAACATCTTTCACAGAGGTGCATCAATTGATCTATCAATTTTTTCTCTTCATATTGCCGGAATATCCTCTATTATAGGTGCAATTAATTTTATCGCTACTATTATAAATATACATCATAAAAAATTAACCTTAGATAAAATCCCATTATTAGTTTGATCTATTTTAATCACAGCAATTTTATTACTTTTATCTCTTCCTGTTTTAGCTGGAGCTATTACTATACTTCTAACAGATCGTAATTTAAATACCTCATTTTTTGATCCATCGGGGGGAGGAGACCCAATTTTATATCAACATTTATTT
MF134080.1_Tetramorium_impurum_voucher_Herbert_C._Wagner_16814_COI	CCCCCCATTAGCATCTAATATCTTTCACAGAGGCCCATCAATTGATTTATCAATTTTTTCTCTTCATATTGCAGGAATATCTTCTATTATAGGTGCAATTAATTTTATCGCTACTATTATAAATATACACCATAAAAAATTAACCTTAGATAAAATCCCTTTATTAGTTTGATCTATTTTAATTACAGCAATTCTCCTTCTCCTATCTCTTCCCGTATTAGCAGGAGCTATTACTATACTATTAACAGATCGTAATTTAAATACCTCATTTTTTGACCCATCAGGAGGGGGGGACCCAATTCTATATCAACATTTATTC
MF134081.1_Tetramorium_impurum_voucher_Herbert_C._Wagner_17903_COI	CCCCCCATTAGCATCTAATATCTTTCACAGAGGCCCATCAATTGATTTATCAATTTTTTCTCTTCATATTGCAGGAATATCTTCTATTATAGGTGCAATTAATTTTATCGCTACTATTATAAATATACACCATAAAAAATTAACCTTAGATAAAATCCCTTTATTAGTTTGATCTATTTTAATTACAGCAATTCTCCTTCTCCTATCTCTTCCCGTATTAGCAGGAGCTATTACTATACTATTAACAGATCGTAATTTAAATACCTCATTTTTTGACCCATCAGGAGGGGGGGACCCAATTCTATATCAACATTTATTC
MF134082.1_Tetramorium_caespitum_voucher_Herbert_C._Wagner_16838_COI	CCCCCCATTAGCATCTAATGTCTTTCACAGAGGAGCATCAATTGATCTATCAATTTTTTCTCTTCATATTGCCGGAATATCTTCTATTATAGGAGCAATTAATTTTATTGCTACTATTATAAACATACACCATAAAAAATTAACCTTAGATAAAATCCCCTTATTAGTTTGATCTATTTTAATCACAGCAATTTTATTACTTTTATCTCTTCCTGTATTAGCAGGGGCTATTACCATACTTCTAACAGATCGTAATTTAAATACCTCATTTTTTGATCCATCGGGAGGAGGGGACCCAATTCTGTATCAACATTTATTT
MF134083.1_Tetramorium_impurum_voucher_Herbert_C._Wagner_16843_COI	CCCCCCATTAGCATCTAATATCTTTCACAGAGGCCCATCAATTGATTTATCAATTTTTTCCCTTCATATTGCAGGGATATCTTCTATTATAGGTGCAATTAATTTTATCGCTACTATTATAAATATACATCATAAAAAATTAACCTTAGATAAAATCCCCTTATTAGTTTGATCTATTTTAATTACAGCAATTCTCCTTCTTCTATCTCTTCCCGTATTAGCAGGAGCTATTACTATACTACTAACAGATCGTAATTTAAATACCTCATTTTTTGACCCATCGGGAGGGGGGGACCCAATTCTATATCAACATTTATTC
MF134084.1_Tetramorium_impurum_voucher_Herbert_C._Wagner_16862_COI	CCCCCCATTAGCATCTAATATCTTTCACAGAGGCCCATCAATTGATTTATCAATTTTTTCCCTTCATATTGCAGGGATATCTTCTATTATAGGTGCAATTAATTTTATCGCTACTATTATAAATATACATCATAAAAAATTAACCTTAGATAAAATCCCCTTATTAGTTTGATCTATTTTAATTACAGCAATTCTCCTTCTTCTATCTCTTCCCGTATTAGCAGGAGCTATTACTATACTACTAACAGATCGTAATTTAAATACCTCATTTTTTGACCCATCGGGAGGGGGAGACCCAATTCTATATCAACATTTATTC
MF134085.1_Tetramorium_staerckei_voucher_Herbert_C._Wagner_16914_COI	TCCCCCCTTAGCATCTAACATCTTTCACAGAGGTGCATCAATTGATCTATCAATTTTTTCTCTTCATATTGCCGGAATATCCTCTATTATAGGTGCAATTAATTTTATCGCTACTATTATAAATATACATCATAAAAAATTAACCTTAGATAAAATCCCATTATTAGTTTGATCTATTTTAATCACAGCAATTTTATTACTTTTATCTCTTCCTGTTTTAGCTGGAGCTATTACTATACTTCTAACAGATCGTAATTTAAATACCTCATTTTTTGATCCATCGGGGGGAGGAGACCCAATTTTATATCAACATTTATTT
MF134086.1_Tetramorium_staerckei_voucher_Herbert_C._Wagner_16925_COI	CCCCCCCCTAGCATCTAACATCTTTCACAGGGGTGCATCAATTGATCTATCAATTTTTTCTCTTCATATTGCCGGAATATCCTCTATTATAGGTGCAATTAATTTTATCGCTACTATTATAAATATACATCATAAAAAATTAACCTTAGATAAAATCCCATTATTAGTTTGATCTATTTTAATCACAGCAATTTTATTACTTTTATCTCTTCCTGTTTTAGCTGGGGCTATTACTATACTTCTAACAGATCGTAATTTAAATACCTCATTTTTTGATCCATCGGGAGGAGGAGACCCAATTTTATATCAACATTTATTT
MF134087.1_Tetramorium_caespitum_voucher_Herbert_C._Wagner_16951_COI	TCCCCCCTTAGCATCTAATGTCTTTCACAGAGGAGCATCAATTGATCTATCAATTTTTTCTCTTCATATTGCCGGAATATCTTCTATTATAGGAGCAATTAATTTTATTGCTACTATTATAAACATACACCATAAAAAATTAACCTTAGATAAAATTCCCTTATTAGTTTGATCTATTTTAATCACAGCAATTTTATTACTTTTATCCCTTCCCGTTTTAGCTGGAGCTATTACTATACTTCTAACAGATCGTAATTTAAATACCTCATTTTTTGATCCATCGGGAGGGGGGGACCCAATTCTGTATCAACATTTATTT
MF134088.1_Tetramorium_impurum_voucher_Herbert_C._Wagner_16961_COI	CCCCCCATTAGCATCTAATATCTTTCACAGAGGCCCATCAATTGATTTATCAATTTTTTCCCTTCATATTGCAGGAATATCTTCTATTATAGGTGCAATTAATTTTATCGCTACTATTATAAATATACATCATAAAAAATTAACCTTAGATAAAATCCCCTTATTAGTTTGATCTATTTTAATTACAGCAATTCTCCTTCTTCTATCTCTTCCCGTATTGGCTGGGGCTATTACTATACTATTAACAGATCGTAATTTAAATACCTCATTTTTTGACCCATCAGGAGGAGGGGACCCAATTCTATATCAACATTTATTC
MF134089.1_Tetramorium_alpestre_voucher_Herbert_C._Wagner_16967_COI	CCCCCCATTAGCATCTAATGTCTTTCACAGAGGAGCATCAATTGATCTATCAATTTTTTCTCTTCATATTGCCGGAATATCTTCTATTATAGGGGCAATTAATTTTATTGCTACTATTATAAACATACACCATAAAAAATTAACCTTAGATAAAATCCCCTTATTAGTTTGATCTATTTTAATCACAGCAATTTTATTACTTTTATCTCTTCCTGTATTAGCCGGAGCTATTACTATACTTCTAACAGATCGTAATTTAAATACCTCATTTTTTGATCCATCTGGGGGGGGAGACCCAATTCTATATCAACATTTATTT
MF134090.1_Tetramorium_alpestre_voucher_Herbert_C._Wagner_17789_COI	CCCCCCATTAGCATCTAATGTCTTTCACAGAGGAGCATCAATTGATCTATCAATTTTTTCTCTTCATATTGCCGGAATATCTTCTATTATAGGGGCAATTAATTTTATTGCTACTATTATAAACATACACCATAAAAAATTAACCTTAGATAAAATCCCCTTATTAGTTTGATCTATTTTAATCACAGCAATTTTATTACTTTTATCTCTTCCTGTATTAGCCGGAGCTATTACTATACTTCTAACAGATCGTAATTTAAATACCTCATTTTTTGATCCATCTGGGGGGGGAGACCCAATTCTATATCAACATTTATTT
MF134091.1_Tetramorium_alpestre_voucher_Herbert_C._Wagner_17791_COI	CCCCCCATTAGCATCTAATGTCTTTCACAGAGGAGCATCAATTGATCTATCAATTTTTTCTCTTCATATTGCCGGAATATCTTCTATTATAGGGGCAATTAATTTTATTGCTACTATTATAAACATACACCATAAAAAATTAACCTTAGATAAAATCCCCTTATTAGTTTGATCTATTTTAATCACAGCAATTTTATTACTTTTATCTCTTCCTGTATTAGCCGGAGCTATTACTATACTTCTAACAGATCGTAATTTAAATACCTCATTTTTTGATCCATCTGGGGGGGGAGACCCAATTCTATATCAACATTTATTT
MF134092.1_Tetramorium_alpestre_voucher_Herbert_C._Wagner_16969_COI	CCCCCCATTAGCATCTAATGTCTTTCACAGAGGGGCATCAATTGATCTATCAATTTTTTCTCTTCATATTGCCGGAATATCTTCTATTATAGGAGCAATTAATTTTATTGCTACTATTATAAACATGCACCATAAAAAATTAACTTTAGATAAAATCCCCTTATTAGTTTGATCTATTTTAATCACAGCAATTTTATTACTTTTATCTCTTCCTGTATTAGCCGGAGCTATTACTATACTTCTAACAGATCGTAATTTAAATACCTCATTTTTTGATCCATCGGGGGGGGGAGACCCAATTCTATATCAACATTTATTT
MF134093.1_Tetramorium_alpestre_voucher_Herbert_C._Wagner_17022_COI	CCCCCCATTAGCATCTAATGTCTTTCACAGAGGGGCATCAATTGATCTATCAATTTTTTCTCTTCATATTGCCGGAATATCTTCTATTATAGGAGCAATTAATTTTATTGCTACTATTATAAACATGCACCATAAAAAATTAACTTTAGATAAAATCCCCTTATTAGTTTGATCTATTTTAATCACAGCAATTTTATTACTTTTATCTCTTCCTGTATTAGCCGGAGCTATTACTATACTTCTAACAGATCGTAATTTAAATACCTCATTTTTTGATCCATCGGGGGGGGGAGACCCAATTCTATATCAACATTTATTT
MF134094.1_Tetramorium_alpestre_voucher_Herbert_C._Wagner_17023_COI	CCCCCCATTAGCATCTAATGTCTTTCACAGAGGGGCATCAATTGATCTATCAATTTTTTCTCTTCATATTGCCGGAATATCTTCTATTATAGGAGCAATTAATTTTATTGCTACTATTATAAACATGCACCATAAAAAATTAACTTTAGATAAAATCCCCTTATTAGTTTGATCTATTTTAATCACAGCAATTTTATTACTTTTATCTCTTCCTGTATTAGCCGGAGCTATTACTATACTTCTAACAGATCGTAATTTAAATACCTCATTTTTTGATCCATCGGGGGGGGGAGACCCAATTCTATATCAACATTTATTT
MF134095.1_Tetramorium_alpestre_voucher_Herbert_C._Wagner_17025_COI	CCCCCCATTAGCATCTAATGTCTTTCACAGAGGGGCATCAATTGATCTATCAATTTTTTCTCTTCATATTGCCGGAATATCTTCTATTATAGGAGCAATTAATTTTATTGCTACTATTATAAACATGCACCATAAAAAATTAACTTTAGATAAAATCCCCTTATTAGTTTGATCTATTTTAATCACAGCAATTTTATTACTTTTATCTCTTCCTGTATTAGCCGGAGCTATTACTATACTTCTAACAGATCGTAATTTAAATACCTCATTTTTTGATCCATCGGGGGGGGGAGACCCAATTCTATATCAACATTTATTT
MF134096.1_Tetramorium_alpestre_voucher_Herbert_C._Wagner_17026_COI	CCCCCCATTAGCATCTAATGTCTTTCACAGAGGGGCATCAATTGATCTATCAATTTTTTCTCTTCATATTGCCGGAATATCTTCTATTATAGGAGCAATTAATTTTATTGCTACTATTATAAACATGCACCATAAAAAATTAACTTTAGATAAAATCCCCTTATTAGTTTGATCTATTTTAATCACAGCAATTTTATTACTTTTATCTCTTCCTGTATTAGCCGGAGCTATTACTATACTTCTAACAGATCGTAATTTAAATACCTCATTTTTTGATCCATCGGGGGGGGGAGACCCAATTCTATATCAACATTTATTT
MF134097.1_Tetramorium_alpestre_voucher_Herbert_C._Wagner_17066_COI	CCCCCCATTAGCATCTAATGTCTTTCACAGAGGGGCATCAATTGATCTATCAATTTTTTCTCTTCATATTGCCGGAATATCTTCTATTATAGGAGCAATTAATTTTATTGCTACTATTATAAACATGCACCATAAAAAATTAACTTTAGATAAAATCCCCTTATTAGTTTGATCTATTTTAATCACAGCAATTTTATTACTTTTATCTCTTCCTGTATTAGCCGGAGCTATTACTATACTTCTAACAGATCGTAATTTAAATACCTCATTTTTTGATCCATCGGGGGGGGGAGACCCAATTCTATATCAACATTTATTT
MF134098.1_Tetramorium_caespitum_voucher_Herbert_C._Wagner_17005_COI	CCCCCCCCTAGCATCTAATGTCTTTCACAGAGGAGCATCAATTGATCTATCAATTTTTTCTCTTCATATTGCCGGAATATCTTCTATTATAGGAGCAATTAATTTTATTGCTACTATTATAAACATACACCATAAAAAATTAACCTTAGATAAGATCCCCTTATTAGTTTGATCTATTTTAATCACAGCAATTTTATTACTTTTATCCCTCCCTGTTTTAGCCGGAGCTATTACCATACTTCTAACAGATCGTAATTTAAATACCTCATTTTTTGATCCATCAGGAGGGGGAGACCCAATTCTATACCAACATTTATTT
MF134099.1_Tetramorium_alpestre_voucher_Herbert_C._Wagner_17063_COI	CCCCCCATTAGCATCTAATGTCTTTCACAGAGGAGCATCAATTGATCTATCAATTTTTTCTCTTCATATTGCCGGAATATCTTCTATTATAGGAGCAATTAATTTTATTGCTACTATTATAAACATGCACCATAAAAAATTAACCTTAGATAAAATCCCCTTATTAGTTTGATCTATTTTAATCACAGCAATTTTATTACTTTTATCTCTTCCTGTATTAGCCGGAGCTATTACTATACTTCTAACAGATCGTAATTTAAATACCTCATTTTTTGATCCATCAGGGGGGGGAGACCCAATTCTATATCAACATTTATTT
MF134100.1_Tetramorium_alpestre_voucher_Herbert_C._Wagner_17065_COI	CCCCCCATTAGCATCTAATGTCTTTCACAGAGGAGCATCAATTGATCTATCAATTTTTTCTCTTCATATTGCCGGAATATCTTCTATTATAGGAGCAATTAATTTTATTGCTACTATTATAAACATGCACCATAAAAAATTAACCTTAGATAAAATCCCCTTATTAGTTTGATCTATTTTAATCACAGCAATTTTATTACTTTTATCTCTTCCTGTATTAGCCGGAGCTATTACTATACTTCTAACAGATCGTAATTTAAATACCTCATTTTTTGATCCATCAGGAGGGGGGGACCCAATTCTATATCAACATTTATTT
MF134101.1_Tetramorium_caespitum_voucher_Herbert_C._Wagner_17075_COI	CCCCCCATTAGCATCTAATGTCTTTCACAGAGGAGCATCAATTGATCTATCAATTTTTTCTCTTCATATTGCCGGAATATCTTCTATTATAGGGGCAATTAATTTTATTGCTACTATTATAAACATACACCATAAAAAATTAACCTTAGATAAAATCCCCTTATTAGTTTGATCTATTTTAATCACAGCAATTTTATTACTTTTATCTCTTCCTGTATTAGCGGGGGCTATTACCATACTTCTAACAGATCGTAATTTAAATACCTCATTTTTTGATCCATCAGGAGGGGGAGACCCAATTCTATATCAACATTTATTT
MF134102.1_Tetramorium_alpestre_voucher_Herbert_C._Wagner_17101_COI	TCCCCCATTAGCATCTAATGTCTTTCACAGAGGAGCATCAATTGATCTATCAATTTTTTCTCTTCATATTGCCGGAATATCTTCTATTATAGGTGCAATTAATTTTATTGCTACTATTATAAACATGCACCATAAAAAATTAACCTTAGATAAAATCCCCTTATTAGTTTGATCTATTTTAATCACAGCAATTTTATTACTTTTATCTCTTCCTGTATTAGCCGGGGCTATTACTATACTTCTAACAGATCGTAATTTAAATACCTCATTTTTTGATCCATCGGGAGGGGGGGACCCAATTCTATATCAACATTTATTT
MF134103.1_Tetramorium_alpestre_voucher_Herbert_C._Wagner_17102_COI	TCCCCCATTAGCATCTAATGTCTTTCACAGAGGAGCATCAATTGATCTATCAATTTTTTCTCTTCATATTGCCGGAATATCTTCTATTATAGGTGCAATTAATTTTATTGCTACTATTATAAACATGCACCATAAAAAATTAACCTTAGATAAAATCCCCTTATTAGTTTGATCTATTTTAATCACAGCAATTTTATTACTTTTATCTCTTCCTGTATTAGCCGGGGCTATTACTATACTTCTAACAGATCGTAATTTAAATACCTCATTTTTTGATCCATCGGGAGGGGGGGACCCAATTCTATATCAACATTTATTT
MF134104.1_Tetramorium_alpestre_voucher_Herbert_C._Wagner_17104_COI	TCCCCCATTAGCATCTAATGTCTTTCACAGAGGAGCATCAATTGATCTATCAATTTTTTCTCTTCATATTGCCGGAATATCTTCTATTATAGGTGCAATTAATTTTATTGCTACTATTATAAACATGCACCATAAAAAATTAACCTTAGATAAAATCCCCTTATTAGTTTGATCTATTTTAATCACAGCAATTTTATTACTTTTATCTCTTCCTGTATTAGCCGGGGCTATTACTATACTTCTAACAGATCGTAATTTAAATACCTCATTTTTTGATCCATCGGGAGGGGGGGACCCAATTCTATATCAACATTTATTT
MF134105.1_Tetramorium_alpestre_voucher_Herbert_C._Wagner_17103_COI	TCCCCCATTAGCATCTAATGTCTTTCACAGAGGAGCATCAATTGATCTATCAATTTTTTCTCTTCATATTGCCGGAATATCTTCTATTATAGGTGCAATTAATTTTATTGCTACTATTATAAACATGCACCATAAAAAATTAACCTTAGATAAAATCCCCTTATTAGTTTGATCTATTTTAATCACAGCAATTTTATTACTTTTATCTCTTCCTGTATTAGCCGGGGCTATTACTATACTTCTAACAGATCGTAATTTAAATACCTCATTTTTTGATCCATCGGGAGGGGGGGACCCAATTCTATATCAACATTTATTT
MF134106.1_Tetramorium_impurum_voucher_Herbert_C._Wagner_17106_COI	CCCCCCATTAGCATCTAATATCTTTCACAGAGGCCCATCAATTGATTTATCAATTTTTTCTCTTCATATTGCAGGAATATCTTCTATTATAGGTGCAATTAATTTTATCGCTACTATTATAAATATACACCATAAAAAATTAACCTTAGATAAAATCCCTTTATTAGTTTGATCTATTTTAATTACAGCAATTCTCCTTCTTCTATCTCTTCCCGTATTAGCAGGAGCTATTACTATACTATTAACAGATCGTAATTTAAATACCTCATTTTTTGACCCATCAGGAGGAGGAGACCCAATTCTATATCAACATTTATTC
MF134107.1_Tetramorium_impurum_voucher_Herbert_C._Wagner_17112_COI	CCCCCCATTAGCATCTAATATCTTTCACAGAGGCCCATCAATTGATTTATCAATTTTTTCTCTTCATATTGCAGGAATATCTTCTATTATAGGTGCAATTAATTTTATCGCTACTATTATAAATATACACCATAAAAAATTAACCTTAGATAAAATCCCTTTATTAGTTTGATCTATTTTAATTACAGCAATTCTCCTTCTCCTATCTCTTCCCGTATTAGCAGGAGCTATTACTATACTATTAACAGATCGTAATTTAAATACCTCATTTTTTGACCCATCAGGAGGAGGAGACCCAATTCTATATCAACATTTATTC
MF134108.1_Tetramorium_staerckei_voucher_Herbert_C._Wagner_17135_COI	TCCCCCCCTAGCATCTAACATCTTTCACAGGGGTGCATCAATTGATCTATCAATTTTTTCTCTTCATATTGCTGGAATATCCTCTATTATAGGTGCAATTAATTTTATCGCTACTATTATAAATATACATCATAAAAAATTAACCTTAGATAAAATCCCATTATTAGTTTGATCTATTTTAATCACAGCAATTTTATTACTTTTATCTCTTCCTGTTTTAGCTGGGGCTATTACTATACTTCTAACAGATCGTAATTTAAATACCTCATTTTTTGATCCATCGGGAGGAGGAGACCCAATTTTATATCAACATTTATTT
MF134109.1_Tetramorium_caespitum_voucher_Herbert_C._Wagner_17138_COI	CCCCCCCTTAGCATCTAATGTCTTTCACAGAGGAGCATCAATTGATCTATCAATTTTTTCTCTTCATATTGCCGGAATATCTTCTATTATAGGAGCAATTAATTTTATTGCTACTATTATAAACATACACCATAAAAAATTAACCTTAGATAAAATTCCCTTATTAGTTTGATCTATTTTAATCACAGCAATTTTATTACTTTTATCCCTTCCCGTTTTAGCTGGAGCTATTACTATACTTCTAACAGATCGTAATTTAAATACCTCATTTTTTGATCCATCGGGAGGAGGGGACCCAATTCTGTATCAACATTTATTT
MF134110.1_Tetramorium_impurum_voucher_Herbert_C._Wagner_17142_COI	CCCCCCATTAGCATCTAATATCTTTCACAGAGGCCCATCAATTGATTTATCAATTTTTTCCCTTCATATTGCAGGGATATCTTCTATTATAGGTGCAATTAATTTTATCGCTACTATTATAAATATACATCATAAAAAATTAACCTTAGATAAAATCCCCTTATTAGTTTGATCTATTTTAATTACAGCAATTCTCCTTCTTCTATCTCTTCCCGTATTAGCAGGAGCTATTACTATACTACTAACAGATCGTAATTTAAATACCTCATTTTTTGACCCATCGGGAGGAGGAGACCCAATTCTATATCAACATTTATTC
MF134111.1_Tetramorium_alpestre_voucher_Herbert_C._Wagner_17189_COI	TCCCCCATTAGCATCTAATGTCTTTCACAGGGGGGCATCAATTGATCTATCAATTTTTTCTCTTCATATTGCCGGAATATCTTCTATTATAGGAGCAATTAATTTTATTGCTACTATTATAAACATACACCATAAAAAATTAACCTTAGATAAAATCCCCTTATTAGTTTGATCTATTTTAATCACAGCAATTTTATTACTTTTATCTCTTCCTGTATTAGCCGGGGCTATTACTATACTTCTAACAGATCGTAATTTAAATACCTCATTTTTTGATCCATCGGGGGGAGGGGATCCAATTCTATATCAACATTTATTT
MF134112.1_Tetramorium_alpestre_voucher_Herbert_C._Wagner_18633_COI	TCCCCCATTAGCATCTAATGTCTTTCACAGGGGGGCATCAATTGATCTATCAATTTTTTCTCTTCATATTGCCGGAATATCTTCTATTATAGGAGCAATTAATTTTATTGCTACTATTATAAACATACACCATAAAAAATTAACCTTAGATAAAATCCCCTTATTAGTTTGATCTATTTTAATCACAGCAATTTTATTACTTTTATCTCTTCCTGTATTAGCCGGGGCTATTACTATACTTCTAACAGATCGTAATTTAAATACCTCATTTTTTGATCCATCGGGGGGAGGGGATCCAATTCTATATCAACATTTATTT
MF134113.1_Tetramorium_alpestre_voucher_Herbert_C._Wagner_18634_COI	TCCCCCATTAGCATCTAATGTCTTTCACAGGGGGGCATCAATTGATCTATCAATTTTTTCTCTTCATATTGCCGGAATATCTTCTATTATAGGAGCAATTAATTTTATTGCTACTATTATAAACATACACCATAAAAAATTAACCTTAGATAAAATCCCCTTATTAGTTTGATCTATTTTAATCACAGCAATTTTATTACTTTTATCTCTTCCTGTATTAGCCGGGGCTATTACTATACTTCTAACAGATCGTAATTTAAATACCTCATTTTTTGATCCATCGGGGGGAGGGGATCCAATTCTATATCAACATTTATTT
MF134114.1_Tetramorium_alpestre_voucher_Herbert_C._Wagner_18638_COI	TCCCCCATTAGCATCTAATGTCTTTCACAGGGGGGCATCAATTGATCTATCAATTTTTTCTCTTCATATTGCCGGAATATCTTCTATTATAGGAGCAATTAATTTTATTGCTACTATTATAAACATACACCATAAAAAATTAACCTTAGATAAAATCCCCTTATTAGTTTGATCTATTTTAATCACAGCAATTTTATTACTTTTATCTCTTCCTGTATTAGCCGGGGCTATTACTATACTTCTAACAGATCGTAATTTAAATACCTCATTTTTTGATCCATCGGGGGGAGGGGATCCAATTCTATATCAACATTTATTT
MF134115.1_Tetramorium_fusciclava_voucher_Herbert_C._Wagner_17294_COI	TCCCCCCTTAGCATCTAACATCTTTCACAGAGGTGCATCAATTGATCTATCAATTTTTTCTCTTCATATTGCTGGAATATCCTCTATTATAGGAGCAATTAATTTTATCGCTACTATTATAAATATACATCATAAAAAATTAACCTTAGATAAAATCCCCTTATTAGTTTGATCTATTTTAATCACAGCAATTTTATTACTTTTATCCCTTCCTGTCTTAGCCGGAGCTATTACTATACTTCTAACAGATCGTAATTTAAATACCTCATTTTTTGATCCATCGGGTGGGGGGGACCCAATTCTATATCAACATTTATTT
MF134116.1_Tetramorium_caespitum_voucher_Herbert_C._Wagner_17297_COI	CCCCCCCTTAGCATCTAATGTCTTTCACAGAGGAGCATCAATTGATCTATCAATTTTTTCTCTTCATATTGCCGGAATATCTTCTATTATAGGAGCAATTAATTTTATTGCTACTATTATAAACATACACCATAAAAAATTAACCTTAGATAAAATTCCCTTATTAGTTTGATCTATTTTAATCACAGCAATTTTATTACTTTTATCCCTTCCCGTTTTAGCTGGAGCTATTACTATACTTCTAACAGATCGTAATTTAAATACCTCATTTTTTGATCCATCGGGGGGAGGGGACCCAATTCTATATCAACATTTATTT
MF134117.1_Tetramorium_hungaricum_voucher_Herbert_C._Wagner_17341_COI	TCCCCCCTTAGCATCTAATATCTTTCACAGAGGAGCATCAATTGATCTATCAATTTTTTCTCTTCATATCGCCGGAATATCTTCTATTATAGGTGCAATTAATTTTATTGCTACTATTATAAATATACACCATAAAAAATTAACTTTAGATAAAATTCCCTTATTAGTTTGATCTATTTTAATTACAGCAATTCTATTACTTTTATCTCTCCCTGTTTTAGCCGGAGCTATTACTATACTTTTAACAGATCGTAATTTAAATACCTCATTTTTTGATCCATCAGGTGGTGGGGACCCAATTCTATATCAACATTTATTT
MF134118.1_Tetramorium_hungaricum_voucher_Herbert_C._Wagner_18315_COI	TCCCCCCTTAGCATCTAATATCTTTCACAGAGGAGCATCAATTGATCTATCAATTTTTTCTCTTCATATCGCCGGAATATCTTCTATTATAGGTGCAATTAATTTTATTGCTACTATTATAAATATACACCATAAAAAATTAACTTTAGATAAAATTCCCTTATTAGTTTGATCTATTTTAATTACAGCAATTCTATTACTTTTATCTCTCCCTGTTTTAGCCGGAGCTATTACTATACTTTTAACAGATCGTAATTTAAATACCTCATTTTTTGATCCATCAGGTGGTGGGGACCCAATTCTATATCAACATTTATTT
MF134119.1_Tetramorium_caespitum_voucher_Herbert_C._Wagner_17472_COI	CCCCCCCCTAGCATCTAACATCTTTCACAGAGGAGCATCAATTGATCTATCAATTTTTTCTCTTCATATTGCCGGAATATCTTCTATTATAGGAGCAATTAATTTTATTGCTACTATTATAAACATACACCATAAAAAATTAACCTTAGATAAGATCCCCTTATTAGTTTGATCTATTTTAATCACAGCAATTTTATTACTTTTATCCCTCCCTGTTTTAGCCGGGGCTATTACCATACTTCTAACAGATCGTAATTTAAATACCTCATTTTTTGATCCATCGGGAGGGGGAGACCCAATTCTATACCAACATTTATTT
MF134120.1_Tetramorium_staerckei_voucher_Herbert_C._Wagner_17538_COI	TCCCCCCTTAGCATCTAACATCTTTCACAGAGGTGCATCAGTTGATCTATCAATTTTTTCTCTTCATATTGCCGGAATATCCTCTATTATAGGTGCAATTAATTTTATCGCTACTATTATAAATATACATCATAAAAAATTAACCTTAGATAAAATCCCATTATTAGTTTGATCTATTTTAATCACAGCAATTTTATTACTTTTATCTCTTCCTGTTTTAGCTGGAGCTATTACTATACTTCTAACAGATCGTAATTTAAATACCTCATTTTTTGATCCATCGGGAGGGGGAGACCCAATTTTATATCAACATTTATTT
MF134121.1_Tetramorium_impurum_voucher_Herbert_C._Wagner_17630_COI	CCCCCCATTAGCATCTAATATCTTTCACAGAGGCCCATCAATTGATTTATCAATTTTTTCCCTTCATATTGCAGGAATATCTTCTATTATAGGTGCAATTAATTTTATCGCTACTATTATAAATATACATCATAAAAAATTAACCTTAGATAAAATCCCCTTATTAGTTTGATCTATTTTAATTACAGCAATTCTCCTTCTTCTATCTCTTCCTGTATTAGCAGGAGCTATTACTATACTATTAACAGATCGTAATTTAAATACCTCATTTTTTGACCCATCAGGAGGGGGGGACCCAATTCTATATCAACATTTATTC
MF134122.1_Tetramorium_impurum_voucher_Herbert_C._Wagner_17662_COI	CCCCCCATTAGCATCTAATATCTTTCACAGAGGCCCATCAATTGATTTATCAATTTTTTCCCTTCATATTGCAGGAATATCTTCTATTATAGGTGCAATTAATTTTATCGCTACTATTATAAATATACATCATAAAAAATTAACCTTAGATAAAATCCCCTTATTAGTTTGATCTATTTTAATTACAGCAATTCTCCTTCTTCTATCTCTTCCCGTATTAGCAGGGGCTATTACTATACTATTAACAGATCGTAATTTAAATACCTCATTTTTTGACCCATCAGGAGGGGGGGACCCAATTCTATATCAACATTTATTC
MF134123.1_Tetramorium_caespitum_voucher_Herbert_C._Wagner_17690_COI	CCCCCCCTTAGCATCTAATGTCTTTCACAGAGGAGCATCAATTGATCTATCAATTTTTTCTCTTCATATTGCCGGAATATCTTCTATTATAGGAGCAATTAATTTTATTGCTACTATTATAAACATACACCATAAAAAATTAACCTTAGATAAAATTCCCTTATTAGTTTGATCTATTTTAATCACAGCAATTTTATTACTTTTATCCCTTCCCGTTTTAGCTGGAGCTATTACTATACTTCTAACAGATCGTAATTTAAATACCTCATTTTTTGATCCATCGGGGGGAGGGGACCCAATTCTATATCAACATTTATTT
MF134124.1_Tetramorium_caespitum_voucher_Herbert_C._Wagner_17775_COI	TCCTCCCTTAGCATCTAACATCTTTCACAGAGGTGCATCAATTGATCTATCAATTTTTTCTCTCCATATTGCCGGAATATCCTCTATTATAGGTGCAATTAATTTTATCGCTACTATTATAAATATACATCATAAAAAATTAACCTTAGATAAAATCCCCTTATTAGTTTGATCTATTTTAATCACAGCAATTTTATTACTTTTATCTCTTCCTGTTTTAGCCGGAGCTATTACTATACTTCTAACAGATCGTAATTTAAATACCTCATTTTTTGATCCATCGGGAGGGGGGGACCCAATTCTATATCAACATTTATTT
MF134125.1_Tetramorium_caespitum_voucher_Herbert_C._Wagner_17776_COI	TCCTCCCTTAGCATCTAACATCTTTCACAGAGGTGCATCAATTGATCTATCAATTTTTTCTCTCCATATTGCCGGAATATCCTCTATTATAGGTGCAATTAATTTTATCGCTACTATTATAAATATACATCATAAAAAATTAACCTTAGATAAAATCCCCTTATTAGTTTGATCTATTTTAATCACAGCAATTTTATTACTTTTATCTCTTCCTGTTTTAGCCGGAGCTATTACTATACTTCTAACAGATCGTAATTTAAATACCTCATTTTTTGATCCATCGGGAGGGGGGGACCCAATTCTATATCAACATTTATTT
MF134126.1_Tetramorium_caespitum_voucher_Herbert_C._Wagner_17782_COI	TCCCCCCTTAGCATCTAACATCTTTCACAGAGGTGCATCAATTGATCTATCAATTTTTTCTCTCCATATTGCCGGAATATCCTCTATTATAGGTGCAATTAATTTTATCGCTACTATTATAAATATACATCATAAAAAATTAACCTTAGATAAAATCCCCTTATTAGTCTGATCTATTTTAATCACAGCAATTTTATTACTTTTATCTCTTCCTGTTTTAGCCGGAGCTATTACTATACTTCTAACAGATCGTAATTTAAATACCTCATTTTTTGATCCATCGGGAGGGGGGGACCCAATTCTATATCAACATTTATTT
MF134127.1_Tetramorium_alpestre_voucher_Herbert_C._Wagner_17783_COI	CCCCCCATTAGCATCTAATGTCTTTCACAGAGGAGCATCAATTGATCTATCAATTTTTTCTCTTCATATTGCCGGAATATCTTCTATTATAGGAGCAATTAATTTTATTGCTACTATTATAAACATGCACCATAAAAAATTAACCTTAGACAAAATCCCCTTATTAGTTTGATCTATTTTAATCACAGCAATTTTATTACTTTTATCTCTTCCTGTATTAGCCGGGGCTATTACTATACTTCTAACAGATCGTAATTTAAATACCTCATTTTTTGATCCATCTGGGGGGGGAGACCCAATTCTATATCAACATTTATTT
MF134128.1_Tetramorium_alpestre_voucher_Herbert_C._Wagner_17785_COI	CCCCCCATTAGCATCTAATGTCTTTCACAGAGGAGCATCAATTGATCTATCAATTTTTTCTCTTCATATTGCCGGAATATCTTCTATTATAGGAGCAATTAATTTTATTGCTACTATTATAAACATGCACCATAAAAAATTAACCTTAGACAAAATCCCCTTATTAGTTTGATCTATTTTAATCACAGCAATTTTATTACTTTTATCTCTTCCTGTATTAGCCGGGGCTATTACTATACTTCTAACAGATCGTAATTTAAATACCTCATTTTTTGATCCATCTGGGGGGGGAGACCCAATTCTATATCAACATTTATTT
MF134129.1_Tetramorium_caespitum_voucher_Herbert_C._Wagner_17787_COI	TCCTCCCTTAGCATCTAACATCTTTCACAGAGGTGCATCAATTGATCTATCAATTTTTTCTCTCCATATTGCCGGAATATCCTCTATTATAGGTGCAATTAATTTTATCGCTACTATTATAAATATACATCATAAAAAATTAACCTTAGATAAAATCCCCTTATTAGTTTGATCTATTTTAATCACAGCAATTTTATTACTTTTATCTCTTCCTGTTTTAGCTGGAGCTATTACTATACTTCTAACAGATCGTAATTTAAATACCTCATTTTTTGATCCATCGGGAGGGGGAGACCCAATTCTATATCAACATTTATTT
MF134130.1_Tetramorium_impurum_voucher_Herbert_C._Wagner_17858_COI	CCCCCCATTAGCATCTAATATCTTTCACAGAGGCCCATCAATTGATTTATCAATTTTTTCTCTTCATATTGCAGGAATATCTTCTATTATAGGTGCAATTAATTTTATCGCTACTATTATAAATATACACCATAAAAAATTAACCTTAGATAAAATCCCTTTATTAGTTTGATCTATTTTAATTACAGCAATTCTCCTTCTCCTATCTCTTCCCGTATTAGCAGGAGCTATTACTATACTATTAACAGATCGTAATTTAAATACCTCATTTTTTGACCCATCAGGAGGAGGGGACCCAATTCTATATCAACATTTATTC
MF134131.1_Tetramorium_impurum_voucher_Herbert_C._Wagner_17886_COI	CCCCCCATTAGCATCTAATATCTTTCACAGAGGCCCATCAATTGATTTATCAATTTTTTCTCTTCATATTGCAGGAATATCTTCTATTATAGGTGCAATTAATTTTATCGCTACTATTATAAATATACACCATAAAAAATTAACCTTAGATAAAATTCCTTTATTAGTTTGATCTATTTTAATTACAGCAATTCTCCTTCTCCTATCTCTTCCCGTATTAGCAGGAGCTATTACTATACTATTAACAGATCGTAATTTAAATACCTCATTTTTTGATCCATCAGGAGGAGGAGACCCAATTCTATATCAACATTTATTC
MF134132.1_Tetramorium_impurum_voucher_Herbert_C._Wagner_17890_COI	CCCCCCATTAGCATCTAATATCTTTCACAGAGGCCCATCAATTGATTTATCAATTTTTTCTCTTCATATTGCAGGAATATCTTCTATTATAGGTGCAATTAATTTTATCGCTACTATTATAAATATACACCATAAAAAATTAACCTTAGATAAAATTCCTTTATTAGTTTGATCTATTTTAATTACAGCAATTCTCCTTCTCCTATCTCTTCCCGTATTAGCAGGAGCTATTACTATACTATTAACAGATCGTAATTTAAATACCTCATTTTTTGATCCATCAGGAGGAGGAGACCCAATTCTATATCAACATTTATTC
MF134133.1_Tetramorium_impurum_voucher_Herbert_C._Wagner_17892_COI	CCCCCCATTAGCATCTAATATCTTTCACAGAGGCCCATCAATTGATTTATCAATTTTTTCTCTTCATATTGCAGGAATATCTTCTATTATAGGTGCAATTAATTTTATCGCTACTATTATAAATATACACCATAAAAAATTAACCTTAGATAAAATTCCTTTATTAGTTTGATCTATTTTAATTACAGCAATTCTCCTTCTCCTATCTCTTCCCGTATTAGCAGGAGCTATTACTATACTATTAACAGATCGTAATTTAAATACCTCATTTTTTGATCCATCAGGAGGAGGAGACCCAATTCTATATCAACATTTATTC
MF134134.1_Tetramorium_impurum_voucher_Herbert_C._Wagner_17892n_COI	TCCTCCCTTAGCATCTAACATCTTTCACAGAGGTGCATCAATTGATCTATCAATTTTTTCTCTCCATATTGCCGGAATATCCTCTATTATAGGTGCAATTAATTTTATCGCTACTATTATAAATATACATCATAAAAAATTAACCTTAGATAAAATCCCCTTATTAGTTTGATCTATTTTAATCACAGCAATTTTATTACTTTTATCTCTTCCTGTTTTAGCCGGAGCTATTACTATACTTCTAACAGATCGTAATTTAAATACCTCATTTTTTGATCCATCGGGAGGGGGGGACCCAATTCTATATCAACATTTATTT
MF134135.1_Tetramorium_caespitum_voucher_Herbert_C._Wagner_17894_COI	TCCTCCCTTAGCATCTAACATCTTTCACAGAGGTGCATCAATTGATCTATCAATTTTTTCTCTCCATATTGCCGGAATATCCTCTATTATAGGTGCAATTAATTTTATCGCTACTATTATAAATATACATCATAAAAAATTAACCTTAGATAAAATCCCCTTATTAGTTTGATCTATTTTAATCACAGCAATTTTATTACTCTTATCTCTTCCTGTTTTAGCCGGAGCTATTACTATACTTCTAACAGATCGTAATTTAAATACCTCATTTTTTGATCCATCGGGAGGGGGGGACCCAATTCTATATCAACATTTATTT
MF134136.1_Tetramorium_alpestre_voucher_Herbert_C._Wagner_17897_COI	CCCCCCATTAGCATCTAATGTCTTTCACAGAGGGGCATCAATTGATCTATCAATTTTTTCTCTTCATATTGCCGGAATATCTTCTATTATAGGAGCAATTAATTTTATTGCTACTATTATAAACATACACCATAAAAAATTAACTTTAGATAAAATCCCCTTATTAGTTTGATCTATTTTAATCACAGCAATTTTATTACTTTTATCTCTTCCTGTATTAGCCGGAGCTATTACTATACTTCTAACAGATCGTAATTTAAATACCTCATTTTTTGATCCATCGGGAGGGGGAGACCCAATTCTATATCAACATTTATTT
MF134137.1_Tetramorium_alpestre_voucher_Herbert_C._Wagner_17900_COI	CCCCCCATTAGCATCTAATGTCTTTCACAGGGGGGCATCAATTGATCTATCAATTTTTTCTCTTCATATTGCCGGAATATCTTCTATTATAGGAGCAATTAATTTTATTGCTACTATTATAAACATGCACCATAAAAAATTAACCTTAGATAAAATCCCCTTATTAGTTTGATCTATTTTAATCACAGCAATTTTATTACTTTTATCTCTCCCTGTATTAGCCGGAGCTATTACTATGCTTCTAACAGATCGTAATTTAAATACCTCATTTTTTGACCCATCGGGAGGGGGGGATCCAATTCTATATCAACATTTATTT
MF134138.1_Tetramorium_impurum_voucher_Herbert_C._Wagner_17909_COI	CCCCCCATTAGCATCTAATATCTTTCACAGAGGCCCATCAATTGATTTATCAATTTTTTCCCTTCATATTGCAGGAATATCTTCTATTATAGGTGCAATTAATTTTATCGCTACTATTATAAATATACATCATAAAAAATTAACCTTAGATAAAATCCCCTTATTAGTTTGATCTATTTTAATTACAGCAATTCTCCTTCTTCTATCTCTTCCCGTATTAGCTGGGGCTATTACTATACTATTAACAGATCGTAATTTAAATACCTCATTTTTTGACCCATCAGGAGGAGGGGACCCAATTCTATATCAACATTTATTC
MF134139.1_Tetramorium_breviscapus_voucher_Herbert_C._Wagner_17911_COI	CCCCCCCCTAGCATCTAACATCTTTCATAGGGGAGCATCAATTGATCTATCAATTTTTTCTCTTCATATTGCCGGAATATCTTCTATTATAGGTGCAATTAATTTTATCGCTACTATTATAAATATACACCATAAAAAATTAACCTTAGATAAAATTCCCTTATTAGTTTGATCTATTTTAATTACAGCAATCTTATTACTTTTATCTCTTCCTGTTTTAGCCGGAGCTATTACTATACTTCTAACAGATCGTAATTTAAATACCTCATTTTTTGATCCATCTGGAGGAGGAGATCCAATTCTATATCAACATTTATTT
MF134140.1_Tetramorium_impurum_voucher_Herbert_C._Wagner_17916_COI	CCCCCCATTAGCATCTAATATCTTTCACAGAGGCCCATCAATTGATTTATCAATTTTTTCTCTTCATATTGCAGGAATATCTTCTATTATAGGTGCAATTAATTTTATCGCTACTATTATAAATATACACCATAAAAAATTAACCTTAGATAAAATCCCTTTATTAGTTTGATCTATTTTAATTACAGCAATTCTCCTTCTCCTATCTCTTCCCGTATTAGCAGGAGCTATTACTATACTATTAACAGATCGTAATTTAAATACCTCATTTTTTGACCCATCAGGAGGAGGGGACCCAATTCTATATCAACATTTATTC
MF134141.1_Tetramorium_caespitum_voucher_Herbert_C._Wagner_17919_COI	CCCCCCCTTAGCATCTAATGTCTTTCACAGAGGAGCATCAATTGATCTATCAATTTTTTCTCTTCATATTGCCGGAATATCTTCTATTATAGGAGCAATTAATTTTATTGCTACTATTATAAACATACACCATAAAAAATTAACCTTAGATAAAATTCCCTTATTAGTTTGATCTATTTTAATCACAGCAATTTTATTACTTTTATCCCTTCCCGTTTTAGCTGGAGCTATTACTATACTTCTAACAGATCGTAATTTAAATACCTCATTTTTTGATCCATCGGGAGGAGGGGATCCAATTCTGTATCAACATTTATTT
MF134142.1_Tetramorium_immigrans_voucher_Herbert_C._Wagner_17920_COI	TCCCCCATTAGCATCTAATATCTTTCATAGAGGCCCATCAATTGATCTATCAATTTTTTCTCTTCATATTGCAGGAATATCTTCTATTATAGGTGCAATTAATTTTATCGCTACTATTATAAACATACATCATAAAAAATTAACCTTAGATAAAATCCCCCTGTTAGTTTGATCTATTTTAATTACAGCAATTCTTCTCCTCCTATCTCTTCCCGTATTAGCAGGAGCTATTACTATACTCTTAACAGATCGTAATTTAAATACCTCATTTTTTGATCCATCAGGTGGGGGGGACCCAATTCTATATCAACATTTATTC
MF134143.1_Tetramorium_alpestre_voucher_Herbert_C._Wagner_17974_COI	TCCCCCATTAGCATCTAATGTCTTTCACAGGGGGGCATCAATTGATCTATCAATTTTTTCTCTTCATATTGCCGGAATATCTTCTATTATAGGAGCAATTAATTTTATTGCTACTATTATAAACATACACCATAAAAAATTAACCTTAGATAAAATCCCCTTATTAGTTTGATCTATTTTAATCACAGCAATTTTATTACTTTTATCTCTTCCTGTATTAGCCGGGGCTATTACTATACTTCTAACAGATCGTAATTTAAATACCTCATTTTTTGATCCATCGGGGGGAGGGGATCCAATTCTATATCAACATTTATTT
MF134144.1_Tetramorium_alpestre_voucher_Herbert_C._Wagner_18025_COI	TCCCCCATTAGCATCTAATGTCTTTCACAGGGGGGCATCAATTGATCTATCAATTTTTTCTCTTCATATTGCCGGAATATCTTCTATTATAGGAGCAATTAATTTTATTGCTACTATTATAAACATACACCATAAAAAATTAACCTTAGATAAAATCCCCTTATTAGTTTGATCTATTTTAATCACAGCAATTTTATTACTTTTATCTCTTCCTGTATTAGCCGGGGCTATTACTATACTTCTAACAGATCGTAATTTAAATACCTCATTTTTTGATCCATCGGGGGGAGGGGATCCAATTCTATATCAACATTTATTT
MF134145.1_Tetramorium_caespitum_voucher_Herbert_C._Wagner_17987_COI	CCCCCCCTTAGCATCTAATGTCTTTCACAGAGGAGCATCAATTGATCTATCAATTTTTTCTCTTCATATTGCCGGAATATCTTCTATTATAGGAGCAATTAATTTTATTGCTACTATTATAAACATACACCATAAAAAATTAACCTTAGATAAAATTCCCTTATTAGTTTGATCTATTTTAATCACAGCAATTTTATTACTTTTATCCCTTCCCGTTTTAGCTGGAGCTATTACTATACTTCTAACAGATCGTAATTTAAATACCTCATTTTTTGATCCATCGGGAGGAGGGGACCCAATTCTATATCAACATTTATTT
MF134146.1_Tetramorium_caespitum_voucher_Herbert_C._Wagner_17999_COI	CCCCCCCTTAGCATCTAATGTCTTTCACAGAGGAGCATCAATTGATCTATCAATTTTTTCTCTTCATATTGCCGGAATATCTTCTATTATAGGAGCAATTAATTTTATTGCTACTATTATAAACATACACCATAAAAAATTAACCTTAGATAAAATTCCCTTATTAGTTTGATCTATTTTAATCACAGCAATTTTATTACTTTTATCCCTTCCCGTTTTAGCTGGAGCTATTACTATACTTCTAACAGATCGTAATTTAAATACCTCATTTTTTGATCCATCGGGAGGAGGGGACCCAATTCTATATCAACATTTATTT
MF134147.1_Tetramorium_caespitum_voucher_Herbert_C._Wagner_17983_COI	CCCCCCCTTAGCATCTAATGTCTTTCACAGAGGAGCATCAATTGATCTATCAATTTTTTCTCTTCATATTGCCGGAATATCTTCTATTATAGGAGCAATTAATTTTATTGCTACTATTATAAACATACACCATAAAAAATTAACCTTAGATAAAATTCCCTTATTAGTTTGATCTATTTTAATCACAGCAATTTTATTACTTTTATCCCTTCCCGTTTTAGCTGGAGCTATTACTATACTTCTAACAGATCGTAATTTAAATACCTCATTTTTTGATCCATCGGGAGGGGGGGACCCAATTCTATATCAACATTTATTT
MF134148.1_Tetramorium_caespitum_voucher_Herbert_C._Wagner_18006_COI	CCCCCCCTTAGCATCTAATGTCTTTCACAGAGGAGCATCAATTGATCTATCAATTTTTTCTCTTCATATTGCCGGAATATCTTCTATTATAGGAGCAATTAATTTTATTGCTACTATTATAAACATACACCATAAAAAATTAACCTTAGATAAAATTCCCTTATTAGTTTGATCTATTTTAATCACAGCAATTTTATTACTTTTATCCCTTCCCGTTTTAGCTGGAGCTATTACTATACTTCTAACAGATCGTAATTTAAATACCTCATTTTTTGATCCATCGGGAGGGGGGGACCCAATTCTATATCAACATTTATTT
MF134149.1_Tetramorium_alpestre_voucher_Herbert_C._Wagner_18018_COI	TCCCCCATTAGCATCTAATGTCTTTCACAGGGGGGCATCAATTGATCTATCAATTTTTTCTCTTCATATTGCCGGAATATCTTCTATTATAGGAGCAATTAATTTTATTGCTACTATTATAAACATACACCATAAAAAATTAACCTTAGATAAAATCCCCTTATTAGTTTGATCTATTTTAATCACAGCAATTTTATTACTTTTATCTCTTCCTGTATTAGCCGGGGCTATTACTATACTTCTAACAGATCGTAATTTAAATACCTCATTTTTTGATCCATCGGGGGGAGGGGATCCAATTCTATATCAACATTTATTT
MF134150.1_Tetramorium_hungaricum_voucher_Herbert_C._Wagner_18316_COI	CCCCCCCTTAGCATCTAATATCTTTCACAGAGGAGCATCAATTGATCTATCAATTTTTTCTCTTCATATCGCCGGAATATCTTCTATTATAGGTGCAATTAATTTTATTGCTACTATTATAAATATACACCATAAAAAATTAACTTTAGATAAAATTCCCTTATTAGTTTGATCTATTTTAATTACAGCAATTCTATTACTTTTATCTCTCCCTGTTTTAGCCGGAGCTATTACTATACTTTTAACAGATCGTAATTTAAATACCTCATTTTTTGATCCATCAGGTGGTGGGGACCCAATTCTATATCAACATTTATTT
MF134151.1_Tetramorium_caespitum_voucher_Herbert_C._Wagner_18362_COI	CCCCCCCCTAGCATCTAATGTCTTTCACAGAGGAGCATCAATTGATCTATCAATTTTTTCTCTTCATATTGCCGGAATATCTTCTATTATAGGAGCAATTAATTTTATTGCTACTATTATAAACATACACCATAAAAAATTAACCTTAGATAAGATCCCCTTATTAGTTTGATCTATTTTAATCACAGCAATTTTATTACTTTTATCCCTCCCTGTTTTAGCCGGAGCTATTACCATACTTCTAACAGATCGTAATTTAAATACCTCATTTTTTGATCCATCAGGAGGGGGAGACCCAATTCTATACCAACATTTATTT
MF134152.1_Tetramorium_indocile_voucher_Herbert_C._Wagner_18370_COI	CCCCCCCCTAGCATCTAATGTCTTTCACAGAGGCGCATCAATTGATCTATCAATTTTTTCTCTTCATATTGCCGGAATATCTTCTATTATAGGTGCAATTAATTTTATCGCTACTATTATAAACATACATCATAAAAAATTAACCTTAGATAAAATCCCCTTATTAGTTTGATCTATTTTAATCACAGCAATTTTATTACTTTTATCTCTTCCTGTCTTAGCCGGAGCTATTACTATACTTCTAACAGATCGTAATTTAAATACCTCATTTTTTGATCCTTCGGGGGGGGGGGATCCAATTCTATATCAACATTTATTT
MF134153.1_Tetramorium_caespitum_voucher_Herbert_C._Wagner_16819_COI	CCCCCCATTAGCATCTAATGTCTTTCACAGAGGAACATCAATTGATCTATCAATTTTTTCTCTTCATATTGCCGGAATATCTTCTATTATAGGAGCAATTAATTTTATTGCTACTATTATAAACATACACCATAAAAAATTAACCTTAGATAAAATCCCCTTATTAGTTTGATCTATTTTAATCACAGCAATTTTATTACTTTTATCTCTTCCTGTATTAGCAGGGGCTATTACCATACTTCTAACAGATCGTAATTTAAATACCTCATTTTTTGATCCATCGGGAGGAGGGGACCCAATTCTGTATCAACATTTATTT
MF134154.1_Tetramorium_caespitum_voucher_Herbert_C._Wagner_17136_COI	CCCCCCCTTAGCATCTAATGTCTTTCACAGAGGAGCATCAATTGATCTATCAATTTTTTCTCTTCATATTGCCGGAATATCTTCTATTATAGGAGCAATTAATTTTATTGCTACTATTATAAACATACACCATAAAAAATTAACCTTAGATAAAATTCCCTTATTAGTTTGATCTATTTTAATCACAGCAATTTTATTACTTTTATCCCTTCCCGTTTTAGCTGGAGCTATTACTATACTTCTAACAGATCGTAATTTAAATACCTCATTTTTTGATCCATCGGGAGGAGGGGACCCAATTCTGTATCAACATTTATTT
MF134155.1_Tetramorium_caespitum_voucher_Herbert_C._Wagner_17149_COI	CCCCCCCTTAGCATCTAATGTCTTTCACAGAGGAGCATCAATTGATCTATCAATTTTTTCTCTTCATATTGCCGGAATATCTTCTATTATAGGAGCAATTAATTTTATTGCTACTATTATAAACATACACCATAAAAAATTAACCTTAGATAAAATTCCCTTATTAGTTTGATCTATTTTAATCACAGCAATTTTATTACTTTTATCCCTTCCCGTTTTAGCTGGAGCTATTACTATACTTCTAACAGATCGTAATTTAAATACCTCATTTTTTGATCCATCGGGGGGAGGGGACCCAATTCTATATCAACATTTATTT
MF134156.1_Tetramorium_fusciclava_voucher_Herbert_C._Wagner_17153_COI	CCCCCCCTTAGCATCTAACATCTTTCACAGAGGTGCATCAATTGATCTATCAATTTTTTCCCTTCATATTGCTGGAATATCCTCTATTATAGGTGCAATTAATTTTATCGCTACTATTATAAATATACATCATAAAAAATTAACCTTAGATAAAATCCCCTTATTAGTTTGATCTATTTTAATCACAGCAATTTTATTACTTTTATCCCTTCCTGTCTTAGCCGGAGCTATTACTATACTTCTAACAGATCGTAATTTAAATACCTCATTTTTTGACCCATCGGGTGGGGGGGACCCAATTCTATATCAACATTTATTT
MF134157.1_Tetramorium_fusciclava_voucher_Herbert_C._Wagner_17155_COI	CCCCCCCTTAGCATCTAACATCTTTCACAGAGGTGCATCAATTGATCTATCAATTTTTTCCCTTCATATTGCTGGAATATCCTCTATTATAGGTGCAATTAATTTTATCGCTACTATTATAAATATACATCATAAAAAATTAACCTTAGATAAAATCCCCTTATTAGTTTGATCTATTTTAATCACAGCAATTTTATTACTTTTATCCCTTCCTGTCTTAGCCGGAGCTATTACTATACTTCTAACAGATCGTAATTTAAATACCTCATTTTTTGACCCATCGGGTGGGGGGGACCCAATTCTATATCAACATTTATTT
MF134158.1_Tetramorium_fusciclava_voucher_Herbert_C._Wagner_17736_COI	CCCCCCCTTAGCATCTAACATCTTTCACAGAGGTGCATCAATTGATCTATCAATTTTTTCCCTTCATATTGCTGGAATATCCTCTATTATAGGTGCAATTAATTTTATCGCTACTATTATAAATATACATCATAAAAAATTAACCTTAGATAAAATCCCCTTATTAGTTTGATCTATTTTAATCACAGCAATTTTATTACTTTTATCCCTTCCTGTCTTAGCCGGAGCTATTACTATACTTCTAACAGATCGTAATTTAAATACCTCATTTTTTGACCCATCGGGTGGGGGGGACCCAATTCTATATCAACATTTATTT
MF134159.1_Tetramorium_fusciclava_voucher_Herbert_C._Wagner_17740_COI	CCCCCCCTTAGCATCTAACATCTTTCACAGAGGTGCATCAATTGATCTATCAATTTTTTCCCTTCATATTGCTGGAATATCCTCTATTATAGGTGCAATTAATTTTATCGCTACTATTATAAATATACATCATAAAAAATTAACCTTAGATAAAATCCCCTTATTAGTTTGATCTATTTTAATCACAGCAATTTTATTACTTTTATCCCTTCCTGTCTTAGCCGGAGCTATTACTATACTTCTAACAGATCGTAATTTAAATACCTCATTTTTTGACCCATCGGGTGGGGGGGACCCAATTCTATATCAACATTTATTT
MF134160.1_Tetramorium_fusciclava_voucher_Herbert_C._Wagner_17745_COI	CCCCCCCTTAGCATCTAACATCTTTCACAGAGGTGCATCAATTGATCTATCAATTTTTTCCCTTCATATTGCTGGAATATCCTCTATTATAGGTGCAATTAATTTTATCGCTACTATTATAAATATACATCATAAAAAATTAACCTTAGATAAAATCCCCTTATTAGTTTGATCTATTTTAATCACAGCAATTTTATTACTTTTATCCCTTCCTGTCTTAGCCGGAGCTATTACTATACTTCTAACAGATCGTAATTTAAATACCTCATTTTTTGACCCATCGGGTGGGGGGGACCCAATTCTATATCAACATTTATTT
MF134161.1_Tetramorium_staerckei_voucher_Herbert_C._Wagner_17314_COI	TCCCCCCTTAGCATCTAACATCTTTCACAGAGGTGCATCAATTGATCTATCAATTTTTTCTCTTCATATTGCCGGAATATCCTCTATTATAGGTGCAATTAATTTTATCGCTACTATTATAAATATACATCATAAAAAATTAACCTTAGATAAAATCCCATTATTAGTTTGATCTATTTTAATCACAGCAATTTTATTACTTTTATCTCTTCCTGTTTTAGCTGGGGCTATTACTATACTTCTAACAGATCGTAATTTAAATACCTCATTTTTTGATCCATCGGGGGGAGGAGACCCAATTTTATATCAACATTTATTT
MF134162.1_Tetramorium_impurum_voucher_Herbert_C._Wagner_17396_COI	CCCCCCATTAGCATCTAATATCTTTCACAGAGGCCCATCAATTGATTTATCAATTTTTTCCCTTCATATTGCAGGGATATCTTCTATTATAGGTGCAATTAATTTTATCGCTACTATTATAAATATACATCATAAAAAATTAACCTTAGATAAAATCCCCTTATTAGTTTGATCTATTTTAATTACAGCAATTCTCCTTCTTCTATCTCTTCCCGTATTAGCAGGAGCTATTACTATACTACTAACAGATCGTAATTTAAATACCTCATTTTTTGACCCATCGGGAGGGGGAGACCCAATTCTATATCAACATTTATTC
MF134163.1_Tetramorium_caespitum_voucher_Herbert_C._Wagner_17406_COI	CCCCCCATTAGCATCTAATGTCTTTCACAGAGGAGCATCAATTGATCTATCAATTTTTTCTCTTCATATTGCCGGAATATCTTCTATTATAGGAGCAATTAATTTTATTGCTACTATTATAAACATACACCATAAAAAATTAACCTTAGATAAAATCCCCTTATTAGTTTGATCTATTTTAATCACAGCAATTTTATTACTTTTATCTCTTCCTGTATTAGCAGGGGCTATTACCATACTTCTAACAGATCGTAATTTAAATACCTCATTTTTTGATCCATCAGGAGGAGGGGACCCAATTCTGTATCAACATTTATTT
MF134164.1_Tetramorium_caespitum_voucher_Herbert_C._Wagner_17408_COI	CCCCCCATTAGCATCTAATGTCTTTCACAGAGGAGCATCAATTGATCTATCAATTTTTTCTCTTCATATTGCCGGAATATCTTCTATTATAGGAGCAATTAATTTTATTGCTACTATTATAAACATACACCATAAAAAATTAACCTTAGATAAAATCCCCTTATTAGTTTGATCTATTTTAATCACAGCAATTTTATTACTTTTATCTCTTCCTGTATTAGCAGGGGCTATTACCATACTTCTAACAGATCGTAATTTAAATACCTCATTTTTTGATCCATCGGGAGGAGGGGACCCAATTCTGTATCAACATTTATTT
MF134165.1_Tetramorium_caespitum_voucher_Herbert_C._Wagner_17481_COI	TCCCCCCTTAGCATCTAATGTCTTTCACAGAGGAGCATCAATTGATCTATCAATTTTTTCTCTTCATATTGCCGGAATATCTTCTATTATAGGAGCAATTAATTTTATTGCTACTATTATAAACATACACCATAAAAAATTAACCTTAGATAAAATTCCCTTATTAGTTTGATCTATTTTAATCACAGCAATTTTATTACTTTTATCCCTTCCCGTTTTAGCTGGAGCTATTACTATACTTCTAACAGATCGTAATTTAAATACCTCATTTTTTGATCCATCGGGAGGAGGGGACCCAATTCTGTATCAACATTTATTT
MF134166.1_Tetramorium_immigrans_voucher_Herbert_C._Wagner_17486_COI	CCCCCCATTAGCATCTAATATCTTTCATAGAGGCCCATCAATTGATCTATCAATTTTTTCTCTTCATATTGCAGGAATATCTTCTATTATAGGTGCAATTAATTTTATCGCTACTATTATAAACATACATCATAAAAAATTAACCTTAGATAAAATCCCCCTGTTAGTTTGATCTATTTTAATTACAGCAATTCTTCTCCTCCTATCTCTTCCCGTATTAGCAGGAGCTATTACTATACTCTTAACAGATCGTAATTTAAATACCTCATTTTTTGATCCATCAGGAGGGGGGGACCCAATTCTATATCAACATTTATTC
MF134167.1_Tetramorium_caespitum_voucher_Herbert_C._Wagner_17563_COI	CCCCCCCTTAGCATCTAATGTCTTTCACAGAGGAGCATCAATTGATCTATCAATTTTTTCTCTTCATATTGCCGGAATATCTTCTATTATAGGAGCAATTAATTTTATTGCTACTATTATAAACATACACCATAAAAAATTAACCTTAGATAAAATTCCCTTATTAGTTTGATCTATTTTAATCACAGCAATTTTATTACTTTTATCCCTTCCCGTTTTAGCTGGAGCTATTACTATACTTCTAACAGATCGTAATTTAAATACCTCATTTTTTGATCCATCGGGAGGAGGGGACCCAATTCTGTATCAACATTTATTT
MF134168.1_Tetramorium_immigrans_voucher_Herbert_C._Wagner_17575_COI	TCCCCCATTAGCATCTAATATCTTTCATAGAGGCCCATCAATTGATCTATCAATTTTTTCTCTTCATATTGCAGGAATATCTTCTATTATAGGTGCAATTAATTTTATCGCTACTATTATAAACATACATCATAAAAAATTAACCTTAGATAAAATCCCCCTGTTAGTTTGATCTATTTTAATTACAGCAATTCTTCTCCTCCTATCTCTTCCCGTATTAGCAGGAGCTATTACTATACTCTTAACAGATCGTAATTTAAATACCTCATTTTTTGATCCATCAGGTGGGGGGGACCCAATTCTATATCAACATTTATTC
MF134169.1_Tetramorium_impurum_voucher_Herbert_C._Wagner_17580_COI	CCCCCCATTAGCATCTAATATCTTTCATAGAGGCCCATCAATTGATTTATCAATTTTTTCCCTTCATATTGCAGGGATATCTTCTATTATAGGTGCAATTAATTTTATCGCTACTATTATAAATATACATCATAAAAAATTAACCTTAGATAAAATCCCCTTATTAGTTTGATCTATTTTAATTACAGCAATTCTCCTTCTTCTATCTCTTCCCGTATTAGCAGGGGCTATTACTATACTATTAACAGATCGTAATTTAAATACCTCATTTTTTGACCCATCGGGGGGGGGGGACCCAATTCTATATCAACATTTATTC
MF134170.1_Tetramorium_immigrans_voucher_Herbert_C._Wagner_17583_COI	TCCCCCATTAGCATCTAATATCTTTCATAGAGGCCCATCAATTGATCTATCAATTTTTTCTCTTCATATTGCAGGAATATCTTCTATTATAGGTGCAATTAATTTTATCGCTACTATTATAAACATACATCATAAAAAATTAACCTTAGATAAAATCCCCCTGTTAGTTTGATCTATTTTAATTACAGCAATTCTTCTCCTCCTATCTCTTCCCGTATTAGCAGGAGCTATTACTATACTCTTAACAGATCGTAATTTAAATACCTCATTTTTTGATCCATCGGGTGGGGGGGACCCAATTCTATATCAACATTTATTC
MF134171.1_Tetramorium_immigrans_voucher_Herbert_C._Wagner_17584_COI	TCCCCCATTAGCATCTAATATCTTTCATAGAGGCCCATCAATTGATCTATCAATTTTTTCTCTTCATATTGCAGGAATATCTTCTATTATAGGTGCAATTAATTTTATCGCTACTATTATAAACATACATCATAAAAAATTAACCTTAGATAAAATCCCCCTGTTAGTTTGATCTATTTTAATTACAGCAATTCTTCTCCTCCTATCTCTTCCCGTATTAGCAGGAGCTATTACTATACTCTTAACAGATCGTAATTTAAATACCTCATTTTTTGATCCATCAGGTGGGGGGGACCCAATTCTATATCAACATTTATTC
MF134172.1_Tetramorium_caespitum_voucher_Herbert_C._Wagner_17699_COI	CCCCCCCCTAGCATCTAACGTCTTTCACAGAGGAGCATCAATTGATCTATCAATTTTTTCTCTTCATATTGCCGGAATATCTTCTATTATAGGAGCAATTAATTTTATTGCTACTATTATAAACATACACCATAAAAAATTAACCTTAGATAAGATCCCCTTATTAGTTTGATCTATTTTAATCACAGCAATTTTATTACTTTTATCCCTCCCTGTTTTAGCCGGGGCTATTACCATACTTCTAACAGATCGTAATTTAAATACCTCATTTTTTGATCCATCGGGAGGGGGAGACCCAATTCTATACCAACATTTATTT
MF134173.1_Tetramorium_impurum_voucher_Herbert_C._Wagner_17846_COI	CCCCCCATTAGCATCTAATATCTTTCACAGAGGCCCATCAATTGATTTATCAATTTTTTCTCTTCATATTGCAGGAATATCTTCTATTATAGGTGCAATTAATTTTATCGCTACTATTATAAATATACACCATAAAAAATTAACCTTAGATAAAATCCCTTTATTAGTTTGATCTATTTTAATTACAGCAATTCTCCTTCTCCTATCTCTTCCCGTATTAGCAGGAGCTATTACTATACTATTAACAGATCGTAATTTAAATACCTCATTTTTTGACCCATCAGGAGGGGGAGACCCAATTCTATATCAACATTTATTC
MF134174.1_Tetramorium_impurum_voucher_Herbert_C._Wagner_17859_COI	CCCCCCATTAGCATCTAATATCTTTCACAGAGGCCCATCAATTGATTTATCAATTTTTTCTCTTCATATTGCAGGAATATCTTCTATTATAGGTGCAATTAATTTTATCGCTACTATTATAAATATACACCATAAAAAATTAACCTTAGATAAAATCCCTTTATTAGTTTGATCTATTTTAATTACAGCAATTCTCCTTCTCCTATCTCTTCCCGTATTAGCAGGAGCTATTACTATACTATTAACAGATCGTAATTTAAATACCTCATTTTTTGACCCATCAGGAGGAGGGGACCCAATTCTATATCAACATTTATTC
MF134175.1_Tetramorium_impurum_voucher_Herbert_C._Wagner_17881_COI	CCCCCCATTAGCATCTAATATCTTTCACAGAGGCCCATCAATTGATTTATCAATTTTTTCTCTTCATATTGCAGGAATATCTTCTATTATAGGTGCAATTAATTTTATCGCTACTATTATAAATATACACCATAAAAAATTAACCTTAGATAAAATCCCTTTATTAGTTTGATCTATTTTAATTACAGCAATTCTCCTTCTCCTATCTCTTCCCGTATTAGCAGGAGCTATTACTATACTATTAACAGATCGTAATTTAAATACCTCATTTTTTGACCCATCAGGAGGAGGAGACCCAATTCTATATCAACATTTATTC
MF134176.1_Tetramorium_caespitum_voucher_Herbert_C._Wagner_17884_COI	TCCTCCCTTAGCATCTAACATCTTTCACAGAGGCGCATCAATTGATCTATCAATTTTTTCTCTCCATATTGCCGGAATATCCTCTATTATAGGCGCAATTAATTTTATCGCTACTATTATAAATATACATCATAAAAAATTAACCTTAGATAAAATCCCCTTATTAGTTTGATCTATTTTAATCACAGCAATTTTATTACTTTTATCTCTTCCTGTTTTAGCCGGAGCTATTACTATACTTCTAACAGATCGTAATTTAAATACCTCATTTTTTGATCCATCGGGAGGGGGAGACCCAATTCTATATCAACATTTATTT
MF134177.1_Tetramorium_caespitum_voucher_Herbert_C._Wagner_17885_COI	TCCTCCCTTAGCATCTAACATCTTTCACAGAGGCGCATCAATTGATCTGTCAATTTTTTCTCTCCATATTGCCGGAATATCCTCTATTATAGGCGCAATTAATTTTATCGCTACTATTATAAATATACATCATAAAAAATTAACCTTAGATAAAATCCCCTTATTAGTTTGATCTATTTTAATCACAGCAATTTTATTACTTTTATCTCTTCCTGTTTTAGCCGGAGCTATTACTATACTTCTAACAGATCGTAATTTAAATACCTCATTTTTTGATCCATCGGGAGGGGGAGACCCAATTCTATATCAACATTTATTT
MF134178.1_Tetramorium_impurum_voucher_Herbert_C._Wagner_17891_COI	CCCCCCATTAGCATCTAATATCTTTCACAGAGGCCCATCAATTGATTTATCAATTTTTTCTCTTCATATTGCAGGAATATCTTCTATTATAGGTGCAATTAATTTTATCGCTACTATTATAAATATACACCATAAAAAATTAACCTTAGATAAAATTCCTTTATTAGTTTGATCTATTTTAATTACAGCAATTCTCCTTCTCCTATCTCTTCCCGTATTAGCAGGAGCTATTACTATACTATTAACAGATCGTAATTTAAATACCTCATTTTTTGATCCATCAGGAGGAGGGGACCCAATTCTATATCAACATTTATTC
MF134179.1_Tetramorium_impurum_voucher_Herbert_C._Wagner_17907_COI	CCCCCCATTAGCATCTAATATCTTTCACAGAGGCCCATCAATTGATTTATCAATTTTTTCCCTTCATATTGCAGGAATATCTTCTATTATAGGTGCAATTAATTTTATCGCTACTATTATAAATATACATCATAAAAAATTAACCTTAGATAAAATCCCCTTATTAGTTTGATCTATTTTAATTACAGCAATTCTCCTTCTTCTATCTCTTCCTGTATTAGCAGGAGCTATTACTATACTATTAACAGATCGTAATTTAAATACCTCATTTTTTGACCCATCAGGAGGGGGGGACCCAATTCTATATCAACATTTATTC
MF134180.1_Tetramorium_alpestre_voucher_Herbert_C._Wagner_18070_COI	TCCCCCATTAGCATCTAATGTCTTTCACAGGGGGGCATCAATTGATCTATCAATTTTTTCTCTTCATATTGCCGGAATATCTTCTATTATAGGAGCAATTAATTTTATTGCTACTATTATAAACATACACCATAAAAAATTAACCTTAGATAAAATCCCCTTATTAGTTTGATCTATTTTAATCACAGCAATTTTATTACTTTTATCTCTTCCTGTATTAGCCGGGGCTATTACTATACTTCTAACAGATCGTAATTTAAATACCTCATTTTTTGATCCATCGGGGGGAGGAGATCCAATTCTATATCAACATTTATTT
MF134181.1_Tetramorium_breviscapus_voucher_Herbert_C._Wagner_18071_COI	CCCCCCCCTAGCATCTAACATCTTTCATAGGGGAGCATCAATTGATCTATCAATTTTTTCTCTTCATATTGCCGGAATATCTTCTATTATAGGTGCAATTAATTTTATCGCTACTATTATAAATATACACCATAAAAAATTAACCTTAGATAAAATTCCCTTATTAGTTTGATCTATTTTAATTACAGCAATCTTATTACTTTTATCTCTTCCTGTTTTAGCCGGAGCTATTACTATACTTCTAACAGATCGTAATTTAAATACCTCATTTTTTGATCCATCTGGAGGAGGAGATCCAATTCTATATCAACATTTATTT
MF134182.1_Tetramorium_breviscapus_voucher_Herbert_C._Wagner_18086_COI	CCCCCCCCTAGCATCTAACATCTTTCATAGGGGAGCATCAATTGATCTATCAATTTTTTCTCTTCATATTGCCGGAATATCTTCTATTATAGGTGCAATTAATTTTATCGCTACTATTATAAATATACACCATAAAAAATTAACCTTAGATAAAATTCCCTTATTAGTTTGATCTATTTTAATTACAGCAATCTTATTACTTTTATCTCTTCCTGTTTTAGCCGGAGCTATTACTATACTTCTAACAGATCGTAATTTAAATACCTCATTTTTTGATCCATCTGGAGGAGGAGATCCAATTCTATATCAACATTTATTT
MF134183.1_Tetramorium_immigrans_voucher_Herbert_C._Wagner_18219_COI	TCCCCCATTAGCATCTAATATCTTTCATAGAGGCCCATCAATTGATCTATCAATTTTTTCTCTTCATATTGCAGGAATATCTTCTATTATAGGTGCAATTAATTTTATCGCTACTATTATAAACATACATCATAAAAAATTAACCTTAGATAAAATCCCCCTGTTAGTTTGATCTATTTTAATTACAGCAATTCTTCTCCTCCTATCTCTTCCCGTATTAGCAGGAGCTATTACTATACTCTTAACAGATCGTAATTTAAATACCTCATTTTTTGATCCATCAGGTGGGGGGGACCCAATTCTATATCAACATTTATTC
MF134184.1_Tetramorium_immigrans_voucher_Herbert_C._Wagner_18233_COI	TCCCCCATTAGCATCTAATATCTTTCATAGAGGCCCATCAATTGATCTATCAATTTTTTCTCTTCATATTGCAGGAATATCTTCTATTATAGGTGCAATTAATTTTATCGCTACTATTATAAACATACATCATAAAAAATTAACCTTAGATAAAATCCCCCTGTTAGTTTGATCTATTTTAATTACAGCAATTCTTCTCCTCCTATCTCTTCCCGTATTAGCAGGAGCTATTACTATACTCTTAACAGATCGTAATTTAAATACCTCATTTTTTGATCCATCGGGTGGGGGGGACCCAATTCTATATCAACATTTATTC
MF134185.1_Tetramorium_impurum_voucher_Herbert_C._Wagner_18324_COI	CCCCCCATTAGCATCTAATATCTTTCACAGAGGCCCATCAATTGATTTATCAATTTTTTCCCTTCATATTGCAGGAATATCTTCTATTATAGGTGCAATTAATTTTATCGCTACTATTATAAATATACATCATAAAAAATTAACCTTAGATAAAATCCCCTTATTAGTTTGATCTATTTTAATTACAGCAATTCTCCTTCTTCTATCTCTTCCCGTATTAGCAGGAGCTATTACTATACTATTAACAGATCGTAATTTAAATACCTCATTTTTTGACCCATCAGGAGGGGGGGACCCAATTCTATATCAACATTTATTC
MF134186.1_Tetramorium_caespitum_voucher_Herbert_C._Wagner_18358_COI	CCCCCCCCTAGCATCTAATGTCTTTCACAGAGGAGCATCAATTGATCTATCAATTTTTTCTCTTCATATTGCCGGAATATCTTCTATTATAGGAGCAATTAATTTTATTGCTACTATTATAAACATACACCATAAAAAATTAACCTTAGATAAGATCCCCTTATTAGTTTGATCTATTTTAATCACAGCAATTTTATTACTTTTATCCCTCCCTGTTTTAGCCGGAGCTATTACCATACTTCTAACAGATCGTAATTTAAATACCTCATTTTTTGATCCATCAGGGGGGGGAGACCCAATTCTATACCAACATTTATTT
MF134187.1_Tetramorium_caespitum_voucher_Herbert_C._Wagner_18399_COI	CCCCCCCCTAGCATCTAATGTCTTTCACAGAGGAGCATCAATTGATCTATCAATTTTTTCTCTTCATATTGCCGGAATATCTTCTATTATAGGAGCAATTAATTTTATTGCTACTATTATAAACATACACCATAAAAAATTAACCTTAGATAAGATCCCCTTATTAGTTTGATCTATTTTAATCACAGCAATTTTATTACTTTTATCCCTCCCTGTTTTAGCCGGAGCTATTACCATACTTCTAACAGATCGTAATTTAAATACCTCATTTTTTGATCCATCAGGGGGGGGAGACCCAATTCTATACCAACATTTATTT
MF134188.1_Tetramorium_caespitum_voucher_Herbert_C._Wagner_18428_COI	CCCCCCCTTAGCATCTAATGTCTTTCACAGAGGAGCATCAATTGATCTATCAATTTTTTCTCTTCATATTGCCGGAATATCTTCTATTATAGGAGCAATTAATTTTATTGCTACTATTATAAACATACACCATAAAAAATTAACCTTAGATAAAATTCCCTTATTAGTTTGATCTATTTTAATCACAGCAATTTTATTACTTTTATCCCTTCCCGTTTTAGCTGGAGCTATTACTATACTTCTAACAGATCGTAATTTAAATACCTCATTTTTTGATCCATCGGGGGGAGGGGACCCAATTCTATATCAACATTTATTT
MF134189.1_Tetramorium_caespitum_voucher_Herbert_C._Wagner_18453_COI	CCCCCCATTAGCATCTAATGTCTTTCACAGAGGAGCATCAATTGATCTATCAATTTTTTCTCTTCATATTGCCGGAATATCTTCTATTATAGGAGCAATTAATTTTATTGCTACTATTATAAACATACACCATAAAAAATTAACCTTAGATAAAATCCCCTTATTAGTTTGATCTATTTTAATCACAGCAATTTTATTACTTTTATCTCTTCCTGTATTAGCAGGGGCTATTACCATACTTCTAACAGATCGTAATTTAAATACCTCATTTTTTGATCCATCGGGAGGGGGGGACCCAATTCTGTATCAACATTTATTT
MF134190.1_Tetramorium_caespitum_voucher_Herbert_C._Wagner_18470_COI	CCCCCCATTAGCATCTAATGTCTTTCACAGAGGAGCATCAATTGATCTATCAATTTTTTCTCTTCATATTGCCGGAATATCTTCTATTATAGGAGCAATTAATTTTATTGCTACTATTATAAACATACACCATAAAAAATTAACCTTAGATAAAATCCCCTTATTAGTTTGATCTATTTTAATCACAGCAATTTTATTACTTTTATCTCTTCCTGTATTAGCAGGGGCTATTACCATACTTCTAACAGATCGTAATTTAAATACCTCATTTTTTGATCCATCGGGAGGAGGGGACCCAATTCTGTATCAACATTTATTT
MF134191.1_Tetramorium_caespitum_voucher_Herbert_C._Wagner_18490_COI	CCCCCCATTAGCATCTAATGTCTTTCACAGAGGAGCATCAATTGATCTATCAATTTTTTCTCTTCATATTGCCGGAATATCTTCTATTATAGGAGCAATTAATTTTATTGCTACTATTATAAACATACACCATAAAAAATTAACCTTAGATAAAATCCCCTTATTAGTTTGATCTATTTTAATCACAGCAATTTTATTACTTTTATCTCTTCCTGTATTAGCAGGGGCTATTACCATACTTCTAACAGATCGTAATTTAAATACCTCATTTTTTGATCCATCGGGAGGAGGGGACCCAATTCTGTATCAACATTTATTT
MF134192.1_Tetramorium_caespitum_voucher_Herbert_C._Wagner_18494_COI	CCCCCCATTAGCATCTAATGTCTTTCACAGAGGAGCATCAATTGATCTATCAATTTTTTCTCTTCATATTGCCGGAATATCTTCTATTATAGGAGCAATTAATTTTATTGCTACTATTATAAACATACACCATAAAAAATTAACCTTAGATAAAATCCCCTTATTAGTTTGATCTATTTTAATCACAGCAATTTTATTACTTTTATCTCTTCCTGTATTAGCAGGGGCTATTACCATACTTCTAACAGATCGTAATTTAAATACCTCATTTTTTGATCCATCGGGAGGAGGGGACCCAATTCTGTATCAACATTTATTT
MF134193.1_Tetramorium_caespitum_voucher_Herbert_C._Wagner_18495_COI	CCCCCCATTAGCATCTAATGTCTTTCACAGAGGAGCATCAATTGATCTATCAATTTTTTCTCTTCATATTGCCGGAATATCTTCTATTATAGGAGCAATTAATTTTATTGCTACTATTATAAACATACATCATAAAAAATTAACCTTAGATAAAATTCCCTTATTAGTTTGATCTATTTTAATTACAGCAATTTTATTACTTTTATCTCTTCCTGTATTAGCAGGGGCTATTACCATACTTCTAACAGATCGTAATTTAAATACCTCATTTTTTGATCCATCGGGTGGGGGGGACCCAATTCTGTATCAACATTTATTT
MF134194.1_Tetramorium_caucasicum_voucher_Herbert_C._Wagner_i270_COI	CCCCCCCTTAGCATCTAATATCTTTCACAGAGGCGCATCAATTGATCTATCAATTTTTTCTCTTCATATTGCCGGGATATCCTCTATTATAGGTGCAATTAATTTTATCGCTACTATTATAAATATACATCATAAAAAATTAACCTTAGATAAAATCCCCTTATTAGTTTGATCTATTTTAATTACAGCAATTTTATTACTTTTATCTCTTCCTGTTTTAGCCGGAGCTATTACTATACTTCTAACAGATCGTAATTTAAATACCTCATTTTTTGATCCATCAGGAGGGGGGGATCCAATTCTATATCAACATTTATTT
MF134195.1_Tetramorium_caucasicum_voucher_Herbert_C._Wagner_i271_COI	CCCCCCCTTAGCATCTAATATCTTTCACAGAGGCGCATCAATTGATCTATCAATTTTTTCTCTTCATATTGCCGGGATATCCTCTATTATAGGTGCAATTAATTTTATCGCTACTATTATAAATATACATCATAAAAAATTAACCTTAGATAAAATCCCCTTATTAGTTTGATCTATTTTAATTACAGCAATTTTATTACTTTTATCTCTTCCTGTTTTAGCCGGAGCTATTACTATACTTCTAACAGATCGTAATTTAAATACCTCATTTTTTGATCCATCAGGAGGGGGGGATCCAATTCTATATCAACATTTATTT
MF134196.1_Tetramorium_caucasicum_voucher_Herbert_C._Wagner_i663_COI	CCCCCCCTTAGCATCTAATATCTTTCACAGAGGCGCATCAATTGATCTATCAATTTTTTCTCTTCATATTGCCGGGATATCCTCTATTATAGGTGCAATTAATTTTATCGCTACTATTATAAATATACATCATAAAAAATTAACCTTAGATAAAATCCCCTTATTAGTTTGATCTATTTTAATTACAGCAATTTTATTACTTTTATCTCTTCCTGTTTTAGCCGGAGCTATTACTATACTTCTAACAGATCGTAATTTAAATACCTCATTTTTTGATCCATCAGGAGGGGGGGATCCAATTCTATATCAACATTTATTT
MF134197.1_Tetramorium_immigrans_voucher_Herbert_C._Wagner_i279_COI	TCCCCCATTAGCATCTAATATCTTTCATAGAGGCCCATCAATTGATCTATCAATTTTTTCTCTTCATATTGCAGGAATATCTTCTATTATAGGTGCAATTAATTTTATCGCTACTATTATAAACATACATCATAAAAAATTAACCTTAGATAAAATCCCCCTGTTAGTTTGATCTATTTTAATTACAGCAATTCTTCTCCTCCTATCTCTTCCCGTATTAGCAGGAGCTATTACTATACTCTTAACAGATCGTAATTTAAATACCTCATTTTTTGATCCATCAGGGGGGGGGGACCCAATTCTATATCAACATTTATTT
MF134198.1_Tetramorium_staerckei_voucher_Herbert_C._Wagner_i292_COI	TCCCCCCTTAGCATCTAACATCTTTCACAGAGGTGCATCAATTGATCTATCAATTTTTTCTCTTCATATTGCCGGAATATCCTCTATTATAGGTGCAATTAATTTTATCGCTACTATTATAAATATACATCATAAAAAATTAACCTTAGATAAAATCCCATTATTAGTTTGATCTATTTTAATCACAGCAATTTTATTACTTTTATCTCTTCCTGTTTTAGCTGGGGCTATTACTATACTTCTAACAGATCGTAATTTAAATACCTCATTTTTTGATCCATCGGGGGGAGGGGACCCAATTTTATATCAACATTTATTT
MF134199.1_Tetramorium_staerckei_voucher_Herbert_C._Wagner_i293_COI	TCCCCCCTTAGCATCTAACATCTTTCACAGAGGTGCATCAATTGATCTATCAATTTTTTCTCTTCATATTGCCGGAATATCCTCTATTATAGGTGCAATTAATTTTATCGCTACTATTATAAATATACATCATAAAAAATTAACCTTAGATAAAATCCCATTATTAGTTTGATCTATTTTAATCACAGCAATTTTATTACTTTTATCTCTTCCTGTTTTAGCTGGGGCTATTACTATACTTCTAACAGATCGTAATTTAAATACCTCATTTTTTGATCCATCGGGGGGAGGGGACCCAATTTTATATCAACATTTATTT
MF134200.1_Tetramorium_staerckei_voucher_Herbert_C._Wagner_i295_COI	TCCCCCCTTAGCATCTAACATCTTTCACAGAGGTGCATCAATTGATCTATCAATTTTTTCTCTTCATATTGCCGGAATATCCTCTATTATAGGTGCAATTAATTTTATCGCTACTATTATAAATATACATCATAAAAAATTAACCTTAGATAAAATCCCATTATTAGTTTGATCTATTTTAATCACAGCAATTTTATTACTTTTATCTCTTCCTGTTTTAGCTGGGGCTATTACTATACTTCTAACAGATCGTAATTTAAATACCTCATTTTTTGATCCATCGGGGGGAGGGGACCCAATTTTATATCAACATTTATTT
MF134201.1_Tetramorium_staerckei_voucher_Herbert_C._Wagner_i297_COI	TCCCCCCTTAGCATCTAACATCTTTCACAGAGGTGCATCAATTGATCTATCAATTTTTTCTCTTCATATTGCCGGAATATCCTCTATTATAGGTGCAATTAATTTTATCGCTACTATTATAAATATACATCATAAAAAATTAACCTTAGATAAAATCCCATTATTAGTTTGATCTATTTTAATCACAGCAATTTTATTACTTTTATCTCTTCCTGTTTTAGCTGGGGCTATTACTATACTTCTAACAGATCGTAATTTAAATACCTCATTTTTTGATCCATCGGGGGGAGGGGACCCAATTTTATATCAACATTTATTT
MF134202.1_Tetramorium_staerckei_voucher_Herbert_C._Wagner_i300_COI	TCCCCCCTTAGCATCTAACATCTTTCACAGAGGTGCATCAATTGATCTATCAATTTTTTCTCTTCATATTGCCGGAATATCCTCTATTATAGGTGCAATTAATTTTATCGCTACTATTATAAATATACATCATAAAAAATTAACCTTAGATAAAATCCCATTATTAGTTTGATCTATTTTAATCACAGCAATTTTATTACTTTTATCTCTTCCTGTTTTAGCTGGGGCTATTACTATACTTCTAACAGATCGTAATTTAAATACCTCATTTTTTGATCCATCGGGGGGAGGGGACCCAATTTTATATCAACATTTATTT
MF134203.1_Tetramorium_staerckei_voucher_Herbert_C._Wagner_i304_COI	TCCCCCCTTAGCATCTAACATCTTTCACAGAGGTGCATCAATTGATCTATCAATTTTTTCTCTTCATATTGCCGGAATATCCTCTATTATAGGTGCAATTAATTTTATCGCTACTATTATAAATATACATCATAAAAAATTAACCTTAGATAAAATCCCATTATTAGTTTGATCTATTTTAATCACAGCAATTTTATTACTTTTATCTCTTCCTGTTTTAGCTGGGGCTATTACTATACTTCTAACAGATCGTAATTTAAATACCTCATTTTTTGATCCATCGGGGGGAGGGGACCCAATTTTATATCAACATTTATTT
MF134204.1_Tetramorium_staerckei_voucher_Herbert_C._Wagner_16952_COI	TCCCCCCTTAGCATCTAACATCTTTCACAGAGGTGCATCAATTGATCTATCAATTTTTTCTCTTCATATTGCCGGAATATCCTCTATTATAGGTGCAATTAATTTTATCGCTACTATTATAAATATACATCATAAAAAATTAACCTTAGATAAAATCCCATTATTAGTTTGATCTATTTTAATCACAGCAATTTTATTACTTTTATCTCTTCCTGTTTTAGCTGGGGCTATTACTATACTTCTAACAGATCGTAATTTAAATACCTCATTTTTTGATCCATCGGGGGGAGGGGACCCAATTTTATATCAACATTTATTT
MF134205.1_Tetramorium_staerckei_voucher_Herbert_C._Wagner_17661_COI	TCCCCCCTTAGCATCTAACATCTTTCACAGAGGTGCATCAATTGATCTATCAATTTTTTCTCTTCATATTGCCGGAATATCCTCTATTATAGGTGCAATTAATTTTATCGCTACTATTATAAATATACATCATAAAAAATTAACCTTAGATAAAATCCCATTATTAGTTTGATCTATTTTAATCACAGCAATTTTATTACTTTTATCTCTTCCTGTTTTAGCTGGGGCTATTACTATACTTCTAACAGATCGTAATTTAAATACCTCATTTTTTGATCCATCGGGGGGAGGGGACCCAATTTTATATCAACATTTATTT
MF134206.1_Tetramorium_staerckei_voucher_Herbert_C._Wagner_17665_COI	TCCCCCCTTAGCATCTAACATCTTTCACAGAGGTGCATCAATTGATCTATCAATTTTTTCTCTTCATATTGCCGGAATATCCTCTATTATAGGTGCAATTAATTTTATCGCTACTATTATAAATATACATCATAAAAAATTAACCTTAGATAAAATCCCATTATTAGTTTGATCTATTTTAATCACAGCAATTTTATTACTTTTATCTCTTCCTGTTTTAGCTGGGGCTATTACTATACTTCTAACAGATCGTAATTTAAATACCTCATTTTTTGATCCATCGGGGGGAGGGGACCCAATTTTATATCAACATTTATTT
MF134207.1_Tetramorium_immigrans_voucher_Herbert_C._Wagner_i659_COI	TCCCCCATTAGCATCTAATATCTTTCATAGAGGCCCATCAATTGATCTATCAATTTTTTCTCTTCATATTGCAGGAATATCTTCTATTATAGGTGCAATTAATTTTATCGCTACTATTATAAACATACATCATAAAAAATTAACCTTAGATAAAATCCCCCTGTTAGTTTGATCTATTTTAATTACAGCAATTCTTCTCCTCCTATCTCTTCCCGTATTAGCAGGAGCTATTACTATACTCTTAACAGATCGTAATTTAAATACCTCATTTTTTGATCCATCAGGTGGGGGGGACCCAATTCTATATCAACATTTATTC
MF134208.1_Tetramorium_immigrans_voucher_Herbert_C._Wagner_i765_COI	TCCCCCATTAGCATCTAATATCTTTCATAGAGGCCCATCAATTGATCTATCAATTTTTTCTCTTCATATTGCAGGAATATCTTCTATTATAGGTGCAATTAATTTTATCGCTACTATTATAAACATACATCATAAAAAATTAACCTTAGATAAAATCCCCCTGTTAGTTTGATCTATTTTAATTACAGCAATTCTTCTCCTCCTATCTCTTCCCGTATTAGCAGGAGCTATTACTATACTCTTAACAGATCGTAATTTAAATACCTCATTTTTTGATCCATCAGGTGGGGGGGACCCAATTCTATATCAACATTTATTC
MF134209.1_Tetramorium_impurum_voucher_Herbert_C._Wagner_i954_COI	CCCCCCCTTAGCATCTAATGTCTTTCACAGAGGAGCATCAATTGATCTATCAATTTTTTCTCTTCATATTGCCGGAATATCTTCTATTATAGGAGCAATTAATTTTATTGCTACTATTATAAACATACACCATAAAAAATTAACCTTAGATAAAATCCCCTTATTAGTTTGATCTATTTTAATCACAGCAATTTTATTACTTTTATCTCTTCCTGTTTTAGCCGGAGCTATTACTATACTTCTAACAGATCGTAATTTAAATACCTCATTTTTTGATCCATCGGGGGGAGGAGACCCAATTCTATATCAACATTTATTT
MF134210.1_Tetramorium_impurum_voucher_Herbert_C._Wagner_i955_COI	CCCCCCCTTAGCATCTAATGTCTTTCACAGAGGAGCATCAATTGATCTATCAATTTTTTCTCTTCATATTGCCGGAATATCTTCTATTATAGGAGCAATTAATTTTATTGCTACTATTATAAACATACACCATAAAAAATTAACCTTAGATAAAATCCCCTTATTAGTTTGATCTATTTTAATCACAGCAATTTTATTACTTTTATCTCTTCCTGTTTTAGCCGGAGCTATTACTATACTTCTAACAGATCGTAATTTAAATACCTCATTTTTTGATCCATCGGGGGGGGGGGACCCAATTCTATATCAACATTTATTT
MF134211.1_Tetramorium_impurum_voucher_Herbert_C._Wagner_i955n_COI	TCCTCCCTTAGCATCTAACATCTTTCACAGAGGTGCATCAATTGATCTATCAATTTTTTCTCTCCATATTGCCGGAATATCCTCTATTATAGGTGCAATTAATTTTATCGCTACTATTATAAATATACATCATAAAAAATTAACCTTAGATAAAATCCCCTTATTAGTTTGATCTATTTTAATCACAGCAATTTTATTACTTTTATCTCTTCCTGTTTTAGCCGGAGCTATTACTATACTTCTAACAGATCGTAATTTAAATACCTCATTTTTTGATCCATCGGGAGGGGGGGACCCAATTCTATATCAACATTTATTT
MF134212.1_Tetramorium_impurum_voucher_Herbert_C._Wagner_i967_COI	CCCCCCATTAGCATCTAATATCTTTCACAGAGGCCCATCAATTGATTTATCAATTTTTTCTCTTCATATTGCAGGAATATCTTCTATTATAGGTGCAATTAATTTTATCGCTACTATTATAAATATACACCATAAAAAATTAACCTTAGATAAAATTCCTTTATTAGTTTGATCTATTTTAATTACAGCAATTCTCCTTCTCCTATCTCTTCCCGTATTAGCAGGAGCTATTACTATACTATTAACAGATCGTAATTTAAATACCTCATTTTTTGATCCATCAGGAGGAGGGGATCCAATTCTATATCAACATTTATTC
MF134213.1_Tetramorium_impurum_voucher_Herbert_C._Wagner_17748_COI	CCCCCCATTAGCATCTAATATCTTTCACAGAGGCCCATCAATTGATTTATCAATTTTTTCTCTTCATATTGCAGGAATATCTTCTATTATAGGTGCAATTAATTTTATCGCTACTATTATAAATATACACCATAAAAAATTAACCTTAGATAAAATTCCTTTATTAGTTTGATCTATTTTAATTACAGCAATTCTCCTTCTCCTATCTCTTCCCGTATTAGCAGGAGCTATTACTATACTATTAACAGATCGTAATTTAAATACCTCATTTTTTGATCCATCAGGAGGAGGGGATCCAATTCTATATCAACATTTATTC
MF134214.1_Tetramorium_impurum_voucher_Herbert_C._Wagner_17748n_COI	TCCTCCCTTAGCATCTAACATCTTTCACAGAGGTGCATCAATTGATCTATCAATTTTTTCTCTCCATATTGCCGGAATATCCTCTATTATAGGTGCAATTAATTTTATCGCTACTATTATAAATATACATCATAAAAAATTAACCTTAGATAAAATCCCCTTATTAGTTTGATCTATTTTAATCACAGCAATTTTATTACTTTTATCTCTTCCTGTTTTAGCCGGAGCTATTACTATACTTCTAACAGATCGTAATTTAAATACCTCATTTTTTGATCCATCGGGAGGGGGGGACCCAATTCTATATCAACATTTATTT
MF134215.1_Tetramorium_indocile_voucher_Herbert_C._Wagner_i985_COI	CCCCCCCCTAGCATCTAATGTCTTTCACAGAGGCGCATCAATTGATCTATCAATTTTTTCTCTTCATATTGCCGGAATATCTTCTATTATAGGTGCAATTAATTTTATCGCTACTATTATAAACATACATCATAAAAAATTAACCTTAGATAAAATCCCCTTATTAGTTTGATCTATTTTAATTACAGCAATTTTATTACTTTTATCTCTTCCTGTTTTAGCCGGAGCTATTACTATACTTCTAACAGATCGTAATTTAAATACCTCATTTTTTGATCCTTCGGGGGGGGGGGATCCAATTCTATATCAACATTTATTT
MF134216.1_Tetramorium_impurum_voucher_Herbert_C._Wagner_TM195_COI	CCCCCCATTAGCATCTAATATCTTTCACAGAGGCCCATCAATTGATTTATCAATTTTTTCCCTTCATATTGCAGGGATATCTTCTATTATAGGTGCAATTAATTTTATCGCTACTATTATAAATATACATCATAAAAAATTAACCTTAGATAAAATCCCCTTATTAGTTTGATCTATTTTAATTACAGCAATTCTCCTTCTTCTATCTCTTCCCGTATTAGCAGGAGCTATTACTATACTACTAACAGATCGTAATTTAAATACCTCATTTTTTGACCCATCGGGAGGAGGAGACCCAATTCTATATCAACATTTATTC
MF134217.1_Tetramorium_impurum_voucher_Herbert_C._Wagner_TM288_COI	CCCCCCATTAGCATCTAATATCTTTCACAGAGGCCCATCAATTGATTTATCAATTTTTTCCCTTCATATTGCAGGGATATCTTCTATTATAGGTGCAATTAATTTTATCGCTACTATTATAAATATACATCATAAAAAATTAACCTTAGATAAAATCCCCTTATTAGTTTGATCTATTTTAATTACAGCAATTCTCCTTCTTCTATCTCTTCCCGTATTAGCAGGAGCTATTACTATACTACTAACAGATCGTAATTTAAATACCTCATTTTTTGACCCATCGGGAGGAGGAGACCCAATTCTATATCAACATTTATTC
MF134218.1_Tetramorium_caespitum_voucher_Herbert_C._Wagner_TM303_COI	CCCCCCATTAGCATCTAATGTCTTTCACAGAGGAGCATCAATTGATCTATCAATTTTTTCTCTTCATATTGCCGGAATATCTTCTATTATAGGAGCAATTAATTTTATTGCTACTATTATAAACATACACCATAAAAAATTAACCTTAGATAAAATCCCCTTATTAGTTTGATCTATTTTAATCACAGCAATTTTATTACTTTTATCTCTTCCTGTATTAGCAGGGGCTATTACCATACTTCTAACAGATCGTAATTTAAATACCTCATTTTTTGATCCATCGGGAGGAGGGGACCCAATTCTGTATCAACATTTATTT
MF134219.1_Tetramorium_caespitum_voucher_Herbert_C._Wagner_TM313_COI	CCCCCCATTAGCATCTAATGTCTTTCACAGAGGAGCATCAATTGATCTATCAATTTTTTCTCTTCATATTGCCGGAATATCTTCTATTATAGGAGCAATTAATTTTATTGCTACTATTATAAACATACACCATAAAAAATTAACCTTAGATAAAATCCCCTTATTAGTTTGATCTATTTTAATCACAGCAATTTTATTACTTTTATCTCTTCCTGTATTAGCAGGGGCTATTACCATACTTCTAACAGATCGTAATTTAAATACCTCATTTTTTGATCCATCGGGAGGAGGGGACCCAATTCTGTATCAACATTTATTT
MF134220.1_Tetramorium_caespitum_voucher_Herbert_C._Wagner_TM365_COI	CCCCCCATTAGCATCTAATGTCTTTCACAGAGGAGCATCAATTGATCTATCAATTTTTTCTCTTCATATTGCCGGAATATCTTCTATTATAGGAGCAATTAATTTTATTGCTACTATTATAAACATACACCATAAAAAATTAACCTTAGATAAAATCCCCTTATTAGTTTGATCTATTTTAATCACAGCAATTTTATTACTTTTATCTCTTCCTGTATTAGCAGGGGCTATTACCATACTTCTAACAGATCGTAATTTAAATACCTCATTTTTTGATCCATCGGGAGGAGGGGACCCAATTCTGTATCAACATTTATTT
MF134221.1_Tetramorium_indocile_voucher_Herbert_C._Wagner_i536_COI	CCCCCCCTTAGCATCTAATATCTTTCATAGAGGCGCGTCAATTGATCTATCAATTTTTTCTCTTCATATTGCCGGAATATCTTCTATTATAGGCGCAATTAATTTTATCGCTACTATCATAAACATACATCATAAAAAATTAACCTTAGATAAAATCCCCTTATTAGTTTGATCTATTTTAATTACTGCAATTTTATTACTTTTATCCCTTCCTGTTTTAGCCGGAGCTATTACTATACTTCTAACAGATCGTAATTTAAATACCTCATTTTTTGATCCATCGGGAGGAGGGGATCCAATTCTGTATCAACATTTATTT
MF134222.1_Tetramorium_alpestre_voucher_Herbert_C._Wagner_16826_COI	CCCCCCATTAGCATCTAATGTCTTTCACAGAGGGGCATCAATTGATCTATCAATTTTTTCTCTTCATATTGCCGGAATATCTTCTATTATAGGAGCAATTAATTTTATTGCTACTATTATAAACATGCACCATAAAAAATTAACTTTAGATAAAATCCCCTTATTAGTTTGATCTATTTTAATCACAGCAATTTTATTACTTTTATCTCTTCCTGTATTAGCCGGAGCTATTACTATACTTTTAACAGATCGTAATTTAAATACCTCATTTTTTGATCCATCGGGAGGAGGGGACCCAATTCTATATCAACATTTATTT
MF134223.1_Tetramorium_alpestre_voucher_Herbert_C._Wagner_17107_COI	CCCCCCATTAGCATCTAATGTCTTTCACAGAGGGGCATCAATTGATCTATCAATTTTTTCTCTTCATATTGCCGGAATATCTTCTATTATAGGAGCAATTAATTTTATTGCTACTATTATAAACATGCACCATAAAAAATTAACTTTAGATAAAATCCCCTTATTAGTTTGATCTATTTTAATCACAGCAATTTTATTACTTTTATCTCTTCCTGTATTAGCCGGAGCTATTACTATACTTTTAACAGATCGTAATTTAAATACCTCATTTTTTGATCCATCGGGAGGAGGGGACCCAATTCTATATCAACATTTATTT
MF134224.1_Tetramorium_hungaricum_voucher_Herbert_C._Wagner_16953_COI	CCCCCCCTTAGCATCTAATATCTTTCACAGAGGAGCATCAATTGATCTATCAATTTTTTCTCTTCATATTGCCGGAATATCTTCTATTATAGGTGCAATTAATTTTATTGCTACTATTATAAATATACACCATAAAAAATTAACTTTAGATAAAATCCCCTTATTAGTTTGATCCATTTTAATTACAGCAATTCTATTACTTTTATCTCTCCCTGTTTTAGCCGGAGCTATTACTATACTTCTAACAGATCGTAATTTAAATACCTCATTTTTTGATCCATCCGGTGGTGGGGACCCAATTCTATATCAACATTTATTT
MF134225.1_Tetramorium_staerckei_voucher_Herbert_C._Wagner_16960_COI	TCCCCCCTTAGCATCTAACATCTTTCACAGAGGTGCATCAATTGATCTATCAATTTTTTCTCTTCATATTGCCGGAATATCCTCTATTATAGGTGCAATTAATTTTATCGCTACTATTATAAATATACATCATAAAAAATTAACCTTAGATAAAATCCCATTATTAGTTTGATCTATTTTAATCACAGCAATTTTATTACTTTTATCTCTTCCTGTTTTAGCTGGAGCTATTACTATACTTCTAACAGATCGTAATTTAAATACCTCATTTTTTGATCCATCGGGAGGGGGGGACCCAATTTTATATCAACATTTATTT
MF134226.1_Tetramorium_caespitum_voucher_Herbert_C._Wagner_17207_COI	CCCCCCATTAGCATCTAATGTCTTTCACAGAGGAGCATCAATTGATCTATCAATTTTTTCTCTTCATATTGCCGGAATATCTTCTATTATAGGAGCAATTAATTTTATTGCTACTATTATAAACATACACCATAAAAAATTAACCTTAGATAAAATCCCCTTATTAGTTTGATCTATTTTAATCACAGCAATTTTATTACTTTTATCTCTTCCTGTATTAGCAGGGGCTATTACCATACTTCTAACAGATCGTAATTTAAATACCTCATTTTTTGATCCATCGGGAGGAGGGGACCCAATTCTGTATCAACATTTATTT
MF134227.1_Tetramorium_staerckei_voucher_Herbert_C._Wagner_17353_COI	TCCCCCCTTAGCATCTAACATCTTTCACAGAGGCGCATCAATTGATCTATCAATTTTTTCTCTTCATATTGCCGGAATATCCTCTATTATAGGTGCAATTAATTTTATTGCTACTATTATAAATATACATCATAAAAAATTAACCTTAGATAAAATCCCATTATTAGTTTGATCTATTTTAATCACAGCAATTTTATTACTTTTATCTCTTCCTGTTTTAGCTGGAGCTATTACTATACTTCTAACAGATCGTAATTTAAATACCTCATTTTTTGATCCATCGGGAGGAGGAGACCCAATTTTATATCAACATTTATTT
MF134228.1_Tetramorium_caucasicum_voucher_Herbert_C._Wagner_17374_COI	CCCCCCCTTAGCATCTAATATCTTTCACAGAGGCGCATCAATTGATCTATCAATTTTTTCTCTTCATATTGCCGGGATATCCTCTATTATAGGTGCAATTAATTTTATCGCTACTATTATAAATATACATCATAAAAAATTAACCTTAGATAAAATCCCCTTATTAGTTTGGTCTATTTTAATTACAGCAATTTTATTACTTTTATCTCTTCCTGTTTTAGCCGGAGCTATTACTATACTTCTAACAGATCGTAATTTAAATACCTCATTTTTTGATCCATCAGGAGGAGGGGATCCAATTCTATATCAACATTTATTT
MF134229.1_Tetramorium_impurum_voucher_Herbert_C._Wagner_17380_COI	CCCCCCATTAGCATCTAATATCTTTCACAGAGGCCCATCAATTGATTTATCAATTTTTTCCCTTCATATTGCAGGGATATCTTCTATTATAGGTGCAATTAATTTTATCGCTACTATTATAAATATACATCATAAAAAATTAACCTTAGATAAAATCCCCTTATTAGTTTGATCTATTTTAATTACAGCAATTCTCCTTCTTCTATCTCTTCCCGTATTAGCAGGAGCTATTACTATACTACTAACAGATCGTAATTTAAATACCTCATTTTTTGACCCATCGGGAGGGGGAGACCCAATTCTATATCAACATTTATTC
MF134230.1_Tetramorium_indocile_voucher_Herbert_C._Wagner_17428_COI	CCCCCCTCTAGCATCTAATGTCTTTCACAGAGGCGCATCAATTGATCTATCAATTTTTTCTCTTCATATTGCCGGAATATCTTCTATTATAGGTGCAATTAATTTTATCGCTACTATTATAAACATACATCATAAAAAATTAACCTTAGATAAAATCCCCTTATTAGTTTGATCTATTTTAATTACAGCAATTTTATTACTTTTATCTCTTCCTGTTTTAGCCGGAGCTATTACTATACTTCTAACAGATCGTAATTTAAATACCTCATTTTTTGATCCTTCGGGGGGGGGGGATCCAATTCTATATCAACATTTATTT
MF134231.1_Tetramorium_immigrans_voucher_Herbert_C._Wagner_17479_COI	TCCCCCATTAGCATCTAATATCTTTCATAGAGGCCCATCAATTGATCTATCAATTTTTTCTCTTCATATTGCAGGAATATCTTCTATTATAGGTGCAATTAATTTTATCGCTACTATTATAAACATACATCATAAAAAATTAACCTTAGATAAAATCCCCCTGTTAGTTTGATCTATTTTAATTACAGCAATTCTTCTCCTCCTATCTCTTCCCGTATTAGCAGGAGCTATTACTATACTCTTAACAGATCGTAATTTAAATACCTCATTTTTTGATCCATCAGGTGGGGGGGACCCAATTCTATATCAACATTTATTC
MF134232.1_Tetramorium_immigrans_voucher_Herbert_C._Wagner_18083_COI	TCCCCCATTAGCATCTAATATCTTTCATAGAGGCCCATCAATTGATCTATCAATTTTTTCTCTTCATATTGCAGGAATATCTTCTATTATAGGTGCAATTAATTTTATCGCTACTATTATAAACATACATCATAAAAAATTAACCTTAGATAAAATCCCCCTGTTAGTTTGATCTATTTTAATTACAGCAATTCTTCTCCTCCTATCTCTTCCCGTATTAGCAGGAGCTATTACTATACTCTTAACAGATCGTAATTTAAATACCTCATTTTTTGATCCATCAGGTGGGGGGGACCCAATTCTATATCAACATTTATTC
MF134233.1_Tetramorium_immigrans_voucher_Herbert_C._Wagner_17487_COI	CCCCCCATTAGCATCTAATATCTTTCATAGAGGCCCATCAATTGATCTATCAATTTTTTCTCTTCATATTGCAGGAATATCTTCTATTATAGGTGCAATTAATTTTATCGCTACTATTATAAACATACATCATAAAAAATTAACCTTAGATAAAATCCCCCTGTTAGTTTGATCTATTTTAATTACAGCAATTCTTCTCCTCCTATCTCTTCCCGTATTAGCAGGAGCTATTACTATACTCTTAACAGATCGTAATTTAAATACCTCATTTTTTGATCCATCAGGTGGGGGGGACCCAATTCTATATCAACATTTATTC
MF134234.1_Tetramorium_immigrans_voucher_Herbert_C._Wagner_17572_COI	CCCCCCATTAGCATCTAATATCTTTCATAGAGGCCCATCAATTGATCTATCAATTTTTTCTCTTCATATTGCAGGAATATCTTCTATTATAGGTGCAATTAATTTTATCGCTACTATTATAAACATACATCATAAAAAATTAACCTTAGATAAAATCCCCCTGTTAGTTTGATCTATTTTAATTACAGCAATTCTTCTCCTCCTATCTCTTCCCGTATTAGCAGGAGCTATTACTATACTCTTAACAGATCGTAATTTAAATACCTCATTTTTTGATCCATCAGGTGGGGGGGACCCAATTCTATATCAACATTTATTC
MF134235.1_Tetramorium_staerckei_voucher_Herbert_C._Wagner_17490_COI	TCCCCCCTTAGCATCTAACATCTTTCACAGAGGTGCATCAGTTGATCTATCAATTTTTTCTCTTCATATTGCCGGAATATCCTCTATTATAGGTGCAATTAATTTTATCGCTACTATTATAAATATACATCATAAAAAATTAACCTTAGATAAAATCCCATTATTAGTTTGATCTATTTTAATCACAGCAATTTTATTACTTTTATCTCTTCCTGTTTTAGCTGGAGCTATTACTATACTTCTAACAGATCGTAATTTAAATACCTCATTTTTTGATCCATCGGGAGGAGGAGACCCAATTTTATATCAACATTTATTT
MF134236.1_Tetramorium_immigrans_voucher_Herbert_C._Wagner_17573_COI	TCCCCCATTAGCATCTAATATCTTTCATAGAGGCCCATCAATTGATCTATCAATTTTTTCTCTTCATATTGCAGGAATATCTTCTATTATAGGTGCAATTAATTTTATCGCTACTATTATAAACATACATCATAAAAAATTAACCTTAGATAAAATCCCCCTGTTAGTTTGATCTATTTTAATTACAGCAATTCTTCTCCTCCTATCTCTTCCCGTATTAGCAGGAGCTATTACTATACTCTTAACAGATCGTAATTTAAATACCTCATTTTTTGATCCATCAGGTGGGGGGGACCCAATTCTATATCAACATTTATTC
MF134237.1_Tetramorium_impurum_voucher_Herbert_C._Wagner_17579_COI	CCCCCCATTAGCATCTAATATCTTTCATAGAGGCCCATCAATTGATTTATCAATTTTTTCCCTTCATATTGCAGGAATATCTTCTATTATAGGTGCAATTAATTTTATCGCTACTATTATAAACATACATCATAAAAAATTAACCTTAGATAAAATCCCCTTATTAGTTTGATCTATTTTAATTACAGCAATTCTCCTTCTTCTATCTCTTCCCGTATTAGCAGGGGCTATTACTATACTATTAACAGATCGTAATTTAAATACCTCATTTTTTGACCCATCGGGGGGGGGGGACCCAATTCTATATCAACATTTATTC
MF134238.1_Tetramorium_caespitum_voucher_Herbert_C._Wagner_18442_COI	CCCCCCATTAGCATCTAATGTCTTTCACAGAGGAGCATCAATTGATCTATCAATTTTTTCTCTTCATATTGCCGGAATATCTTCTATTATAGGAGCAATTAATTTTATTGCTACTATTATAAACATACACCATAAAAAATTAACCTTAGATAAAATCCCCTTATTAGTTTGATCTATTTTAATCACAGCAATTTTATTACTTTTATCTCTTCCTGTATTAGCAGGGGCTATTACCATACTTCTAACAGATCGTAATTTAAATACCTCATTTTTTGATCCATCGGGAGGAGGGGACCCAATTCTGTATCAACATTTATTT
MF134239.1_Tetramorium_caespitum_voucher_Herbert_C._Wagner_18475_COI	CCCCCCATTAGCATCTAATGTCTTTCACAGAGGAGCATCAATTGATCTATCAATTTTTTCTCTTCATATTGCCGGAATATCTTCTATTATAGGAGCAATTAATTTTATTGCTACTATTATAAACATACACCATAAAAAATTAACCTTAGATAAAATCCCCTTATTAGTTTGATCTATTTTAATCACAGCAATTTTATTACTTTTATCTCTTCCTGTATTAGCAGGGGCTATTACCATACTTCTAACAGATCGTAATTTAAATACCTCATTTTTTGATCCATCGGGAGGAGGGGACCCAATTCTGTATCAACATTTATTT
MF134240.1_Tetramorium_caespitum_voucher_Herbert_C._Wagner_18484_COI	CCCCCCATTAGCATCTAATGTCTTTCACAGAGGAGCATCAATTGATCTATCAATTTTTTCTCTTCATATTGCCGGAATATCTTCTATTATAGGAGCAATTAATTTTATTGCTACTATTATAAACATACACCATAAAAAATTAACCTTAGATAAAATCCCCTTATTAGTTTGATCTATTTTAATCACAGCAATTTTATTACTTTTATCTCTTCCTGTATTAGCAGGGGCTATTACCATACTTCTAACAGATCGTAATTTAAATACCTCATTTTTTGATCCATCGGGAGGAGGGGACCCAATTCTGTATCAACATTTATTT
MF134241.1_Tetramorium_caespitum_voucher_Herbert_C._Wagner_18489_COI	CCCCCCCTTAGCATCTAATGTCTTTCACAGAGGAGCATCAATTGATCTATCAATTTTTTCTCTTCATATTGCCGGAATATCTTCTATTATAGGAGCAATTAATTTTATTGCTACTATTATAAACATACACCATAAAAAATTAACCTTAGATAAAATTCCCTTATTAGTTTGATCTATTTTAATCACAGCAATTTTATTACTTTTATCCCTTCCCGTTTTAGCTGGAGCTATTACTATACTTCTAACAGATCGTAATTTAAATACCTCATTTTTTGATCCATCGGGGGGAGGGGACCCAATTCTATATCAACATTTATTT
MF134242.1_Tetramorium_immigrans_voucher_Herbert_C._Wagner_i656_COI	TCCCCCATTAGCATCTAATATCTTTCATAGAGGCCCATCAATTGATCTATCAATTTTTTCTCTTCATATTGCAGGAATATCTTCTATTATAGGTGCAATTAATTTTATCGCTACTATTATAAACATACATCATAAAAAATTAACCTTAGATAAAATCCCCCTGTTAGTTTGATCTATTTTAATTACAGCAATTCTTCTCCTCCTATCTCTTCCCGTATTAGCAGGAGCTATTACTATACTCTTAACAGATCGTAATTTAAATACCTCATTTTTTGATCCATCAGGTGGGGGGGACCCAATTCTATATCAACATTTATTC
MF134243.1_Tetramorium_caespitum_voucher_Herbert_C._Wagner_TM162_COI	CCCCCCCTTAGCATCTAATGTCTTTCACAGAGGAGCATCAATTGATCTATCAATTTTTTCTCTTCATATTGCCGGAATATCTTCTATTATAGGAGCAATTAATTTTATTGCTACTATTATAAACATACACCATAAAAAATTAACCTTAGATAAAATTCCCTTATTAGTTTGATCTATTTTAATCACAGCAATTTTATTACTTTTATCCCTTCCCGTTTTAGCTGGAGCTATTACTATACTTCTAACAGATCGTAATTTAAATACCTCATTTTTTGATCCATCGGGGGGAGGGGACCCAATTCTATATCAACATTTATTT
MF134244.1_Tetramorium_caespitum_voucher_Herbert_C._Wagner_16984_COI	TCCCCCCCTAGCATCTAATGTCTTTCACAGAGGAGCATCAATTGATCTATCAATTTTTTCTCTTCATATTGCCGGAATATCTTCTATTATAGGAGCAATTAATTTTATTGCTACTATTATAAACATACACCATAAAAAATTAACCTTAGATAAGATCCCCTTATTAGTTTGATCTATTTTAATCACAGCAATTTTATTACTTTTATCCCTCCCTGTTTTAGCCGGAGCTATTACCATACTTCTAACAGATCGTAATTTAAATACCTCATTTTTTGATCCATCGGGGGGGGGAGACCCAATTCTATACCAACATTTATTT
MF134245.1_Tetramorium_caespitum_voucher_Herbert_C._Wagner_16986_COI	TCCCCCCCTAGCATCTAATGTCTTTCACAGAGGAGCATCAATTGATCTATCAATTTTTTCTCTTCATATTGCCGGAATATCTTCTATTATAGGAGCAATTAATTTTATTGCTACTATTATAAACATACACCATAAAAAATTAACCTTAGATAAGATCCCCTTATTAGTTTGATCTATTTTAATCACAGCAATTTTATTACTTTTATCCCTCCCTGTTTTAGCCGGAGCTATTACCATACTTCTAACAGATCGTAATTTAAATACCTCATTTTTTGATCCATCGGGGGGGGGAGACCCAATTCTATACCAACATTTATTT
MF134246.1_Tetramorium_caespitum_voucher_Herbert_C._Wagner_16988_COI	TCCCCCCCTAGCATCTAATGTCTTTCACAGAGGAGCATCAATTGATCTATCAATTTTTTCTCTTCATATTGCCGGAATATCTTCTATTATAGGAGCAATTAATTTTATTGCTACTATTATAAACATACACCATAAAAAATTAACCTTAGATAAGATCCCCTTATTAGTTTGATCTATTTTAATCACAGCAATTTTATTACTTTTATCCCTCCCTGTTTTAGCCGGAGCTATTACCATACTTCTAACAGATCGTAATTTAAATACCTCATTTTTTGATCCATCGGGGGGGGGAGACCCAATTCTATACCAACATTTATTT
MF134247.1_Tetramorium_impurum_voucher_Herbert_C._Wagner_17056_COI	CCCCCCATTAGCATCTAATATCTTTCACAGAGGCCCATCAATTGATTTATCAATTTTTTCCCTTCATATTGCAGGAATATCTTCTATTATAGGTGCAATTAATTTTATCGCTACTATTATAAATATACATCATAAAAAATTAACCTTAGATAAAATCCCCTTATTAGTTTGATCTATTTTAATTACAGCAATTCTCCTTCTTCTATCTCTTCCCGTATTAGCAGGAGCTATTACTATACTACTAACAGATCGTAATTTAAATACCTCATTTTTTGACCCATCGGGAGGGGGAGACCCAATTCTATATCAACATTTATTC
MF134248.1_Tetramorium_impurum_voucher_Herbert_C._Wagner_17864_COI	CCCCCCATTAGCATCTAATATCTTTCACAGAGGCCCATCAATTGATTTATCAATTTTTTCTCTTCATATTGCCGGAATATCTTCTATTATAGGTGCAATTAATTTTATCGCTACTATTATAAATATACACCATAAAAAATTAACCTTAGATAAAATCCCCTTATTAGTTTGATCTATTTTAATTACAGCAATTCTCCTTCTCCTATCTCTTCCCGTATTAGCAGGGGCTATTACTATACTATTAACAGATCGTAATTTAAATACCTCATTTTTTGACCCATCAGGAGGGGGAGACCCAATTCTATATCAACATTTATTC
MF134249.1_Tetramorium_impurum_voucher_Herbert_C._Wagner_17910_COI	CCCCCCATTAGCATCTAATATCTTTCACAGAGGCCCATCAATTGATTTATCAATTTTTTCCCTTCATATTGCAGGAATATCTTCTATTATAGGTGCAATTAATTTTATCGCTACTATTATAAATATACATCATAAAAAATTAACCTTAGATAAAATCCCCTTATTAGTTTGATCTATTTTAATTACAGCAATTCTCCTTCTTCTATCTCTTCCCGTATTAGCAGGAGCTATTACTATACTATTAACAGATCGTAATTTAAATACCTCATTTTTTGACCCATCAGGAGGGGGGGACCCAATTCTATATCAACATTTATTC
MF134250.1_Tetramorium_fusciclava_voucher_Herbert_C._Wagner_i592_COI	CCCCCCCTTAGCATCTAACATCTTTCACAGAGGTGCATCAATTGATCTATCAATTTTTTCTCTTCATATTGCTGGAATATCCTCTATTATAGGTGCAATTAATTTTATCGCTACTATTATAAATATACATCATAAAAAATTAACCTTAGATAAAATCCCCTTATTAGTTTGATCTATTTTAATCACAGCAATTTTATTACTTTTATCCCTTCCTGTCTTAGCCGGAGCTATTACTATACTTCTAACAGATCGTAATTTAAATACCTCATTTTTTGATCCATCGGGGGGAGGGGACCCAATTTTATATCAACATTTATTT
MF134251.1_Tetramorium_caespitum_voucher_Herbert_C._Wagner_17603_COI	CCCCCCCCTAGCATCTAATGTCTTTCACAGAGGAGCATCAATTGATCTATCAATTTTTTCTCTTCATATTGCCGGAATATCTTCTATTATAGGAGCAATTAATTTTATTGCTACTATTATAAACATACACCATAAAAAATTAACCTTAGATAAGATCCCCTTATTAGTTTGATCTATTTTAATTACAGCAATTTTATTACTTTTATCCCTCCCTGTTTTAGCCGGAGCTATTACCATACTTCTAACAGATCGTAATTTAAATACCTCATTTTTTGATCCATCGGGGGGGGGAGACCCAATTCTATACCAACATTTATTT
MF134252.1_Tetramorium_caespitum_voucher_Herbert_C._Wagner_i927_COI	TCCTCCCTTAGCATCTAATATCTTTCACAGGGGTGCATCAATTGATCTATCAATTTTTTCTCTCCATATTGCTGGAATATCCTCTATTATAGGTGCAATTAATTTTATCGCTACTATTATAAATATACATCATAAAAAATTAACCTTAGATAAAATTCCCTTATTAGTTTGATCTATTTTAATCACAGCAATTTTATTACTTTTATCTCTTCCTGTTTTAGCTGGAGCTATTACTATACTTCTAACAGATCGTAATTTAAATACCTCATTTTTTGATCCATCGGGAGGGGGGGACCCAATTTTATATCAACATTTATTT
MF134253.1_Tetramorium_indocile_voucher_Herbert_C._Wagner_18603_COI	CCCCCCCCTAGCATCTAATGTCTTTCACAGAGGCGCATCAATTGATCTATCAATTTTTTCTCTTCATATTGCCGGAATATCTTCTATTATAGGTGCAATTAATTTTATCGCTACTATTATAAACATACATCATAAAAAATTAACCTTAGATAAAATCCCCTTATTAGTTTGATCTATTTTAATTACAGCAATTTTATTACTTTTATCTCTTCCTGTTTTAGCCGGAGCTATTACTATACTTCTAACAGATCGTAATTTAAATACCTCATTTTTTGATCCTTCGGGGGGGGGGGATCCAATTCTATATCAACATTTATTT
MF134254.1_Tetramorium_immigrans_voucher_Herbert_C._Wagner_18601_COI	TCCCCCATTAGCATCTAATATCTTTCATAGAGGCCCATCAATTGATCTATCAATTTTTTCTCTTCATATTGCAGGAATATCTTCTATTATAGGTGCAATTAATTTTATCGCTACTATTATAAACATACATCATAAAAAATTAACCTTAGATAAAATCCCCCTATTAGTTTGATCTATTTTAATTACAGCAATTCTTCTCCTCCTATCTCTTCCCGTATTAGCAGGAGCTATTACTATACTCTTAACAGATCGTAATTTAAATACCTCATTTTTTGATCCATCAGGTGGGGGGGACCCAATTCTATATCAACATTTATTT
MF134255.1_Tetramorium_caespitum_voucher_Herbert_C._Wagner_16851_COI	TCCCCCCCTAGCATCTAACGTCTTTCACAGAGGAGCATCAATTGATCTATCAATTTTTTCTCTTCATATTGCCGGAATATCTTCTATTATAGGAGCAATTAATTTTATTGCTACTATTATAAACATACACCATAAAAAATTAACCTTAGATAAGATCCCCTTATTAGTTTGATCTATTTTAATCACAGCAATTTTATTACTTTTATCCCTCCCTGTTTTAGCCGGAGCTATTACCATACTTCTAACAGATCGTAATTTAAATACCTCATTTTTTGATCCATCTGGGGGGGGAGACCCAATTCTATACCAACATTTATTT
MF134256.1_Tetramorium_alpestre_voucher_Herbert_C._Wagner_i568_COI	CCCCCCCTTAGCATCCAATGTCTTTCACAGAGGGGCATCAATTGATCTATCAATTTTTTCTCTTCATATTGCCGGAATATCTTCTATTATAGGAGCAATTAATTTTATTGCTACTATTATAAACATGCACCATAAAAAATTAACCTTAGATAAAATCCCCTTATTAGTTTGATCTATTTTAATTACAGCAATTTTATTACTTTTATCTCTCCCTGTTTTAGCCGGAGCTATTACTATACTTCTAACAGATCGTAATTTAAATACCTCATTTTTTGATCCATCAGGAGGGGGGGATCCAATTCTATATCAACATTTATTT
MF134257.1_Tetramorium_caespitum_voucher_Herbert_C._Wagner_i570_COI	CCCCCCATTAGCATCTAATGTCTTTCACAGAGGAGCATCAATTGATCTATCAATTTTTTCTCTTCATATTGCCGGAATATCTTCTATTATAGGGGCAATTAATTTTATTGCTACTATTATAAACATACACCATAAAAAATTAACCTTAGATAAAATCCCCTTATTAGTTTGATCTATTTTAATCACAGCAATTTTATTACTTTTATCCCTTCCTGTATTAGCAGGGGCTATTACCATACTTCTAACAGATCGTAATTTAAATACCTCATTTTTTGATCCATCAGGAGGGGGAGACCCGATTCTATATCAACATTTATTT
MF134258.1_Tetramorium_caespitum_voucher_Herbert_C._Wagner_i571_COI	CCCCCCATTAGCATCTAATGTCTTTCACAGAGGAGCATCAATTGATCTATCAATTTTTTCTCTTCATATTGCCGGAATATCTTCTATTATAGGGGCAATTAATTTTATTGCTACTATTATAAATATGCACCATAAAAAATTAACCTTAGATAAAATCCCCTTATTAGTTTGATCTATTTTAATCACAGCAATTTTATTACTTTTATCCCTTCCTGTATTAGCGGGAGCTATTACCATACTTCTAACAGATCGTAATTTAAATACCTCATTTTTTGATCCATCGGGAGGGGGAGACCCAATTCTATATCAACATTTATTT
MF134259.1_Tetramorium_impurum_voucher_Herbert_C._Wagner_17912_COI	CCCCCCATTAGCATCTAATATCTTTCACAGAGGCCCATCAATTGATTTATCAATTTTTTCTCTTCATATTGCAGGAATATCTTCTATTATAGGTGCAATTAATTTTATCGCTACTATTATAAATATACACCATAAAAAATTAACCTTAGATAAAATCCCTTTATTAGTTTGATCTATTTTAATTACAGCAATTCTCCTTCTCCTATCTCTTCCCGTATTAGCAGGAGCTATTACTATACTATTAACAGATCGTAATTTAAATACCTCATTTTTTGATCCATCAGGAGGAGGAGACCCAATTCTATATCAACATTTATTC
MF134260.1_Tetramorium_impurum_voucher_Herbert_C._Wagner_17912n_COI	TCCTCCCTTAGCATCTAACATCTTTCACAGAGGTGCATCAATTGATCTATCAATTTTTTCTCTCCATATTGCCGGAATATCCTCTATTATAGGTGCAATTAATTTTATCGCTACTATTATAAATATACATCATAAAAAATTAACCTTAGATAAAATCCCCTTATTAGTTTGATCTATTTTAATCACAGCAATTTTATTACTTTTATCTCTTCCTGTTTTAGCCGGAGCTATTACTATACTTCTAACAGATCGTAATTTAAATACCTCATTTTTTGATCCATCGGGAGGGGGGGACCCAATTCTATATCAACATTTATTT
MF134261.1_Tetramorium_alpestre_voucher_Herbert_C._Wagner_18606_COI	TCCCCCATTAGCATCTAATGTCTTTCACAGGGGGGCATCAATTGATCTATCAATTTTTTCTCTTCATATTGCCGGAATATCTTCTATTATAGGAGCAATTAATTTTATTGCTACTATTATAAACATACACCATAAAAAATTAACCTTAGATAAAATCCCCTTATTAGTTTGATCTATTTTAATCACAGCAATTTTATTACTTTTATCTCTTCCTGTATTAGCCGGGGCTATTACTATACTTCTAACAGATCGTAATTTAAATACCTCATTTTTTGATCCATCGGGGGGAGGGGATCCAATTCTATATCAACATTTATTT
MF134262.1_Tetramorium_alpestre_voucher_Herbert_C._Wagner_18605_COI	TCCCCCATTAGCATCTAATGTCTTTCACAGGGGGGCATCAATTGATCTATCAATTTTTTCTCTTCATATTGCCGGAATATCTTCTATTATAGGAGCAATTAATTTTATTGCTACTATTATAAACATACACCATAAAAAATTAACCTTAGATAAAATCCCCTTATTAGTTTGATCTATTTTAATCACAGCAATTTTATTACTTTTATCTCTTCCTGTATTAGCCGGGGCTATTACTATACTTCTAACAGATCGTAATTTAAATACCTCATTTTTTGATCCATCGGGGGGAGGGGATCCAATTCTATATCAACATTTATTT
MF134263.1_Tetramorium_alpestre_voucher_Herbert_C._Wagner_18639_COI	TCCCCCATTAGCATCTAATGTCTTTCACAGGGGGGCATCAATTGATCTATCAATTTTTTCTCTTCATATTGCCGGAATATCTTCTATTATAGGAGCAATTAATTTTATTGCTACTATTATAAACATACACCATAAAAAATTAACCTTAGATAAAATCCCCTTATTAGTTTGATCTATTTTAATCACAGCAATTTTATTACTTTTATCTCTTCCTGTATTAGCCGGGGCTATTACTATACTTCTAACAGATCGTAATTTAAATACCTCATTTTTTGATCCATCGGGGGGAGGGGATCCAATTCTATATCAACATTTATTT
MF134264.1_Tetramorium_alpestre_voucher_Herbert_C._Wagner_18658_COI	TCCCCCATTAGCATCTAACGTCTTTCACAGGGGGGCATCAATTGATCTATCAATTTTTTCTCTTCATATTGCCGGAATATCTTCTATTATAGGAGCAATTAATTTTATTGCTACTATTATAAACATACACCATAAAAAATTAACCTTAGATAAAATCCCCTTATTAGTTTGATCTATTTTAATCACAGCAATTTTATTACTTTTATCTCTTCCTGTATTAGCCGGGGCTATTACTATACTTCTAACAGATCGTAATTTAAATACCTCATTTTTTGATCCATCGGGAGGGGGGGATCCAATTCTATATCAACATTTATTT
MF134265.1_Tetramorium_alpestre_voucher_Herbert_C._Wagner_18659_COI	TCCCCCATTAGCATCTAACGTCTTTCACAGGGGGGCATCAATTGATCTATCAATTTTTTCTCTTCATATTGCCGGAATATCTTCTATTATAGGAGCAATTAATTTTATTGCTACTATTATAAACATACACCATAAAAAATTAACCTTAGATAAAATCCCCTTATTAGTTTGATCTATTTTAATCACAGCAATTTTATTACTTTTATCTCTTCCTGTATTAGCCGGGGCTATTACTATACTTCTAACAGATCGTAATTTAAATACCTCATTTTTTGATCCATCGGGAGGGGGGGATCCAATTCTATATCAACATTTATTT
MF134266.1_Tetramorium_alpestre_voucher_Herbert_C._Wagner_18661_COI	TCCCCCATTAGCATCTAATGTCTTTCACAGGGGGGCATCAATTGATCTATCAATTTTTTCTCTTCATATTGCCGGAATATCTTCTATTATAGGAGCAATTAATTTTATTGCTACTATTATAAACATACACCATAAAAAATTAACCTTAGATAAAATCCCCTTATTAGTTTGATCTATTTTAATCACAGCAATTTTATTACTTTTATCTCTTCCTGTATTAGCCGGAGCTATTACTATACTTTTAACAGATCGTAATTTAAATACCTCATTTTTTGATCCATCGGGGGGAGGGGATCCAATTCTATATCAACATTTATTT
MF134267.1_Tetramorium_alpestre_voucher_Herbert_C._Wagner_18616_COI	TCCCCCATTAGCATCTAATGTCTTTCACAGAGGGGCATCAATTGATCTATCAATTTTTTCTCTTCATATTGCCGGAATATCTTCTATTATAGGAGCAATTAATTTTATTGCTACTATTATAAACATACACCATAAAAAATTAACCTTAGATAAAATCCCCTTATTAGTTTGATCTATTTTAATCACAGCAATTTTATTACTTTTATCTCTTCCTGTATTAGCCGGAGCTATTACTATACTTCTAACAGATCGTAATTTAAATACCTCATTTTTTGATCCATCGGGGGGAGGGGATCCAATTCTATATCAACATTTATTT
MF134268.1_Tetramorium_alpestre_voucher_Herbert_C._Wagner_18619_COI	TCCCCCATTAGCATCTAATGTCTTTCACAGAGGGGCATCAATTGATCTATCAATTTTTTCTCTTCATATTGCCGGAATATCTTCTATTATAGGAGCAATTAATTTTATTGCTACTATTATAAACATACACCATAAAAAATTAACCTTAGATAAAATCCCCTTATTAGTTTGATCTATTTTAATCACAGCAATTTTATTACTTTTATCTCTTCCTGTATTAGCCGGAGCTATTACTATACTTCTAACAGATCGTAATTTAAATACCTCATTTTTTGATCCATCGGGGGGAGGGGATCCAATTCTATATCAACATTTATTT
MF134269.1_Tetramorium_alpestre_voucher_Herbert_C._Wagner_18621_COI	TCCCCCATTAGCATCTAATGTCTTTCACAGAGGGGCATCAATTGATCTATCAATTTTTTCTCTTCATATTGCCGGAATATCTTCTATTATAGGAGCAATTAATTTTATTGCTACTATTATAAACATACACCATAAAAAATTAACCTTAGATAAAATCCCCTTATTAGTTTGATCTATTTTAATCACAGCAATTTTATTACTTTTATCTCTTCCTGTATTAGCCGGAGCTATTACTATACTTCTAACAGATCGTAATTTAAATACCTCATTTTTTGATCCATCGGGGGGAGGGGATCCAATTCTATATCAACATTTATTT
MF134270.1_Tetramorium_alpestre_voucher_Herbert_C._Wagner_18620_COI	TCCCCCATTAGCATCTAATGTCTTTCACAGAGGGGCATCAATTGATCTATCAATTTTTTCTCTTCATATTGCCGGAATATCTTCTATTATAGGAGCAATTAATTTTATTGCTACTATTATAAACATACACCATAAAAAATTAACCTTAGATAAAATCCCCTTATTAGTTTGATCTATTTTAATCACAGCAATTTTATTACTTTTATCTCTTCCTGTATTAGCTGGAGCTATTACTATACTTCTAACAGATCGTAATTTAAATACCTCATTTTTTGATCCATCGGGGGGAGGGGATCCAATTCTATATCAACATTTATTT
MF134271.1_Tetramorium_alpestre_voucher_Herbert_C._Wagner_18618_COI	TCCCCCATTAGCATCTAATGTCTTTCACAGAGGGGCATCAATTGATCTATCAATTTTTTCTCTTCATATTGCCGGAATATCTTCTATTATAGGAGCAATTAATTTTATTGCTACTATTATAAACATACACCATAAAAAATTAACCTTAGATAAAATCCCCTTATTAGTTTGATCTATTTTAATCACAGCAATTTTATTACTTTTATCTCTCCCTGTATTAGCCGGGGCTATTACTATACTTCTAACAGATCGTAATTTAAATACCTCATTTTTTGATCCATCGGGGGGGGGAGATCCAATTCTATATCAACATTTATTT
MF134272.1_Tetramorium_alpestre_voucher_Herbert_C._Wagner_18657_COI	TCCCCCATTAGCATCTAATGTCTTTCACAGAGGGGCATCAATTGATCTATCAATTTTTTCTCTTCATATTGCCGGAATATCTTCTATTATAGGAGCAATTAATTTTATTGCTACTATTATAAACATACACCATAAAAAATTAACCTTAGATAAAATCCCCTTATTAGTTTGATCTATTTTAATCACAGCAATTTTATTACTTTTATCTCTCCCTGTATTAGCCGGGGCTATTACTATACTTCTAACAGATCGTAATTTAAATACCTCATTTTTTGATCCATCGGGGGGGGGAGATCCAATTCTATATCAACATTTATTT
MF134273.1_Tetramorium_alpestre_voucher_Herbert_C._Wagner_18608_COI	TCCCCCATTAGCATCTAATGTCTTTCACAGAGGGGCATCAATTGATCTATCAATTTTTTCTCTTCATATTGCCGGAATATCTTCTATTATAGGAGCAATTAATTTTATTGCTACTATTATAAACATACACCATAAAAAATTAACCTTAGATAAAATCCCCTTATTAGTTTGATCTATTTTAATCACAGCAATTTTATTACTTTTATCTCTCCCTGTATTAGCCGGAGCTATTACTATACTTCTAACAGATCGTAATTTAAATACCTCATTTTTTGATCCATCGGGGGGGGGAGATCCAATTCTATATCAACATTTATTT
MF134274.1_Tetramorium_alpestre_voucher_Herbert_C._Wagner_18655_COI	TCCCCCATTAGCATCTAATGTCTTTCACAGAGGGGCATCAATTGATCTATCAATTTTTTCTCTTCATATTGCCGGAATATCTTCTATTATAGGAGCAATTAATTTTATTGCTACTATTATAAACATACACCATAAAAAATTAACCTTAGATAAAATCCCCTTATTAGTTTGATCTATTTTAATCACAGCAATTTTATTACTTTTATCTCTCCCTGTATTAGCCGGAGCTATTACTATACTTCTAACAGATCGTAATTTAAATACCTCATTTTTTGATCCATCGGGGGGGGGAGATCCAATTCTATATCAACATTTATTT
MF134275.1_Tetramorium_alpestre_voucher_Herbert_C._Wagner_18656_COI	TCCCCCATTAGCATCTAATGTCTTTCACAGAGGGGCATCAATTGATCTATCAATTTTTTCTCTTCATATTGCCGGAATATCTTCTATTATAGGAGCAATTAATTTTATTGCTACTATTATAAACATACACCATAAAAAATTAACCTTAGATAAAATCCCCTTATTAGTTTGATCTATTTTAATCACAGCAATTTTATTACTTTTATCTCTCCCTGTATTAGCCGGAGCTATTACTATACTTCTAACAGATCGTAATTTAAATACCTCATTTTTTGATCCATCGGGGGGGGGAGATCCAATTCTATATCAACATTTATTT
MF134276.1_Tetramorium_alpestre_voucher_Herbert_C._Wagner_18632_COI	CCCCCCATTAGCATCTAATGTCTTTCACAGAGGAGCATCAATTGATCTATCAATTTTTTCTCTTCATATTGCCGGAATATCTTCTATTATAGGGGCAATTAATTTTATTGCTACTATTATAAACATACACCATAAAAAATTAACCTTAGATAAAATCCCCTTATTAGTTTGATCTATTTTAATCACAGCAATTTTATTACTTTTATCTCTTCCTGTATTAGCCGGAGCTATTACTATACTTCTAACAGATCGTAATTTAAATACCTCATTTTTTGATCCATCAGGGGGGGGAGACCCAATTCTATATCAACATTTATTT
MF134277.1_Tetramorium_alpestre_voucher_Herbert_C._Wagner_18609_COI	TCCCCCATTAGCATCTAATGTCTTTCACAGAGGGGCATCAATTGATCTATCAATTTTTTCTCTTCATATTGCCGGAATATCTTCTATTATAGGAGCAATTAATTTTATTGCTACTATTATAAACATACACCATAAAAAATTAACCTTAGATAAAATCCCCTTATTAGTTTGATCTATTTTAATCACAGCAATTTTATTACTTTTATCTCTCCCTGTATTAGCCGGAGCTATTACTATACTTCTAACAGATCGTAATTTAAATACCTCATTTTTTGATCCATCGGGGGGGGGAGATCCAATTCTATATCAACATTTATTT
MF134278.1_Tetramorium_alpestre_voucher_Herbert_C._Wagner_18610_COI	TCCCCCATTAGCATCTAATGTCTTTCACAGAGGGGCATCAATTGATCTATCAATTTTTTCTCTTCATATTGCCGGAATATCTTCTATTATAGGAGCAATTAATTTTATTGCTACTATTATAAACATACACCATAAAAAATTAACCTTAGATAAAATCCCCTTATTAGTTTGATCTATTTTAATCACAGCAATTTTATTACTTTTATCTCTCCCTGTATTAGCCGGAGCTATTACTATACTTCTAACAGATCGTAATTTAAATACCTCATTTTTTGATCCATCGGGGGGGGGAGATCCAATTCTATATCAACATTTATTT
MF134279.1_Tetramorium_caespitum_voucher_Herbert_C._Wagner_18615_COI	CCCCCCATTAGCATCTAATGTCTTTCACAGAGGAGCATCAATTGATCTATCAATTTTTTCTCTTCATATTGCCGGAATATCTTCTATTATAGGAGCAATTAATTTTATTGCTACTATTATAAACATACACCATAAAAAATTAACCTTAGATAAAATCCCCTTATTAGTTTGATCTATTTTAATCACAGCAATTTTATTACTTTTATCTCTTCCTGTATTAGCAGGGGCTATTACCATACTTCTAACAGATCGTAATTTAAATACCTCATTTTTTGATCCATCGGGAGGAGGGGACCCAATTCTGTATCAACATTTATTT
MF134280.1_Tetramorium_alpestre_voucher_Herbert_C._Wagner_18631_COI	CCCCCCATTAGCATCTAACGTCTTTCACAGAGGAGCATCAATTGATCTATCAATTTTTTCTCTTCATATTGCCGGAATATCTTCTATTATAGGAGCAATTAATTTTATTGCTACTATTATAAACATGCACCATAAAAAATTAACCTTAGATAAAATCCCCTTATTAGTTTGATCTATTTTAATCACAGCAATTTTATTACTTTTATCTCTTCCTGTATTAGCCGGAGCTATTACTATACTTCTAACAGATCGTAATTTAAATACCTCATTTTTTGATCCATCGGGAGGGGGGGACCCAATTCTATATCAACATTTATTT
MF134281.1_Tetramorium_alpestre_voucher_Herbert_C._Wagner_18654_COI	TCCCCCATTAGCATCTAATGTCTTTCACAGGGGGGCATCAATTGATCTATCAATTTTTTCTCTTCATATTGCCGGAATATCTTCTATTATAGGAGCAATTAATTTTATTGCTACTATTATAAACATACACCATAAAAAATTAACCTTAGATAAAATCCCCTTATTAGTTTGATCTATTTTAATCACAGCAATTTTATTACTTTTATCTCTTCCTGTATTAGCCGGAGCTATTACTATACTTCTAACAGATCGTAATTTAAATACCTCATTTTTTGATCCATCGGGGGGAGGGGATCCAATTCTATATCAACATTTATTT
MF134282.1_Tetramorium_alpestre_voucher_Herbert_C._Wagner_18612_COI	TCCCCCATTAGCATCTAATGTCTTTCACAGGGGGGCATCAATTGATCTATCAATTTTTTCTCTTCATATTGCCGGAATATCTTCTATTATAGGAGCAATTAATTTTATTGCTACTATTATAAACATACACCATAAAAAATTAACCTTAGATAAAATCCCCTTATTAGTTTGATCTATTTTAATCACAGCAATTTTATTACTTTTATCTCTTCCTGTATTAGCCGGGGCTATTACTATACTTCTAACAGATCGTAATTTAAATACCTCATTTTTTGATCCATCGGGGGGGGGGGATCCAATTCTATATCAACATTTATTT
MF134283.1_Tetramorium_caespitum_voucher_Herbert_C._Wagner_18617_COI	CCCCCCCCTAGCATCTAACGTCTTTCACAGAGGAGCATCAATTGATCTATCAATTTTTTCTCTTCATATTGCCGGAATATCTTCTATTATAGGAGCAATTAATTTTATTGCTACTATTATAAACATACACCATAAAAAATTAACCTTAGATAAGATCCCCTTATTAGTTTGATCTATTTTAATCACAGCAATTTTATTACTTCTATCCCTCCCTGTTTTAGCCGGAGCTATTACCATACTTCTAACAGATCGTAATTTAAATACCTCATTTTTTGATCCATCAGGGGGGGGAGACCCAATTCTATACCAACATTTATTT
MF134284.1_Tetramorium_caespitum_voucher_Herbert_C._Wagner_18627_COI	CCCCCCCCTAGCATCTAATGTCTTTCACAGAGGAGCATCAATTGATCTATCAATTTTTTCTCTTCATATTGCCGGAATATCTTCTATTATAGGAGCAATTAATTTTATTGCTACTATTATAAACATACACCATAAAAAATTAACCTTAGATAAGATCCCCTTATTAGTTTGATCTATTTTAATCACAGCAATTTTATTACTTTTATCCCTCCCTGTTTTAGCCGGAGCTATTACCATACTTCTAACAGATCGTAATTTAAATACCTCATTTTTTGACCCATCTGGGGGAGGAGACCCAATTCTATACCAACATTTATTT
MF134285.1_Tetramorium_alpestre_voucher_Herbert_C._Wagner_18637_COI	TCCCCCATTAGCATCTAATGTCTTTCACAGAGGGGCATCAATTGATCTATCAATTTTTTCTCTTCATATTGCCGGAATATCTTCTATTATAGGAGCAATTAATTTTATTGCTACTATTATAAACATACACCATAAAAAATTAACCTTAGATAAAATCCCCTTATTAGTTTGATCTATTTTAATCACAGCAATTTTATTACTTTTATCTCTTCCTGTATTAGCCGGAGCTATTACTATACTTCTAACAGATCGTAATTTAAATACCTCATTTTTTGATCCATCGGGGGGAGGGGATCCAATTCTATATCAACATTTATTT
MF134286.1_Tetramorium_impurum_voucher_Herbert_C._Wagner_i546_COI	CCCCCCATTAGCATCTAATATCTTTCACAGAGGCCCATCAATTGATTTATCAATTTTTTCTCTTCATATTGCAGGAATATCTTCTATTATAGGTGCAATTAATTTTATCGCTACTATTATAAATATACACCATAAAAAATTAACCTTAGATAAAATTCCTTTATTAGTTTGATCTATTTTAATTACAGCAATTCTCCTTCTCCTATCTCTTCCCGTATTAGCAGGAGCTATTACTATGCTATTAACAGATCGTAATTTAAATACCTCATTTTTTGATCCATCAGGAGGAGGGGACCCAATTCTATATCAACATTTATTC
MF134287.1_Tetramorium_impurum_voucher_Herbert_C._Wagner_i546n_COI	TCCTCCCTTAGCATCTAACATCTTTCACAGAGGTGCATCAATTGATCTATCAATTTTTTCTCTCCATATTGCCGGAATATCCTCTATTATAGGTGCAATTAATTTTATCGCTACTATTATAAATATACATCATAAAAAATTAACCTTAGATAAAATCCCCTTATTAGTTTGATCTATTTTAATCACAGCAATTTTATTACTTTTATCTCTTCCTGTTTTAGCCGGAGCTATTACTATACTTCTAACAGATCGTAATTTAAATACCTCATTTTTTGATCCATCGGGAGGGGGGGACCCAATTCTATATCAACATTTATTT
MF134288.1_Tetramorium_indocile_voucher_Herbert_C._Wagner_18368_COI	CCCCCCCCTAGCATCTAATGTCTTTCACAGAGGCGCATCAATTGATCTATCAATTTTTTCTCTTCATATTGCCGGAATATCTTCTATTATAGGTGCAATTAATTTTATCGCTACTATTATAAACATACATCATAAAAAATTAACCTTAGATAAAATCCCCTTATTAGTTTGATCTATTTTAATCACAGCAATTTTATTACTTTTATCTCTTCCTGTCTTAGCCGGAGCTATTACTATACTTCTAACAGATCGTAATTTAAATACCTCATTTTTTGATCCTTCGGGGGGGGGGGATCCAATTCTATATCAACATTTATTT
MF134289.1_Tetramorium_impurum_voucher_Herbert_C._Wagner_17242_COI	CCCCCCATTAGCATCTAATATCTTTCACAGAGGCCCATCAATTGATTTATCAATTTTTTCCCTTCATATTGCAGGGATATCTTCTATTATAGGTGCAATTAATTTTATCGCTACTATTATAAATATACATCATAAAAAATTAACCTTAGATAAAATCCCCTTATTAGTTTGATCTATTTTAATTACAGCAATTCTCCTTCTTCTATCTCTTCCCGTATTAGCAGGAGCTATTACTATACTACTAACAGATCGTAATTTAAATACCTCATTTTTTGACCCATCGGGAGGAGGAGACCCAATTCTATATCAACATTTATTC
MF134290.1_Tetramorium_immigrans_voucher_Herbert_C._Wagner_18264_COI	TCCCCCATTAGCATCTAATATCTTTCATAGAGGCCCATCAATTGATCTATCAATTTTTTCTCTTCATATTGCAGGAATATCTTCTATTATAGGTGCAATTAATTTTATCGCTACTATTATAAACATACATCATAAAAAATTAACCTTAGATAAAATCCCCCTGTTAGTTTGATCTATTTTAATTACAGCAATTCTTCTCCTCCTATCTCTTCCCGTATTAGCAGGAGCTATTACTATACTCTTAACAGATCGTAATTTAAATACCTCATTTTTTGATCCATCAGGTGGGGGGGACCCAATTCTATATCAACATTTATTC
MF134291.1_Tetramorium_immigrans_voucher_Herbert_C._Wagner_18265_COI	TCCCCCATTAGCATCTAATATCTTTCATAGAGGCCCATCAATTGATCTATCAATTTTTTCTCTTCATATTGCAGGAATATCTTCTATTATAGGTGCAATTAATTTTATCGCTACTATTATAAACATACATCATAAAAAATTAACCTTAGATAAAATCCCCCTGTTAGTTTGATCTATTTTAATTACAGCAATTCTTCTCCTCCTATCTCTTCCCGTATTAGCAGGAGCTATTACTATACTCTTAACAGATCGTAATTTAAATACCTCATTTTTTGATCCATCAGGTGGGGGGGACCCAATTCTATATCAACATTTATTC
MF134292.1_Tetramorium_caespitum_voucher_Herbert_C._Wagner_17167_COI	CCCCCCCCTAGCATCTAATGTCTTTCACAGAGGAGCATCAATTGATCTATCAATTTTTTCTCTTCATATTGCCGGAATATCTTCTATTATAGGAGCAATTAATTTTATTGCTACTATTATAAACATACACCATAAAAAATTAACCTTAGATAAGATCCCCTTATTAGTTTGATCTATTTTAATCACAGCAATTTTATTACTTTTATCCCTCCCTGTTTTAGCCGGAGCTATTACCATACTTCTAACAGATCGTAATTTAAATACCTCATTTTTTGATCCATCGGGGGGGGGAGACCCAATTCTATACCAACATTTATTT
MF134293.1_Tetramorium_caespitum_voucher_Herbert_C._Wagner_17227_COI	CCCCCCCTTAGCATCTAATGTCTTTCACAGAGGAGCATCAATTGATCTATCAATTTTTTCTCTTCATATTGCCGGAATATCTTCTATTATAGGAGCAATTAATTTTATTGCTACTATTATAAACATACACCATAAAAAATTAACCTTAGATAAAATTCCCTTATTAGTTTGATCTATTTTAATCACAGCAATTTTATTACTTTTATCCCTTCCCGTTTTAGCTGGAGCTATTACTATACTTCTAACAGATCGTAATTTAAATACCTCATTTTTTGATCCATCGGGAGGAGGGGACCCAATTCTGTATCAACATTTATTT
MF134294.1_Tetramorium_impurum_voucher_Herbert_C._Wagner_17878_COI	CCCCCCATTAGCATCTAATATCTTTCACAGAGGCCCATCAATTGATTTATCAATTTTTTCTCTTCATATTGCAGGAATATCTTCTATTATAGGTGCAATTAATTTTATCGCTACTATTATAAATATACACCATAAAAAATTAACCTTAGATAAAATTCCTTTATTAGTTTGATCTATTTTAATTACAGCAATTCTCCTTCTCCTATCTCTTCCCGTATTAGCAGGAGCTATTACTATACTATTAACAGATCGTAATTTAAATACCTCATTTTTTGATCCATCAGGAGGAGGGGACCCAATTCTATATCAACATTTATTC
MF134295.1_Tetramorium_caespitum_x_Tetramorium_immigrans_voucher_Herbert_C._Wagner_18375_COI	CCCCCCATTAGCATCTAATATCTTTCATAGAGGCCCATCAATTGATCTATCAATTTTTTCTCTTCATATTGCAGGAATATCTTCTATTATAGGTGCGATTAATTTTATCGCTACTATTATAAACATACATCATAAAAAATTAACCTTAGATAAAATCCCCCTGTTAGTTTGATCTATTTTAATTACAGCAATTCTTCTCCTCCTATCTCTTCCCGTATTAGCGGGAGCTATTACTATACTCTTAACAGATCGTAATTTAAATACCTCATTTTTTGATCCATCGGGTGGGGGGGACCCAATTCTATATCAACATTTATTC
Botanical_garden_CPH	CCCCCCATTAGCATYTAATATCTTTCATAGAGGCCCATCAATTGATCTATCAATTTTTTCTCTTCATATTGCAGGAATATCTTCTATTATAGGWGCGATTAATTTTATCGCTACYATTATAAACATACATCATAAAAAATTAACCTTAGATAAAATCCCCCTGTTAGTTTGATCTATTTTAATTACAGCAATTCTTCTCCTCCTATCTCTTCCYGTATTAGCNGGAGNTATTACYATACTCTTAACAGATCGWAATTTAAATACTTCATTTTTTGATCCATCGGGTGGGGGGGACCC??????????????????????
