# Supplementary material for: Monitoring the influx of new species through citizen science: the first introduced ant in Denmark
Source: PeerJ. 2020 Apr 8;8:e8850. doi: 10.7717/peerj.8850 (PMC7150537; doi:10.7717/peerj.8850)
Supplement: Supplemental Information 6 — Data points from Denmark were collected by the authors. Data points from other countries were downloaded from https://antmaps.org/ on 08-08-2019. [file peerj-08-8850-s006.csv]

FID	species	long	lat	Spp	bio01	bio04	bio12	bio15	bio18	bio19
24	sp1	23.983333	35.466667	Tetramorium_caespitum	18	554	566	87	5	5
25	sp1	23.966667	35.5	Tetramorium_caespitum	18	554	566	87	5	5
759	sp2	25.167	35.1167	Tetramorium_immigrans	17	571	649	85	8	8
729	sp1	-2.366667	37.116667	Tetramorium_caespitum	16	656	301	49	21	21
921	sp2	-5.3475	36.1547	Tetramorium_immigrans	18	400	724	78	22	22
922	sp2	-5.3475	36.1547	Tetramorium_immigrans	18	400	724	78	22	22
923	sp2	-5.3475	36.1547	Tetramorium_immigrans	18	400	724	78	22	22
924	sp2	-5.3594	36.1436	Tetramorium_immigrans	18	400	724	78	22	22
925	sp2	-5.3614	36.145	Tetramorium_immigrans	18	400	724	78	22	22
919	sp2	-4.41	36.72	Tetramorium_immigrans	18	507	537	71	23	23
920	sp2	-4.86	36.51	Tetramorium_immigrans	18	476	621	77	23	23
736	sp1	-3.583	36.967	Tetramorium_caespitum	15	635	436	54	25	25
762	sp2	23.88288	38.39366	Tetramorium_immigrans	17	658	451	65	26	26
774	sp2	22.9479	37.9392	Tetramorium_immigrans	17	653	544	66	31	31
734	sp1	-2.7833	38.3667	Tetramorium_caespitum	15	715	394	46	36	36
732	sp1	-2.6204	38.2449	Tetramorium_caespitum	11	706	517	43	52	52
733	sp1	-2.6204	38.2449	Tetramorium_caespitum	11	706	517	43	52	52
918	sp2	-3.869	40.463	Tetramorium_immigrans	14	687	395	38	52	52
104	sp1	20.72153	39.19554	Tetramorium_caespitum	16	645	947	62	55	55
44	sp1	23.35	40.033333	Tetramorium_caespitum	16	719	434	37	59	59
879	sp2	9.2	41.4	Tetramorium_immigrans	17	528	487	51	60	60
43	sp1	23.35	40.05	Tetramorium_caespitum	16	714	435	37	61	61
38	sp1	23.416667	40.016667	Tetramorium_caespitum	15	703	448	37	62	62
740	sp2	32.2667	40.1	Tetramorium_immigrans	12	791	424	42	64	64
78	sp1	22.383333	38.733333	Tetramorium_caespitum	13	708	698	50	65	65
741	sp2	31.8833	39.95	Tetramorium_immigrans	11	782	411	43	65	65
889	sp2	5.4	43.2833	Tetramorium_immigrans	15	559	571	43	66	66
890	sp2	5.4	43.2833	Tetramorium_immigrans	15	559	571	43	66	66
592	sp1	8.563532	39.34759	Tetramorium_caespitum	14	588	798	57	67	67
737	sp1	-4.683333	41.283333	Tetramorium_caespitum	12	649	404	33	67	67
738	sp1	-4.683333	41.283333	Tetramorium_caespitum	12	649	404	33	67	67
742	sp2	31.15	39.2833	Tetramorium_immigrans	11	765	418	38	68	68
539	sp1	9.1667	40.8167	Tetramorium_caespitum	14	619	741	53	69	69
590	sp1	8.616372	39.408932	Tetramorium_caespitum	14	581	814	56	69	69
760	sp2	24.7167	40.7833	Tetramorium_immigrans	15	709	530	47	70	70
743	sp2	30.45	39.8833	Tetramorium_immigrans	10	767	474	41	72	72
744	sp2	30.45	39.8833	Tetramorium_immigrans	10	767	474	41	72	72
537	sp1	9.313354	39.359673	Tetramorium_caespitum	14	605	594	48	75	75
64	sp1	22.876389	40.527778	Tetramorium_caespitum	15	746	429	28	76	76
66	sp1	22.798333	40.483889	Tetramorium_caespitum	15	751	422	27	76	76
916	sp2	-2.78	41.67	Tetramorium_immigrans	10	628	473	27	76	76
77	sp1	22.39346	38.0275	Tetramorium_caespitum	10	653	855	53	77	77
751	sp2	27.3958	41.1472	Tetramorium_immigrans	13	694	609	42	80	80
80	sp1	22.31785	40.21229	Tetramorium_caespitum	14	752	464	24	84	84
745	sp2	29.7167	40.4167	Tetramorium_immigrans	14	657	593	34	84	84
752	sp2	27.1333	41.35	Tetramorium_immigrans	14	731	617	38	86	86
900	sp2	3.43	43.45	Tetramorium_immigrans	15	590	585	34	86	86
70	sp1	22.64921	39.80038	Tetramorium_caespitum	11	712	545	27	88	88
76	sp1	22.42	37.95	Tetramorium_caespitum	9	646	920	51	89	89
29	sp1	23.733333	40.516667	Tetramorium_caespitum	12	703	528	29	90	90
79	sp1	22.336667	40.409167	Tetramorium_caespitum	13	741	454	22	90	90
73	sp1	22.49286	40.10449	Tetramorium_caespitum	13	721	492	23	91	91
773	sp2	23.252	41.178	Tetramorium_immigrans	14	809	456	24	92	92
748	sp2	27.9581	41.8575	Tetramorium_immigrans	13	680	592	31	94	94
843	sp2	15.7667	37.9167	Tetramorium_immigrans	18	528	758	58	94	94
876	sp2	9.3838	42.9012	Tetramorium_immigrans	14	596	910	45	94	94
248	sp1	16.1	39.8667	Tetramorium_caespitum	11	638	925	46	96	96
754	sp2	26.5333	41.65	Tetramorium_immigrans	13	785	581	29	96	96
739	sp2	38.5108	40.4767	Tetramorium_immigrans	3	738	647	43	100	100
749	sp2	27.91	41.9622	Tetramorium_immigrans	13	686	591	28	100	100
81	sp1	22.23148	40.35607	Tetramorium_caespitum	11	710	490	20	101	101
750	sp2	27.5561	41.8406	Tetramorium_immigrans	12	733	619	28	105	105
724	sp1	-1.5667	40.3667	Tetramorium_caespitum	9	633	557	29	106	106
735	sp1	-3.433	42.467	Tetramorium_caespitum	11	586	593	27	106	106
755	sp2	25.61	41.496	Tetramorium_immigrans	12	786	587	29	107	107
756	sp2	25.61	41.496	Tetramorium_immigrans	12	786	587	29	107	107
771	sp2	23.39	41.458	Tetramorium_immigrans	13	826	477	21	108	108
746	sp2	29.6	44.9	Tetramorium_immigrans	11	818	347	21	109	109
757	sp2	25.3739	41.4553	Tetramorium_immigrans	12	788	586	29	110	110
770	sp2	23.4667	41.4333	Tetramorium_immigrans	12	806	498	20	114	114
872	sp2	10.36	43.6683	Tetramorium_immigrans	15	645	879	43	117	117
777	sp2	21.475	41.982	Tetramorium_immigrans	13	831	502	18	118	118
772	sp2	23.289	41.293	Tetramorium_immigrans	11	720	509	17	119	119
842	sp2	16.19	43.51	Tetramorium_immigrans	15	689	749	29	120	120
840	sp2	16.25	43.52	Tetramorium_immigrans	15	691	761	29	121	121
869	sp2	10.8858	42.765	Tetramorium_immigrans	15	605	607	41	122	122
819	sp2	16.4432	43.5176	Tetramorium_immigrans	16	666	777	29	124	124
769	sp2	23.5167	41.3667	Tetramorium_immigrans	11	770	533	18	125	125
747	sp2	28.17	43.4	Tetramorium_immigrans	12	773	497	13	126	126
59	sp1	23.1	41.6167	Tetramorium_caespitum	10	750	514	18	132	132
758	sp2	25.296	41.796	Tetramorium_immigrans	12	787	594	21	134	134
102	sp1	21.238	41.843	Tetramorium_caespitum	9	743	655	18	135	135
723	sp1	-1.5	50.97	Tetramorium_caespitum	10	451	737	25	144	144
404	sp1	12.9	55.5167	Tetramorium_caespitum	8	619	531	19	146	146
726	sp1	-2.2	50.7	Tetramorium_caespitum	10	437	786	26	146	146
727	sp1	-2.2	50.7	Tetramorium_caespitum	10	437	786	26	146	146
728	sp1	-2.2	50.7	Tetramorium_caespitum	10	437	786	26	146	146
238	sp1	16.2	43.76	Tetramorium_caespitum	13	726	847	26	147	147
239	sp1	16.2	43.76	Tetramorium_caespitum	13	726	847	26	147	147
36	sp1	23.51	41.71	Tetramorium_caespitum	2	676	717	22	151	151
674	sp1	3.2667	44.2167	Tetramorium_caespitum	9	593	910	27	153	153
851	sp2	14.5167	44.5167	Tetramorium_immigrans	15	654	911	33	155	155
717	sp1	0.7	51.28	Tetramorium_caespitum	9	475	731	21	156	156
722	sp1	-0.7	51.28	Tetramorium_caespitum	10	469	741	19	156	156
58	sp1	23.1833	43.8167	Tetramorium_caespitum	12	867	566	22	157	157
512	sp1	10.42	55.95	Tetramorium_caespitum	8	581	556	21	157	157
513	sp1	10.42	55.95	Tetramorium_caespitum	8	581	556	21	157	157
514	sp1	10.42	55.95	Tetramorium_caespitum	8	581	556	21	157	157
787	sp2	18.9667	47.4	Tetramorium_immigrans	11	805	520	24	157	157
788	sp2	18.9667	47.4	Tetramorium_immigrans	11	805	520	24	157	157
789	sp2	18.9667	47.4	Tetramorium_immigrans	11	805	520	24	157	157
796	sp2	17.61	43.156	Tetramorium_immigrans	15	754	1017	30	157	157
785	sp2	19.2667	42.4333	Tetramorium_immigrans	15	747	1608	45	158	158
799	sp2	17.291	43.414	Tetramorium_immigrans	14	732	933	27	158	158
905	sp2	2.2	41.39	Tetramorium_immigrans	16	517	622	31	158	158
792	sp2	18.3442	42.7119	Tetramorium_immigrans	13	724	1216	37	159	159
33	sp1	23.65	41.5667	Tetramorium_caespitum	7	674	621	18	160	160
786	sp2	19.167	47.4833	Tetramorium_immigrans	11	798	527	24	160	160
908	sp2	1.4517	43.5155	Tetramorium_immigrans	13	594	709	15	160	160
909	sp2	1.4508	43.5162	Tetramorium_immigrans	13	594	709	15	160	160
917	sp2	-3.8664	43.1011	Tetramorium_immigrans	11	488	917	24	161	161
61	sp1	22.93	59.82	Tetramorium_caespitum	6	751	602	30	162	162
62	sp1	22.93	59.82	Tetramorium_caespitum	6	751	602	30	162	162
904	sp2	2.3432	48.8976	Tetramorium_immigrans	12	578	657	10	162	162
359	sp1	14.1192	41.9453	Tetramorium_caespitum	7	621	751	17	163	163
368	sp1	13.91	41.77	Tetramorium_caespitum	8	652	777	20	163	163
784	sp2	19.333	47.4833	Tetramorium_immigrans	10	830	533	25	163	163
902	sp2	2.3585	48.8408	Tetramorium_immigrans	12	568	670	10	163	163
903	sp2	2.35	48.854	Tetramorium_immigrans	12	568	670	10	163	163
907	sp2	2.1175	41.3092	Tetramorium_immigrans	16	529	632	34	163	163
369	sp1	13.86	41.77	Tetramorium_caespitum	8	650	784	20	164	164
370	sp1	13.86	41.77	Tetramorium_caespitum	8	650	784	20	164	164
373	sp1	13.8	44.9167	Tetramorium_caespitum	14	682	768	24	164	164
488	sp1	11.33	51.82	Tetramorium_caespitum	9	663	478	29	164	164
678	sp1	2.38	50.67	Tetramorium_caespitum	10	513	683	16	164	164
854	sp2	14.3933	44.6956	Tetramorium_immigrans	15	677	933	32	164	164
859	sp2	13.8	44.9167	Tetramorium_immigrans	14	682	768	24	164	164
870	sp2	10.85	44.6833	Tetramorium_immigrans	13	800	715	19	164	164
98	sp1	21.423	41.791	Tetramorium_caespitum	6	673	758	15	165	165
725	sp1	-2.089	50.66	Tetramorium_caespitum	10	434	825	29	165	165
22	sp1	24.149	41.634	Tetramorium_caespitum	8	678	640	19	167	167
23	sp1	24.1333	41.6333	Tetramorium_caespitum	8	678	640	19	167	167
511	sp1	10.545185	56.117304	Tetramorium_caespitum	8	596	598	20	167	167
633	sp1	7.8667	49.9333	Tetramorium_caespitum	10	645	582	16	167	167
730	sp1	-2.38	50.67	Tetramorium_caespitum	10	435	811	25	167	167
731	sp1	-2.38	50.67	Tetramorium_caespitum	10	435	811	25	167	167
767	sp2	23.579	43.94	Tetramorium_immigrans	12	890	560	24	167	167
793	sp2	18.13	47.74	Tetramorium_immigrans	11	786	518	25	167	167
474	sp1	11.415052	54.636082	Tetramorium_caespitum	9	625	581	19	168	168
865	sp2	12.573	55.6878	Tetramorium_immigrans	9	626	622	19	168	168
873	sp2	10.1625	44.7456	Tetramorium_immigrans	13	782	829	25	168	168
874	sp2	10.1625	44.7456	Tetramorium_immigrans	13	782	829	25	168	168
790	sp2	18.9167	47.7667	Tetramorium_immigrans	10	773	561	23	169	169
51	sp1	23.2	59.8333	Tetramorium_caespitum	6	783	626	29	170	170
52	sp1	23.2	59.83	Tetramorium_caespitum	6	783	626	29	170	170
53	sp1	23.2	59.83	Tetramorium_caespitum	6	783	626	29	170	170
54	sp1	23.2	59.83	Tetramorium_caespitum	6	783	626	29	170	170
55	sp1	23.2	59.83	Tetramorium_caespitum	6	783	626	29	170	170
117	sp1	19.5	46.6	Tetramorium_caespitum	11	823	532	25	170	170
118	sp1	19.5	46.6	Tetramorium_caespitum	11	823	532	25	170	170
380	sp1	13.76	41.89	Tetramorium_caespitum	7	646	779	20	170	170
381	sp1	13.76	41.89	Tetramorium_caespitum	7	646	779	20	170	170
436	sp1	11.960059	54.598135	Tetramorium_caespitum	9	612	588	18	170	170
684	sp1	2.104722	41.510556	Tetramorium_caespitum	15	576	645	27	170	170
703	sp1	1.1904	43.6852	Tetramorium_caespitum	13	581	752	14	170	170
721	sp1	0.17	42.574	Tetramorium_caespitum	10	562	841	20	170	170
67	sp1	22.7894	58.9892	Tetramorium_caespitum	6	741	638	35	171	171
69	sp1	22.7681	58.9717	Tetramorium_caespitum	6	741	638	35	171	171
374	sp1	13.79	41.83	Tetramorium_caespitum	7	644	801	20	171	171
375	sp1	13.79	41.83	Tetramorium_caespitum	7	644	801	20	171	171
376	sp1	13.79	41.81	Tetramorium_caespitum	7	644	801	20	171	171
489	sp1	11.32	51.84	Tetramorium_caespitum	9	661	505	27	171	171
383	sp1	13.73	41.87	Tetramorium_caespitum	6	629	796	20	172	172
398	sp1	13.2667	55.6667	Tetramorium_caespitum	8	639	644	21	172	172
435	sp1	11.970294	54.690627	Tetramorium_caespitum	9	614	592	19	172	172
780	sp2	19.833	47.7333	Tetramorium_immigrans	10	845	522	31	172	172
906	sp2	2.186	41.6069	Tetramorium_immigrans	15	587	661	25	172	172
596	sp1	8.4183	49.9911	Tetramorium_caespitum	10	667	586	18	173	173
783	sp2	19.375	47.9839	Tetramorium_immigrans	9	802	550	27	173	173
71	sp1	22.5	58.42	Tetramorium_caespitum	7	738	623	31	174	174
72	sp1	22.5	58.42	Tetramorium_caespitum	7	738	623	31	174	174
439	sp1	11.944237	56.002468	Tetramorium_caespitum	8	629	568	24	174	174
493	sp1	11.1	51.37	Tetramorium_caespitum	9	663	544	23	174	174
685	sp1	2.02	50.7	Tetramorium_caespitum	10	508	706	20	174	174
10	sp1	26.4	42.7167	Tetramorium_caespitum	10	748	652	18	175	175
451	sp1	11.77	55.95	Tetramorium_caespitum	8	623	570	24	176	176
452	sp1	11.77	55.95	Tetramorium_caespitum	8	623	570	24	176	176
453	sp1	11.77	55.95	Tetramorium_caespitum	8	623	570	24	176	176
635	sp1	7.792	46.123	Tetramorium_caespitum	-1	622	778	8	176	176
696	sp1	1.2768	43.3607	Tetramorium_caespitum	13	597	792	16	177	177
50	sp1	23.2	59.8833	Tetramorium_caespitum	6	788	653	30	178	178
915	sp2	-1.201	44.98	Tetramorium_immigrans	13	485	930	28	178	178
83	sp1	22.12	60.25	Tetramorium_caespitum	6	748	664	29	179	179
397	sp1	13.3	55.6667	Tetramorium_caespitum	8	634	672	21	179	179
675	sp1	2.735068	51.151253	Tetramorium_caespitum	10	495	698	19	179	179
713	sp1	0.95	44.5	Tetramorium_caespitum	13	555	895	14	179	179
778	sp2	21.418	42.6	Tetramorium_immigrans	8	711	702	15	179	179
20	sp1	24.33	60.01	Tetramorium_caespitum	6	779	605	30	180	180
49	sp1	23.2167	59.8833	Tetramorium_caespitum	6	788	657	29	180	180
390	sp1	13.56	54.47	Tetramorium_caespitum	8	629	564	23	180	180
910	sp2	0.7223	45.1831	Tetramorium_immigrans	13	546	951	18	180	180
914	sp2	-1.2	44.8833	Tetramorium_immigrans	13	495	933	27	180	180
82	sp1	22.154	44.464	Tetramorium_caespitum	11	799	644	18	181	181
412	sp1	12.42	54.38	Tetramorium_caespitum	8	625	594	19	181	181
594	sp1	8.466082	55.347645	Tetramorium_caespitum	9	578	782	31	181	181
643	sp1	6.9989	44.3607	Tetramorium_caespitum	4	563	1088	24	181	181
644	sp1	6.9986	44.36	Tetramorium_caespitum	4	563	1088	24	181	181
645	sp1	6.9982	44.3603	Tetramorium_caespitum	4	563	1088	24	181	181
166	sp1	17.4833	54.75	Tetramorium_caespitum	8	640	591	28	182	182
600	sp1	8.194771	55.691036	Tetramorium_caespitum	9	591	797	33	182	182
714	sp1	0.8417	45.2789	Tetramorium_caespitum	12	546	946	17	182	182
764	sp2	23.6833	43.1333	Tetramorium_immigrans	11	824	587	28	182	182
494	sp1	11.02	51.38	Tetramorium_caespitum	9	658	583	21	183	183
519	sp1	9.9272	49.7922	Tetramorium_caespitum	9	668	630	15	183	183
711	sp1	0.9979	44.9486	Tetramorium_caespitum	13	541	939	16	183	183
712	sp1	0.9943	44.9405	Tetramorium_caespitum	13	541	939	16	183	183
858	sp2	13.8667	44.9667	Tetramorium_immigrans	13	677	835	23	183	183
639	sp1	7.15	50.12	Tetramorium_caespitum	9	613	694	10	184	184
640	sp1	7.15	50.12	Tetramorium_caespitum	9	613	694	10	184	184
716	sp1	0.7572	45.2214	Tetramorium_caespitum	12	547	962	18	184	184
911	sp2	0.72	44.9117	Tetramorium_immigrans	13	540	999	19	184	184
913	sp2	0.5	44.7333	Tetramorium_immigrans	13	544	988	19	184	184
42	sp1	23.35	42.333	Tetramorium_caespitum	7	709	627	23	185	185
326	sp1	14.7	53.316667	Tetramorium_caespitum	8	695	563	22	185	185
393	sp1	13.47	55.72	Tetramorium_caespitum	8	633	701	21	185	185
634	sp1	7.8	50.05	Tetramorium_caespitum	9	621	651	14	185	185
912	sp2	0.7167	44.9167	Tetramorium_immigrans	13	541	995	19	185	185
139	sp1	18.825	48.23	Tetramorium_caespitum	9	772	606	23	186	186
523	sp1	9.7722	49.9964	Tetramorium_caespitum	9	665	682	13	186	186
599	sp1	8.308679	55.571944	Tetramorium_caespitum	9	591	811	32	186	186
847	sp2	14.7742	44.7694	Tetramorium_immigrans	14	658	1073	33	186	186
848	sp2	14.7742	44.7694	Tetramorium_immigrans	14	658	1073	33	186	186
849	sp2	14.758	44.774	Tetramorium_immigrans	14	658	1073	33	186	186
13	sp1	25.013672	42.596228	Tetramorium_caespitum	10	775	617	25	187	187
141	sp1	18.6	46.217	Tetramorium_caespitum	11	782	577	27	187	187
361	sp1	14.02	54.02	Tetramorium_caespitum	8	650	585	21	187	187
387	sp1	13.63	54.37	Tetramorium_caespitum	8	632	584	22	187	187
524	sp1	9.77	50.01	Tetramorium_caespitum	9	667	693	13	187	187
74	sp1	22.47	60.07	Tetramorium_caespitum	5	783	702	30	188	188
395	sp1	13.43	54.31	Tetramorium_caespitum	8	632	587	22	188	188
522	sp1	9.8	49.85	Tetramorium_caespitum	9	660	693	13	188	188
576	sp1	8.67	50.12	Tetramorium_caespitum	11	661	658	14	188	188
577	sp1	8.67	50.12	Tetramorium_caespitum	11	661	658	14	188	188
578	sp1	8.67	50.12	Tetramorium_caespitum	11	661	658	14	188	188
698	sp1	1.2163	44.8702	Tetramorium_caespitum	13	556	889	13	188	188
763	sp2	23.7167	42.9667	Tetramorium_immigrans	11	785	605	29	188	188
84	sp1	21.967	51.417	Tetramorium_caespitum	8	780	495	38	189	189
125	sp1	19.2483	48.1983	Tetramorium_caespitum	9	777	606	25	189	189
126	sp1	19.2483	48.1983	Tetramorium_caespitum	9	777	606	25	189	189
360	sp1	14.07	55.79	Tetramorium_caespitum	7	627	752	19	189	189
676	sp1	2.5167	42.55	Tetramorium_caespitum	10	552	904	19	189	189
75	sp1	22.4667	60.1167	Tetramorium_caespitum	5	783	708	30	190	190
99	sp1	21.42	52.6	Tetramorium_caespitum	8	818	481	40	190	190
100	sp1	21.42	52.6	Tetramorium_caespitum	8	818	481	40	190	190
776	sp2	21.5333	47.2333	Tetramorium_immigrans	10	832	555	30	190	190
363	sp1	13.97	55.71	Tetramorium_caespitum	7	633	781	20	191	191
520	sp1	9.92	51.52	Tetramorium_caespitum	9	628	647	16	191	191
521	sp1	9.92	51.52	Tetramorium_caespitum	9	628	647	16	191	191
535	sp1	9.428506	56.287024	Tetramorium_caespitum	8	604	758	21	191	191
5	sp1	36.59	50.61	Tetramorium_caespitum	7	1036	595	22	192	192
6	sp1	36.59	50.61	Tetramorium_caespitum	7	1036	595	22	192	192
136	sp1	18.9067	48.2683	Tetramorium_caespitum	9	763	625	23	192	192
455	sp1	11.73	51.22	Tetramorium_caespitum	9	672	568	28	192	192
506	sp1	10.7578	45.6483	Tetramorium_caespitum	8	660	593	35	192	192
507	sp1	10.7578	45.6483	Tetramorium_caespitum	8	660	593	35	192	192
508	sp1	10.7578	45.6483	Tetramorium_caespitum	8	660	593	35	192	192
113	sp1	20.3405	48.4963	Tetramorium_caespitum	9	807	510	41	193	193
183	sp1	16.77	47.95	Tetramorium_caespitum	10	762	578	27	193	193
184	sp1	16.77	47.95	Tetramorium_caespitum	10	762	578	27	193	193
765	sp2	23.681	43.21	Tetramorium_immigrans	10	783	613	28	193	193
775	sp2	21.6214	47.5567	Tetramorium_immigrans	10	825	552	32	193	193
108	sp1	20.46	52.27	Tetramorium_caespitum	8	783	501	38	194	194
109	sp1	20.46	52.27	Tetramorium_caespitum	8	783	501	38	194	194
110	sp1	20.46	52.27	Tetramorium_caespitum	8	783	501	38	194	194
111	sp1	20.46	52.27	Tetramorium_caespitum	8	783	501	38	194	194
112	sp1	20.46	52.27	Tetramorium_caespitum	8	783	501	38	194	194
199	sp1	16.4844	48.1969	Tetramorium_caespitum	10	755	569	28	194	194
570	sp1	8.6858	49.9722	Tetramorium_caespitum	10	666	697	13	194	194
571	sp1	8.6858	49.9722	Tetramorium_caespitum	10	666	697	13	194	194
572	sp1	8.6858	49.9722	Tetramorium_caespitum	10	666	697	13	194	194
573	sp1	8.6858	49.9722	Tetramorium_caespitum	10	666	697	13	194	194
574	sp1	8.6858	49.9722	Tetramorium_caespitum	10	666	697	13	194	194
580	sp1	8.667	49.9667	Tetramorium_caespitum	10	666	697	13	194	194
581	sp1	8.667	49.9667	Tetramorium_caespitum	10	666	697	13	194	194
582	sp1	8.667	49.9667	Tetramorium_caespitum	10	666	697	13	194	194
659	sp1	5.4789	51.628	Tetramorium_caespitum	10	556	760	13	194	194
856	sp2	14.36	44.9	Tetramorium_immigrans	14	682	1071	31	194	194
15	sp1	24.7519	42.9136	Tetramorium_caespitum	10	756	627	27	195	195
16	sp1	24.7519	42.9136	Tetramorium_caespitum	10	756	627	27	195	195
35	sp1	23.52	42.57	Tetramorium_caespitum	8	707	637	26	195	195
39	sp1	23.412	42.156	Tetramorium_caespitum	4	713	701	23	195	195
391	sp1	13.52	52.85	Tetramorium_caespitum	9	690	589	24	195	195
392	sp1	13.52	52.85	Tetramorium_caespitum	9	690	589	24	195	195
705	sp1	1.1192	45.31	Tetramorium_caespitum	12	550	967	15	195	195
779	sp2	21.2434	47.5753	Tetramorium_immigrans	10	852	539	33	195	195
815	sp2	16.5306	48.1919	Tetramorium_immigrans	10	760	571	28	195	195
820	sp2	16.4333	48.1667	Tetramorium_immigrans	10	754	567	28	195	195
821	sp2	16.4153	48.215	Tetramorium_immigrans	10	754	570	28	195	195
822	sp2	16.4153	48.215	Tetramorium_immigrans	10	754	570	28	195	195
823	sp2	16.4153	48.215	Tetramorium_immigrans	10	754	570	28	195	195
824	sp2	16.398	48.217	Tetramorium_immigrans	10	754	570	28	195	195
41	sp1	23.354	42.597	Tetramorium_caespitum	9	735	631	27	196	196
831	sp2	16.35	48.28	Tetramorium_immigrans	10	748	569	28	196	196
832	sp2	16.35	48.28	Tetramorium_immigrans	10	748	569	28	196	196
833	sp2	16.35	48.28	Tetramorium_immigrans	10	748	569	28	196	196
834	sp2	16.35	48.2667	Tetramorium_immigrans	10	748	569	28	196	196
835	sp2	16.35	48.2667	Tetramorium_immigrans	10	748	569	28	196	196
836	sp2	16.3486	48.2753	Tetramorium_immigrans	10	748	569	28	196	196
860	sp2	13.594	45.22	Tetramorium_immigrans	14	699	838	22	196	196
861	sp2	13.594	45.22	Tetramorium_immigrans	14	699	838	22	196	196
862	sp2	13.594	45.22	Tetramorium_immigrans	14	699	838	22	196	196
48	sp1	23.25	42.5	Tetramorium_caespitum	7	686	658	23	197	197
130	sp1	18.99	48.2933	Tetramorium_caespitum	9	761	645	23	197	197
193	sp1	16.621	48.139	Tetramorium_caespitum	10	766	578	28	197	197
407	sp1	12.4622	43.9489	Tetramorium_caespitum	13	712	854	20	197	197
812	sp2	16.621	48.139	Tetramorium_immigrans	10	766	578	28	197	197
56	sp1	23.2	42.6333	Tetramorium_caespitum	8	706	644	26	198	198
57	sp1	23.2	42.6333	Tetramorium_caespitum	8	706	644	26	198	198
218	sp1	16.27	48.35	Tetramorium_caespitum	10	745	562	30	198	198
219	sp1	16.27	48.35	Tetramorium_caespitum	10	745	562	30	198	198
220	sp1	16.27	48.35	Tetramorium_caespitum	10	745	562	30	198	198
661	sp1	5.3994	51.67	Tetramorium_caespitum	10	554	789	14	198	198
718	sp1	0.42	42.5	Tetramorium_caespitum	9	567	914	20	198	198
719	sp1	0.42	42.5	Tetramorium_caespitum	9	567	914	20	198	198
720	sp1	0.42	42.5	Tetramorium_caespitum	9	567	914	20	198	198
189	sp1	16.649	48.149	Tetramorium_caespitum	10	770	583	27	199	199
190	sp1	16.649	48.149	Tetramorium_caespitum	10	770	583	27	199	199
525	sp1	9.7056	49.9864	Tetramorium_caespitum	9	667	767	13	199	199
526	sp1	9.7014	49.9861	Tetramorium_caespitum	9	667	767	13	199	199
527	sp1	9.6994	49.9889	Tetramorium_caespitum	9	667	767	13	199	199
579	sp1	8.6689	55.293943	Tetramorium_caespitum	8	580	795	29	199	199
660	sp1	5.4119	51.33	Tetramorium_caespitum	10	566	769	13	199	199
811	sp2	16.649	48.149	Tetramorium_immigrans	10	770	583	27	199	199
241	sp1	16.14	48.8	Tetramorium_caespitum	10	777	504	42	200	200
809	sp2	16.701	48.145	Tetramorium_immigrans	10	769	589	27	200	200
810	sp2	16.6992	48.1542	Tetramorium_immigrans	10	769	589	27	200	200
825	sp2	16.384	48.195	Tetramorium_immigrans	10	755	585	28	200	200
826	sp2	16.3803	48.2061	Tetramorium_immigrans	10	755	585	28	200	200
827	sp2	16.3803	48.2061	Tetramorium_immigrans	10	755	585	28	200	200
828	sp2	16.3803	48.2061	Tetramorium_immigrans	10	755	585	28	200	200
841	sp2	16.239	48.703	Tetramorium_immigrans	10	778	517	39	200	200
211	sp1	16.3	48.2	Tetramorium_caespitum	10	750	582	29	201	201
212	sp1	16.3	48.2	Tetramorium_caespitum	10	750	582	29	201	201
379	sp1	13.76	53	Tetramorium_caespitum	9	679	590	27	201	201
583	sp1	8.652	49.831	Tetramorium_caespitum	10	670	718	14	201	201
584	sp1	8.652	49.831	Tetramorium_caespitum	10	670	718	14	201	201
585	sp1	8.652	49.831	Tetramorium_caespitum	10	670	718	14	201	201
586	sp1	8.652	49.831	Tetramorium_caespitum	10	670	718	14	201	201
587	sp1	8.652	49.831	Tetramorium_caespitum	10	670	718	14	201	201
588	sp1	8.652	49.831	Tetramorium_caespitum	10	670	718	14	201	201
663	sp1	5.17	51.37	Tetramorium_caespitum	10	560	778	14	201	201
664	sp1	5.17	51.37	Tetramorium_caespitum	10	560	778	14	201	201
665	sp1	5.17	51.37	Tetramorium_caespitum	10	560	778	14	201	201
813	sp2	16.6167	49.2	Tetramorium_immigrans	10	764	498	45	201	201
818	sp2	16.444	48.83	Tetramorium_immigrans	10	778	515	40	201	201
839	sp2	16.2922	48.1675	Tetramorium_immigrans	10	750	582	29	201	201
187	sp1	16.7492	48.1347	Tetramorium_caespitum	10	771	595	27	202	202
188	sp1	16.7372	48.1431	Tetramorium_caespitum	10	771	595	27	202	202
408	sp1	12.4522	43.9207	Tetramorium_caespitum	13	701	872	20	202	202
409	sp1	12.4504	43.933	Tetramorium_caespitum	13	701	872	20	202	202
410	sp1	12.449	43.9385	Tetramorium_caespitum	13	701	872	20	202	202
569	sp1	8.733	49.9825	Tetramorium_caespitum	10	658	733	13	202	202
853	sp2	14.4078	44.9642	Tetramorium_immigrans	14	669	1126	32	202	202
182	sp1	16.7744	48.1339	Tetramorium_caespitum	10	774	599	26	203	203
186	sp1	16.7569	48.1311	Tetramorium_caespitum	10	774	599	26	203	203
336	sp1	14.39	50.04	Tetramorium_caespitum	9	704	491	48	203	203
768	sp2	23.555	43.19	Tetramorium_immigrans	9	773	641	29	203	203
808	sp2	16.7022	48.1828	Tetramorium_immigrans	10	774	590	28	203	203
40	sp1	23.364	42.517	Tetramorium_caespitum	7	697	667	26	204	204
45	sp1	23.25	42.53	Tetramorium_caespitum	6	688	682	24	204	204
46	sp1	23.25	42.53	Tetramorium_caespitum	6	688	682	24	204	204
47	sp1	23.25	42.53	Tetramorium_caespitum	6	688	682	24	204	204
543	sp1	8.999	49.9903	Tetramorium_caespitum	10	660	749	13	204	204
829	sp2	16.3522	48.1975	Tetramorium_immigrans	10	756	595	28	204	204
830	sp2	16.3522	48.1975	Tetramorium_immigrans	10	756	595	28	204	204
894	sp2	4.7647	45.4678	Tetramorium_immigrans	12	646	836	22	204	204
549	sp1	8.95	49.97	Tetramorium_caespitum	10	660	749	13	205	205
550	sp1	8.95	49.97	Tetramorium_caespitum	10	660	749	13	205	205
551	sp1	8.95	49.97	Tetramorium_caespitum	10	660	749	13	205	205
682	sp1	2.210833	42.141389	Tetramorium_caespitum	11	570	776	22	205	205
838	sp2	16.2939	48.631	Tetramorium_immigrans	10	766	543	36	205	205
329	sp1	14.5167	50.1167	Tetramorium_caespitum	10	749	496	48	206	206
679	sp1	2.359722	42.218889	Tetramorium_caespitum	10	558	845	19	206	206
681	sp1	2.275556	42.195833	Tetramorium_caespitum	10	558	854	19	206	206
202	sp1	16.4528	49.3658	Tetramorium_caespitum	8	739	506	45	207	207
214	sp1	16.29	48.33	Tetramorium_caespitum	9	737	591	29	207	207
215	sp1	16.29	48.33	Tetramorium_caespitum	9	737	591	29	207	207
216	sp1	16.29	48.33	Tetramorium_caespitum	9	737	591	29	207	207
217	sp1	16.29	48.33	Tetramorium_caespitum	9	737	591	29	207	207
510	sp1	10.55	50.16	Tetramorium_caespitum	9	678	696	17	207	207
545	sp1	8.97	49.95	Tetramorium_caespitum	10	660	779	13	207	207
546	sp1	8.97	49.95	Tetramorium_caespitum	10	660	779	13	207	207
673	sp1	4.31843	50.46212	Tetramorium_caespitum	10	564	809	11	207	207
680	sp1	2.328889	42.211667	Tetramorium_caespitum	10	558	844	19	207	207
852	sp2	14.4667	50.1167	Tetramorium_immigrans	10	730	497	49	207	207
191	sp1	16.63	48.28	Tetramorium_caespitum	10	770	595	29	208	208
192	sp1	16.63	48.28	Tetramorium_caespitum	10	770	595	29	208	208
200	sp1	16.467	49.1772	Tetramorium_caespitum	8	738	520	42	208	208
677	sp1	2.3833	41.7667	Tetramorium_caespitum	11	559	830	21	208	208
814	sp2	16.5881	48.3044	Tetramorium_immigrans	10	769	589	30	208	208
197	sp1	16.49	48.68	Tetramorium_caespitum	10	776	551	36	209	209
198	sp1	16.49	48.68	Tetramorium_caespitum	10	776	551	36	209	209
240	sp1	16.1742	49.105	Tetramorium_caespitum	8	733	520	43	209	209
335	sp1	14.39	51.37	Tetramorium_caespitum	9	697	642	22	209	209
605	sp1	7.9618	49.2042	Tetramorium_caespitum	9	619	837	13	209	209
797	sp2	17.503	51.725	Tetramorium_immigrans	9	738	534	37	209	209
798	sp2	17.503	51.725	Tetramorium_immigrans	9	738	534	37	209	209
816	sp2	16.4925	48.6783	Tetramorium_immigrans	10	776	551	36	209	209
817	sp2	16.445	48.44	Tetramorium_immigrans	9	753	596	29	209	209
891	sp2	4.8992	45.7906	Tetramorium_immigrans	12	671	835	21	209	209
203	sp1	16.4039	48.6186	Tetramorium_caespitum	9	752	569	34	210	210
262	sp1	15.7833	50.1333	Tetramorium_caespitum	8	732	488	49	210	210
666	sp1	4.7253	45.5781	Tetramorium_caespitum	11	644	837	21	210	210
667	sp1	4.7253	45.5781	Tetramorium_caespitum	11	644	837	21	210	210
837	sp2	16.32	48.264	Tetramorium_immigrans	9	737	606	28	210	210
893	sp2	4.8378	45.7369	Tetramorium_immigrans	12	663	829	21	210	210
895	sp2	4.7406	45.5819	Tetramorium_immigrans	11	644	837	21	210	210
896	sp2	4.7406	45.5819	Tetramorium_immigrans	11	644	837	21	210	210
897	sp2	4.7403	45.5817	Tetramorium_immigrans	11	644	837	21	210	210
898	sp2	4.7253	45.5781	Tetramorium_immigrans	11	644	837	21	210	210
88	sp1	21.7169	48.3618	Tetramorium_caespitum	10	821	583	32	211	211
107	sp1	20.57	48.47	Tetramorium_caespitum	8	786	552	41	211	211
221	sp1	16.2644	48.242	Tetramorium_caespitum	9	731	608	29	211	211
372	sp1	13.8	51.53	Tetramorium_caespitum	9	699	621	26	211	211
463	sp1	11.57	50.87	Tetramorium_caespitum	9	661	655	22	211	211
464	sp1	11.57	50.87	Tetramorium_caespitum	9	661	655	22	211	211
686	sp1	2	42	Tetramorium_caespitum	12	639	696	30	211	211
794	sp2	17.683	43.67	Tetramorium_immigrans	9	680	1015	21	211	211
892	sp2	4.8822	45.7953	Tetramorium_immigrans	12	650	852	20	211	211
195	sp1	16.5	47.83	Tetramorium_caespitum	10	762	592	34	212	212
196	sp1	16.5	47.83	Tetramorium_caespitum	10	762	592	34	212	212
807	sp2	16.703	48.262	Tetramorium_immigrans	10	772	601	30	212	212
471	sp1	11.42	58.97	Tetramorium_caespitum	6	702	829	25	214	214
472	sp1	11.42	58.97	Tetramorium_caespitum	6	702	829	25	214	214
473	sp1	11.42	58.97	Tetramorium_caespitum	6	702	829	25	214	214
566	sp1	8.7911	49.8442	Tetramorium_caespitum	10	645	804	12	215	215
21	sp1	24.167	42.8	Tetramorium_caespitum	8	718	676	30	216	216
85	sp1	21.9621	48.419	Tetramorium_caespitum	9	819	628	28	216	216
253	sp1	15.905	48.85	Tetramorium_caespitum	8	715	538	42	216	216
254	sp1	15.85	48.68	Tetramorium_caespitum	9	756	532	44	216	216
255	sp1	15.85	48.68	Tetramorium_caespitum	9	756	532	44	216	216
256	sp1	15.85	48.68	Tetramorium_caespitum	9	756	532	44	216	216
257	sp1	15.85	48.68	Tetramorium_caespitum	9	756	532	44	216	216
258	sp1	15.85	48.68	Tetramorium_caespitum	9	756	532	44	216	216
259	sp1	15.85	48.68	Tetramorium_caespitum	9	756	532	44	216	216
260	sp1	15.85	48.68	Tetramorium_caespitum	9	756	532	44	216	216
899	sp2	4.5644	45.5031	Tetramorium_immigrans	11	641	832	22	216	216
114	sp1	19.8367	48.575	Tetramorium_caespitum	8	762	607	37	217	217
692	sp1	1.4636	42.4431	Tetramorium_caespitum	8	571	913	18	217	217
693	sp1	1.4636	42.4431	Tetramorium_caespitum	8	571	913	18	217	217
694	sp1	1.4636	42.4431	Tetramorium_caespitum	8	571	913	18	217	217
695	sp1	1.4636	42.4431	Tetramorium_caespitum	8	571	913	18	217	217
164	sp1	17.939	43.589	Tetramorium_caespitum	9	712	1066	20	218	218
7	sp1	27.406	59.25	Tetramorium_caespitum	5	877	634	38	219	219
26	sp1	23.82	52.66	Tetramorium_caespitum	7	786	595	33	219	219
27	sp1	23.82	52.66	Tetramorium_caespitum	7	786	595	33	219	219
28	sp1	23.82	52.66	Tetramorium_caespitum	7	786	595	33	219	219
105	sp1	20.6289	48.539	Tetramorium_caespitum	8	785	564	42	219	219
106	sp1	20.6289	48.539	Tetramorium_caespitum	8	785	564	42	219	219
9	sp1	27.2333	46.7167	Tetramorium_caespitum	9	851	551	45	220	220
68	sp1	22.7833	43.2333	Tetramorium_caespitum	7	698	719	25	220	220
321	sp1	14.88	51.41	Tetramorium_caespitum	9	695	648	26	220	220
128	sp1	19.03333	48.566667	Tetramorium_caespitum	8	767	710	22	221	221
181	sp1	16.8	51.3833	Tetramorium_caespitum	9	709	547	41	221	221
194	sp1	16.59	48.663	Tetramorium_caespitum	10	771	588	35	221	221
323	sp1	14.8	51.27	Tetramorium_caespitum	9	694	659	25	221	221
327	sp1	14.66	51.18	Tetramorium_caespitum	9	697	670	24	221	221
470	sp1	11.49	50.81	Tetramorium_caespitum	8	660	701	19	221	221
490	sp1	11.27	50.77	Tetramorium_caespitum	8	655	722	19	221	221
654	sp1	6.3072	45.3413	Tetramorium_caespitum	10	655	978	14	221	221
180	sp1	16.83	48.28	Tetramorium_caespitum	10	773	630	29	222	222
687	sp1	1.9167	42.4667	Tetramorium_caespitum	7	561	1049	16	222	222
800	sp2	17.1534	48.1854	Tetramorium_immigrans	10	771	649	26	222	222
803	sp2	16.8303	48.2844	Tetramorium_immigrans	10	773	630	29	222	222
804	sp2	16.8303	48.2844	Tetramorium_immigrans	10	773	630	29	222	222
263	sp1	15.77	48.24	Tetramorium_caespitum	9	748	581	39	223	223
264	sp1	15.77	48.24	Tetramorium_caespitum	9	748	581	39	223	223
491	sp1	11.246	46.24	Tetramorium_caespitum	8	674	639	37	223	223
133	sp1	18.95	48.625	Tetramorium_caespitum	8	763	716	22	224	224
504	sp1	10.85	46.6167	Tetramorium_caespitum	8	663	578	40	224	224
371	sp1	13.8333	50.3333	Tetramorium_caespitum	8	732	595	35	225	225
222	sp1	16.259	47.843	Tetramorium_caespitum	10	767	595	38	226	226
662	sp1	5.3333	50.9667	Tetramorium_caespitum	10	564	796	13	226	226
883	sp2	8.125	50.8	Tetramorium_immigrans	8	614	973	16	226	226
34	sp1	23.5833	43.1333	Tetramorium_caespitum	7	692	703	30	227	227
65	sp1	22.8119	54.2225	Tetramorium_caespitum	6	804	618	33	227	227
174	sp1	16.983333	51.2	Tetramorium_caespitum	9	714	554	43	227	227
185	sp1	16.7667	51.3333	Tetramorium_caespitum	8	706	560	41	227	227
226	sp1	16.23	48.12	Tetramorium_caespitum	9	722	644	30	227	227
227	sp1	16.23	48.12	Tetramorium_caespitum	9	722	644	30	227	227
228	sp1	16.23	48.12	Tetramorium_caespitum	9	722	644	30	227	227
37	sp1	23.4167	43.1333	Tetramorium_caespitum	7	691	713	29	228	228
475	sp1	11.4	50.81	Tetramorium_caespitum	8	655	743	18	228	228
509	sp1	10.75	45.65	Tetramorium_caespitum	11	688	755	27	228	228
530	sp1	9.51992	58.8594	Tetramorium_caespitum	8	660	959	31	228	228
531	sp1	9.5189	58.8596	Tetramorium_caespitum	8	660	959	31	228	228
795	sp2	17.62	51.139	Tetramorium_immigrans	8	723	573	39	228	228
268	sp1	15.68	48.22	Tetramorium_caespitum	9	747	596	39	229	229
269	sp1	15.68	48.22	Tetramorium_caespitum	9	747	596	39	229	229
270	sp1	15.68	48.22	Tetramorium_caespitum	9	747	596	39	229	229
271	sp1	15.68	48.22	Tetramorium_caespitum	9	747	596	39	229	229
272	sp1	15.68	48.22	Tetramorium_caespitum	9	747	596	39	229	229
377	sp1	13.7731	50.4	Tetramorium_caespitum	9	724	611	34	230	230
378	sp1	13.7667	50.4	Tetramorium_caespitum	9	724	611	34	230	230
782	sp2	19.564	44.753	Tetramorium_immigrans	11	786	708	25	230	230
871	sp2	10.4833	45.4667	Tetramorium_immigrans	13	770	822	24	230	230
18	sp1	24.495	42.8572	Tetramorium_caespitum	7	696	719	29	231	231
120	sp1	19.4933	48.5717	Tetramorium_caespitum	8	781	697	28	231	231
176	sp1	16.917	43.983	Tetramorium_caespitum	7	708	1102	22	231	231
177	sp1	16.917	43.983	Tetramorium_caespitum	7	708	1102	22	231	231
223	sp1	16.25	47.8	Tetramorium_caespitum	10	760	601	40	232	232
224	sp1	16.25	47.8	Tetramorium_caespitum	10	760	601	40	232	232
225	sp1	16.25	47.8	Tetramorium_caespitum	10	760	601	40	232	232
229	sp1	16.23	47.83	Tetramorium_caespitum	10	760	601	40	232	232
230	sp1	16.23	47.83	Tetramorium_caespitum	10	760	601	40	232	232
242	sp1	16.14	48.08	Tetramorium_caespitum	9	710	643	32	232	232
273	sp1	15.67	48.85	Tetramorium_caespitum	8	729	572	43	232	232
274	sp1	15.67	48.85	Tetramorium_caespitum	8	729	572	43	232	232
649	sp1	6.6014	44.8852	Tetramorium_caespitum	5	595	1216	19	232	232
650	sp1	6.6011	44.8831	Tetramorium_caespitum	5	595	1216	19	232	232
652	sp1	6.5999	44.8821	Tetramorium_caespitum	5	595	1216	19	232	232
653	sp1	6.5985	44.8818	Tetramorium_caespitum	5	595	1216	19	232	232
781	sp2	19.705	44.749	Tetramorium_immigrans	12	789	709	26	232	232
887	sp2	6.15	46.2	Tetramorium_immigrans	10	663	954	14	232	232
275	sp1	15.64	48.289	Tetramorium_caespitum	9	743	598	41	233	233
231	sp1	16.2	47.97	Tetramorium_caespitum	9	733	642	33	234	234
232	sp1	16.2	47.97	Tetramorium_caespitum	9	733	642	33	234	234
233	sp1	16.2	47.97	Tetramorium_caespitum	9	733	642	33	234	234
234	sp1	16.2	47.97	Tetramorium_caespitum	9	733	642	33	234	234
235	sp1	16.2	47.97	Tetramorium_caespitum	9	733	642	33	234	234
236	sp1	16.2	47.97	Tetramorium_caespitum	9	733	642	33	234	234
237	sp1	16.2	47.97	Tetramorium_caespitum	9	733	642	33	234	234
86	sp1	21.8	44.8833	Tetramorium_caespitum	9	735	735	25	235	235
91	sp1	21.5612	48.56	Tetramorium_caespitum	9	803	632	36	235	235
265	sp1	15.7203	49.255	Tetramorium_caespitum	7	720	587	41	235	235
886	sp2	6.15	46.21	Tetramorium_immigrans	10	667	968	14	235	235
349	sp1	14.2542	49.3519	Tetramorium_caespitum	8	735	650	31	236	236
651	sp1	6.6	44.95	Tetramorium_caespitum	5	587	1232	19	236	236
806	sp2	16.721	48.617	Tetramorium_immigrans	10	779	617	36	236	236
132	sp1	18.955	48.4983	Tetramorium_caespitum	7	760	754	22	237	237
134	sp1	18.95	48.4667	Tetramorium_caespitum	7	760	754	22	237	237
208	sp1	16.34	47.71	Tetramorium_caespitum	9	744	644	36	237	237
209	sp1	16.34	47.71	Tetramorium_caespitum	9	744	644	36	237	237
382	sp1	13.7569	50.4328	Tetramorium_caespitum	8	730	640	32	237	237
638	sp1	7.56	46.29	Tetramorium_caespitum	7	637	875	13	237	237
706	sp1	1.105556	42.631667	Tetramorium_caespitum	8	568	1082	15	237	237
709	sp1	1.0875	42.626667	Tetramorium_caespitum	8	568	1082	15	237	237
163	sp1	17.953	43.55	Tetramorium_caespitum	5	672	1117	18	238	238
505	sp1	10.85	45.4667	Tetramorium_caespitum	13	775	815	23	238	238
655	sp1	5.983	45.8247	Tetramorium_caespitum	11	671	1028	13	238	238
707	sp1	1.103056	42.623056	Tetramorium_caespitum	7	568	1098	16	238	238
708	sp1	1.103056	42.607778	Tetramorium_caespitum	7	568	1098	16	238	238
888	sp2	5.92	45.7286	Tetramorium_immigrans	11	678	1032	13	238	238
87	sp1	21.7833	44.9333	Tetramorium_caespitum	9	737	737	26	239	239
122	sp1	19.3	43.1333	Tetramorium_caespitum	8	711	1119	16	239	239
347	sp1	14.3053	49.4553	Tetramorium_caespitum	8	733	657	31	239	239
766	sp2	23.6	46.7667	Tetramorium_immigrans	9	825	591	47	239	239
863	sp2	13.5667	45.5167	Tetramorium_immigrans	14	678	989	23	239	239
131	sp1	18.9833	48.51	Tetramorium_caespitum	7	746	762	22	240	240
868	sp2	10.95	45.45	Tetramorium_immigrans	13	789	818	22	240	240
201	sp1	16.46	47.531	Tetramorium_caespitum	9	755	665	36	241	241
339	sp1	14.361	49.3528	Tetramorium_caespitum	8	740	661	31	241	241
844	sp2	15.6139	44.307	Tetramorium_immigrans	7	630	1320	26	241	241
385	sp1	13.7228	50.5036	Tetramorium_caespitum	9	715	666	30	242	242
805	sp2	16.761	48.54	Tetramorium_immigrans	10	779	640	35	242	242
267	sp1	15.7028	49.1961	Tetramorium_caespitum	7	714	618	39	243	243
688	sp1	1.5744	42.5639	Tetramorium_caespitum	5	534	1266	19	243	243
761	sp2	24.5667	46.5333	Tetramorium_immigrans	9	840	611	45	243	243
243	sp1	16.13	47.8	Tetramorium_caespitum	9	745	636	39	244	244
284	sp1	15.483	48.416	Tetramorium_caespitum	9	713	605	43	244	244
396	sp1	13.35	50.3667	Tetramorium_caespitum	9	704	668	31	244	244
656	sp1	5.9648	45.7859	Tetramorium_caespitum	10	665	1062	13	244	244
701	sp1	1.2	42.617	Tetramorium_caespitum	5	558	1235	17	244	244
702	sp1	1.2	42.6167	Tetramorium_caespitum	5	558	1235	17	244	244
124	sp1	19.2767	48.4033	Tetramorium_caespitum	7	750	768	24	245	245
172	sp1	17.153	44.197	Tetramorium_caespitum	8	731	1021	18	245	245
173	sp1	17.153	44.197	Tetramorium_caespitum	8	731	1021	18	245	245
668	sp1	4.4667	45.833	Tetramorium_caespitum	10	615	903	17	245	245
669	sp1	4.4667	45.833	Tetramorium_caespitum	10	615	903	17	245	245
670	sp1	4.4667	45.833	Tetramorium_caespitum	10	615	903	17	245	245
671	sp1	4.4667	45.833	Tetramorium_caespitum	10	615	903	17	245	245
672	sp1	4.4667	45.833	Tetramorium_caespitum	10	615	903	17	245	245
884	sp2	7.6004	47.5766	Tetramorium_immigrans	11	659	789	20	245	245
885	sp2	7.6004	47.5766	Tetramorium_immigrans	11	659	789	20	245	245
162	sp1	18.2	43.76	Tetramorium_caespitum	8	716	1069	16	246	246
250	sp1	15.98	48.14	Tetramorium_caespitum	9	713	680	32	246	246
251	sp1	15.98	48.14	Tetramorium_caespitum	9	713	680	32	246	246
690	sp1	1.4792	42.5806	Tetramorium_caespitum	6	547	1212	17	246	246
691	sp1	1.4792	42.5806	Tetramorium_caespitum	6	547	1212	17	246	246
103	sp1	21.2337	48.7342	Tetramorium_caespitum	9	797	630	42	247	247
12	sp1	25.3	46.3167	Tetramorium_caespitum	7	830	591	50	248	248
244	sp1	16.13	47.78	Tetramorium_caespitum	9	744	652	38	248	248
19	sp1	24.3667	45.6667	Tetramorium_caespitum	8	820	635	44	249	249
867	sp2	12.1933	45.6453	Tetramorium_immigrans	13	760	905	20	249	249
178	sp1	16.901	46.649	Tetramorium_caespitum	10	751	732	30	250	250
636	sp1	7.6386	46.3206	Tetramorium_caespitum	8	663	869	13	250	250
157	sp1	18.264	43.659	Tetramorium_caespitum	6	703	1115	15	251	251
160	sp1	18.239	43.653	Tetramorium_caespitum	6	709	1122	16	251	251
161	sp1	18.239	43.653	Tetramorium_caespitum	6	709	1122	16	251	251
358	sp1	14.12	50.92	Tetramorium_caespitum	9	710	713	27	251	251
710	sp1	1.063889	42.611389	Tetramorium_caespitum	5	537	1271	18	251	251
89	sp1	21.609	48.8936	Tetramorium_caespitum	9	794	664	38	252	252
90	sp1	21.602	48.9049	Tetramorium_caespitum	9	794	664	38	252	252
697	sp1	1.25	42.633	Tetramorium_caespitum	5	526	1275	17	252	252
802	sp2	16.848	48.472	Tetramorium_immigrans	10	780	659	36	252	252
332	sp1	14.479	48.92	Tetramorium_caespitum	8	727	692	31	253	253
715	sp1	0.7969	42.7106	Tetramorium_caespitum	7	567	1223	15	253	253
791	sp2	18.402	43.854	Tetramorium_immigrans	10	737	1060	15	253	253
866	sp2	12.3136	45.7564	Tetramorium_immigrans	13	757	916	21	254	254
11	sp1	25.9	46.1333	Tetramorium_caespitum	5	788	586	52	256	256
245	sp1	16.13	47.75	Tetramorium_caespitum	9	742	672	38	256	256
246	sp1	16.13	47.75	Tetramorium_caespitum	9	742	672	38	256	256
394	sp1	13.4633	50.5222	Tetramorium_caespitum	8	716	723	28	256	256
881	sp2	8.45	45.65	Tetramorium_immigrans	11	750	1007	26	256	256
247	sp1	16.102	47.781	Tetramorium_caespitum	9	743	677	37	257	257
168	sp1	17.247	44.345	Tetramorium_caespitum	9	712	935	17	258	258
169	sp1	17.233	44.346	Tetramorium_caespitum	9	712	935	17	258	258
153	sp1	18.303	43.686	Tetramorium_caespitum	6	685	1121	15	259	259
289	sp1	15.4	48.36	Tetramorium_caespitum	9	703	652	41	259	259
290	sp1	15.4	48.36	Tetramorium_caespitum	9	703	652	41	259	259
291	sp1	15.4	48.36	Tetramorium_caespitum	9	703	652	41	259	259
292	sp1	15.4	48.36	Tetramorium_caespitum	9	703	652	41	259	259
293	sp1	15.4	48.36	Tetramorium_caespitum	9	703	652	41	259	259
294	sp1	15.4	48.36	Tetramorium_caespitum	9	703	652	41	259	259
295	sp1	15.4	48.36	Tetramorium_caespitum	9	703	652	41	259	259
296	sp1	15.4	48.36	Tetramorium_caespitum	9	703	652	41	259	259
297	sp1	15.4	48.36	Tetramorium_caespitum	9	703	652	41	259	259
154	sp1	18.294	43.988	Tetramorium_caespitum	9	701	1032	15	260	260
517	sp1	10.2056	46.64114	Tetramorium_caespitum	2	675	695	35	260	260
630	sp1	7.894	46.302	Tetramorium_caespitum	7	628	915	13	260	260
631	sp1	7.894	46.302	Tetramorium_caespitum	7	628	915	13	260	260
632	sp1	7.894	46.302	Tetramorium_caespitum	7	628	915	13	260	260
801	sp2	16.904	48.605	Tetramorium_immigrans	10	782	659	39	260	260
179	sp1	16.888	48.528	Tetramorium_caespitum	10	781	670	38	261	261
137	sp1	18.8833	48.465	Tetramorium_caespitum	7	741	826	23	262	262
138	sp1	18.8833	48.4633	Tetramorium_caespitum	7	741	826	23	262	262
637	sp1	7.59	48.09	Tetramorium_caespitum	11	649	1081	13	262	262
657	sp1	5.830833	50.539722	Tetramorium_caespitum	9	585	979	10	262	262
658	sp1	5.83	50.54	Tetramorium_caespitum	9	585	979	10	262	262
123	sp1	19.283	43.796	Tetramorium_caespitum	10	729	1031	15	263	263
158	sp1	18.257	43.759	Tetramorium_caespitum	6	669	1094	15	263	263
159	sp1	18.257	43.759	Tetramorium_caespitum	6	669	1094	15	263	263
170	sp1	17.194	44.42	Tetramorium_caespitum	9	724	945	16	263	263
171	sp1	17.194	44.42	Tetramorium_caespitum	9	724	945	16	263	263
175	sp1	16.93	48.56	Tetramorium_caespitum	10	771	676	38	265	265
406	sp1	12.48	45.909	Tetramorium_caespitum	13	750	962	22	265	265
515	sp1	10.22269	46.64427	Tetramorium_caespitum	0	683	765	27	266	266
516	sp1	10.21109	46.6632	Tetramorium_caespitum	0	683	765	27	266	266
601	sp1	8.158	46.3378	Tetramorium_caespitum	2	574	1043	12	266	266
602	sp1	8.158	46.3378	Tetramorium_caespitum	2	574	1043	12	266	266
700	sp1	1.205	42.738333	Tetramorium_caespitum	6	515	1321	17	266	266
116	sp1	19.567	48.5567	Tetramorium_caespitum	6	742	784	30	267	267
614	sp1	7.953	46.311	Tetramorium_caespitum	6	624	936	13	268	268
615	sp1	7.953	46.311	Tetramorium_caespitum	6	624	936	13	268	268
616	sp1	7.953	46.311	Tetramorium_caespitum	6	624	936	13	268	268
617	sp1	7.953	46.311	Tetramorium_caespitum	6	624	936	13	268	268
618	sp1	7.953	46.311	Tetramorium_caespitum	6	624	936	13	268	268
619	sp1	7.953	46.311	Tetramorium_caespitum	6	624	936	13	268	268
620	sp1	7.953	46.311	Tetramorium_caespitum	6	624	936	13	268	268
621	sp1	7.953	46.311	Tetramorium_caespitum	6	624	936	13	268	268
622	sp1	7.953	46.311	Tetramorium_caespitum	6	624	936	13	268	268
623	sp1	7.953	46.311	Tetramorium_caespitum	6	624	936	13	268	268
624	sp1	7.953	46.311	Tetramorium_caespitum	6	624	936	13	268	268
625	sp1	7.953	46.311	Tetramorium_caespitum	6	624	936	13	268	268
626	sp1	7.941	46.305	Tetramorium_caespitum	6	624	936	13	268	268
627	sp1	7.941	46.305	Tetramorium_caespitum	6	624	936	13	268	268
628	sp1	7.941	46.305	Tetramorium_caespitum	6	624	936	13	268	268
629	sp1	7.941	46.305	Tetramorium_caespitum	6	624	936	13	268	268
288	sp1	15.421	48.297	Tetramorium_caespitum	8	693	690	39	269	269
864	sp2	13.3844	45.6772	Tetramorium_immigrans	14	685	1090	23	269	269
388	sp1	13.6186	49.2781	Tetramorium_caespitum	8	711	852	20	270	270
14	sp1	24.833	45.7	Tetramorium_caespitum	6	779	663	46	271	271
399	sp1	13.1869	49.4669	Tetramorium_caespitum	7	702	798	25	271	271
699	sp1	1.205833	42.683333	Tetramorium_caespitum	3	495	1501	21	271	271
704	sp1	1.177778	42.673889	Tetramorium_caespitum	3	495	1501	21	271	271
249	sp1	16.05	47.83	Tetramorium_caespitum	9	722	739	34	272	272
877	sp2	9.2	45.5667	Tetramorium_immigrans	13	753	1056	23	272	272
878	sp2	9.2	45.5667	Tetramorium_immigrans	13	753	1056	23	272	272
206	sp1	16.364	44.544	Tetramorium_caespitum	9	729	1195	16	274	274
207	sp1	16.364	44.544	Tetramorium_caespitum	9	729	1195	16	274	274
281	sp1	15.49	48.42	Tetramorium_caespitum	8	672	711	38	274	274
282	sp1	15.49	48.42	Tetramorium_caespitum	8	672	711	38	274	274
283	sp1	15.49	48.42	Tetramorium_caespitum	8	672	711	38	274	274
567	sp1	8.7602	47.8667	Tetramorium_caespitum	8	684	835	22	274	274
568	sp1	8.7599	47.8668	Tetramorium_caespitum	8	684	835	22	274	274
165	sp1	17.5561	44.519	Tetramorium_caespitum	9	685	969	18	275	275
204	sp1	16.4022	44.4781	Tetramorium_caespitum	7	684	1239	18	276	276
205	sp1	16.4022	44.4781	Tetramorium_caespitum	7	684	1239	18	276	276
454	sp1	11.747	45.999	Tetramorium_caespitum	10	698	871	28	276	276
115	sp1	19.6	48.5567	Tetramorium_caespitum	6	737	808	31	278	278
334	sp1	14.3933	48.2814	Tetramorium_caespitum	9	755	747	31	278	278
93	sp1	21.4988	48.5805	Tetramorium_caespitum	8	758	746	36	279	279
95	sp1	21.465	48.5815	Tetramorium_caespitum	8	758	746	36	279	279
96	sp1	21.4639	48.5804	Tetramorium_caespitum	8	758	746	36	279	279
97	sp1	21.4613	48.5735	Tetramorium_caespitum	8	758	746	36	279	279
167	sp1	17.287	44.6	Tetramorium_caespitum	9	716	978	17	280	280
447	sp1	11.837	45.963	Tetramorium_caespitum	10	701	894	27	280	280
140	sp1	18.7933	48.9733	Tetramorium_caespitum	7	768	850	24	282	282
210	sp1	16.33	47.7	Tetramorium_caespitum	8	702	788	32	282	282
213	sp1	16.294	47.574	Tetramorium_caespitum	8	703	777	33	282	282
456	sp1	11.715	46.148	Tetramorium_caespitum	8	661	790	38	283	283
101	sp1	21.281	49.1888	Tetramorium_caespitum	8	766	721	42	284	284
313	sp1	15.1399	48.569	Tetramorium_caespitum	7	726	748	35	284	284
314	sp1	15.137	48.58	Tetramorium_caespitum	7	726	748	35	284	284
857	sp2	14.31	45.3408	Tetramorium_immigrans	12	649	1396	25	284	284
143	sp1	18.476	43.926	Tetramorium_caespitum	6	679	1097	14	285	285
144	sp1	18.476	43.926	Tetramorium_caespitum	6	679	1097	14	285	285
145	sp1	18.476	43.926	Tetramorium_caespitum	6	679	1097	14	285	285
146	sp1	18.472	43.92	Tetramorium_caespitum	6	679	1097	14	285	285
152	sp1	18.322	44.162	Tetramorium_caespitum	7	698	1042	16	285	285
437	sp1	11.959	45.987	Tetramorium_caespitum	9	698	911	28	285	285
449	sp1	11.782	46.149	Tetramorium_caespitum	8	660	785	39	285	285
450	sp1	11.781	46.149	Tetramorium_caespitum	8	660	785	39	285	285
561	sp1	8.86	47.79	Tetramorium_caespitum	9	693	850	24	285	285
155	sp1	18.283	44.172	Tetramorium_caespitum	7	679	1047	16	286	286
156	sp1	18.283	44.172	Tetramorium_caespitum	7	679	1047	16	286	286
150	sp1	18.341	44.165	Tetramorium_caespitum	7	690	1052	15	287	287
299	sp1	15.393	48.42	Tetramorium_caespitum	7	681	753	37	288	288
442	sp1	11.913	45.929	Tetramorium_caespitum	10	679	919	28	288	288
444	sp1	11.879	45.944	Tetramorium_caespitum	10	679	919	28	288	288
555	sp1	8.9162	47.778	Tetramorium_caespitum	9	692	852	25	288	288
556	sp1	8.9162	47.7771	Tetramorium_caespitum	9	692	852	25	288	288
557	sp1	8.9161	47.7775	Tetramorium_caespitum	9	692	852	25	288	288
575	sp1	8.6731	47.9257	Tetramorium_caespitum	7	650	923	19	288	288
135	sp1	18.9483	48.9583	Tetramorium_caespitum	7	759	873	23	289	289
147	sp1	18.356	44.194	Tetramorium_caespitum	7	681	1040	16	289	289
148	sp1	18.356	44.174	Tetramorium_caespitum	7	681	1040	16	289	289
149	sp1	18.346	44.191	Tetramorium_caespitum	7	681	1040	16	289	289
340	sp1	14.356	48.1844	Tetramorium_caespitum	9	753	784	31	289	289
552	sp1	8.9321	47.7844	Tetramorium_caespitum	9	688	852	25	289	289
151	sp1	18.33	44.17	Tetramorium_caespitum	7	678	1051	16	290	290
276	sp1	15.616	44.88	Tetramorium_caespitum	9	669	1346	19	290	290
429	sp1	12.15	46.122	Tetramorium_caespitum	10	727	958	25	290	290
119	sp1	19.495	48.6133	Tetramorium_caespitum	6	734	853	29	291	291
492	sp1	11.208	46.8689	Tetramorium_caespitum	2	595	792	33	292	292
591	sp1	8.6	47.7929	Tetramorium_caespitum	7	659	958	17	292	292
261	sp1	15.8117	45.1894	Tetramorium_caespitum	11	754	1137	15	293	293
603	sp1	7.964	46.313	Tetramorium_caespitum	8	653	961	17	293	293
604	sp1	7.964	46.313	Tetramorium_caespitum	8	653	961	17	293	293
606	sp1	7.959	46.312	Tetramorium_caespitum	8	653	961	17	293	293
607	sp1	7.959	46.312	Tetramorium_caespitum	8	653	961	17	293	293
608	sp1	7.959	46.312	Tetramorium_caespitum	8	653	961	17	293	293
609	sp1	7.959	46.312	Tetramorium_caespitum	8	653	961	17	293	293
610	sp1	7.959	46.312	Tetramorium_caespitum	8	653	961	17	293	293
611	sp1	7.959	46.312	Tetramorium_caespitum	8	653	961	17	293	293
612	sp1	7.959	46.312	Tetramorium_caespitum	8	653	961	17	293	293
613	sp1	7.959	46.312	Tetramorium_caespitum	8	653	961	17	293	293
142	sp1	18.572	44.324	Tetramorium_caespitum	9	681	999	19	294	294
348	sp1	14.303	48.1819	Tetramorium_caespitum	9	750	809	29	294	294
305	sp1	15.31	48.37	Tetramorium_caespitum	7	665	768	37	295	295
306	sp1	15.31	48.37	Tetramorium_caespitum	7	665	768	37	295	295
307	sp1	15.31	48.37	Tetramorium_caespitum	7	665	768	37	295	295
343	sp1	14.3422	48.3242	Tetramorium_caespitum	9	738	815	29	295	295
425	sp1	12.173	45.985	Tetramorium_caespitum	11	684	991	25	295	295
430	sp1	12.149	46.163	Tetramorium_caespitum	10	707	956	27	295	295
300	sp1	15.349	48.337	Tetramorium_caespitum	8	669	773	37	296	296
301	sp1	15.34	48.34	Tetramorium_caespitum	8	669	773	37	296	296
302	sp1	15.34	48.34	Tetramorium_caespitum	8	669	773	37	296	296
298	sp1	15.399	48.404	Tetramorium_caespitum	7	662	782	36	297	297
426	sp1	12.168	46.14	Tetramorium_caespitum	10	708	964	27	297	297
427	sp1	12.168	46.14	Tetramorium_caespitum	10	708	964	27	297	297
428	sp1	12.168	46.14	Tetramorium_caespitum	10	708	964	27	297	297
434	sp1	12.123	46.154	Tetramorium_caespitum	10	712	963	27	297	297
465	sp1	11.569	46.644	Tetramorium_caespitum	8	686	774	41	297	297
466	sp1	11.567	46.644	Tetramorium_caespitum	8	686	774	41	297	297
467	sp1	11.565	46.642	Tetramorium_caespitum	8	686	774	41	297	297
468	sp1	11.565	46.64	Tetramorium_caespitum	8	686	774	41	297	297
538	sp1	9.182	47.676	Tetramorium_caespitum	10	674	861	28	298	298
266	sp1	15.7181	45.8031	Tetramorium_caespitum	10	752	991	23	299	299
304	sp1	15.33	48.476	Tetramorium_caespitum	7	708	797	35	299	299
277	sp1	15.5893	45.1215	Tetramorium_caespitum	10	725	1242	17	300	300
647	sp1	6.6667	46.8333	Tetramorium_caespitum	10	648	1058	13	300	300
648	sp1	6.6667	46.8333	Tetramorium_caespitum	10	648	1058	13	300	300
445	sp1	11.84	46.16	Tetramorium_caespitum	7	641	813	40	301	301
446	sp1	11.84	46.16	Tetramorium_caespitum	7	641	813	40	301	301
593	sp1	8.524	47.5542	Tetramorium_caespitum	9	688	987	16	301	301
356	sp1	14.1781	48.1953	Tetramorium_caespitum	9	749	851	28	302	302
419	sp1	12.304	46.138	Tetramorium_caespitum	10	712	990	27	302	302
414	sp1	12.366	46.15	Tetramorium_caespitum	10	708	1008	26	304	304
357	sp1	14.1386	48.1803	Tetramorium_caespitum	9	750	866	27	305	305
325	sp1	14.716	47.961	Tetramorium_caespitum	8	724	799	35	306	306
542	sp1	9.1003	47.7144	Tetramorium_caespitum	9	672	889	27	306	306
641	sp1	7.1464	47.909	Tetramorium_caespitum	7	590	1224	11	306	306
642	sp1	7.1463	47.909	Tetramorium_caespitum	7	590	1224	11	306	306
92	sp1	21.5289	48.8228	Tetramorium_caespitum	7	726	818	36	308	308
252	sp1	15.947	44.972	Tetramorium_caespitum	10	725	1273	15	310	310
344	sp1	14.32	48.87	Tetramorium_caespitum	7	676	918	24	310	310
345	sp1	14.32	48.87	Tetramorium_caespitum	7	676	918	24	310	310
501	sp1	10.87	48.37	Tetramorium_caespitum	9	687	871	30	310	310
502	sp1	10.87	48.37	Tetramorium_caespitum	9	687	871	30	310	310
423	sp1	12.267	46.107	Tetramorium_caespitum	8	689	963	30	312	312
94	sp1	21.4939	48.8469	Tetramorium_caespitum	7	724	830	37	314	314
316	sp1	15.1167	45.1	Tetramorium_caespitum	8	679	1499	22	315	315
418	sp1	12.321	46.173	Tetramorium_caespitum	9	693	994	29	316	316
420	sp1	12.3	46.288	Tetramorium_caespitum	9	703	968	30	316	316
421	sp1	12.3	46.288	Tetramorium_caespitum	9	703	968	30	316	316
448	sp1	11.823	46.195	Tetramorium_caespitum	7	641	845	42	318	318
310	sp1	15.2811	45.3093	Tetramorium_caespitum	10	719	1274	19	319	319
457	sp1	11.708	46.69	Tetramorium_caespitum	6	647	794	46	323	323
646	sp1	6.681	46.8441	Tetramorium_caespitum	9	636	1204	9	324	324
424	sp1	12.204	46.361	Tetramorium_caespitum	7	690	886	39	328	328
462	sp1	11.634	46.26	Tetramorium_caespitum	3	603	834	44	329	329
495	sp1	10.92	48.2	Tetramorium_caespitum	8	685	925	30	331	331
496	sp1	10.92	48.2	Tetramorium_caespitum	8	685	925	30	331	331
497	sp1	10.92	48.2	Tetramorium_caespitum	8	685	925	30	331	331
309	sp1	15.3	45.65	Tetramorium_caespitum	10	755	1128	22	335	335
413	sp1	12.4	46.104	Tetramorium_caespitum	8	673	1035	31	336	336
331	sp1	14.483	47.948	Tetramorium_caespitum	8	692	914	33	340	340
350	sp1	14.24	45.57	Tetramorium_caespitum	10	681	1494	21	343	343
536	sp1	9.378	47.7411	Tetramorium_caespitum	9	673	980	29	346	346
411	sp1	12.424	46.138	Tetramorium_caespitum	7	657	1067	31	348	348
415	sp1	12.356	46.171	Tetramorium_caespitum	7	671	1043	32	348	348
416	sp1	12.355	46.181	Tetramorium_caespitum	7	671	1043	32	348	348
417	sp1	12.341	46.169	Tetramorium_caespitum	7	671	1043	32	348	348
127	sp1	19.1683	48.9283	Tetramorium_caespitum	5	700	1036	25	349	349
318	sp1	14.996	48.392	Tetramorium_caespitum	6	686	949	32	349	349
597	sp1	8.38	47.4	Tetramorium_caespitum	9	677	1130	16	349	349
312	sp1	15.27	45.88	Tetramorium_caespitum	10	733	1114	25	350	350
882	sp2	8.3044	46.135	Tetramorium_immigrans	11	704	1136	25	350	350
443	sp1	11.889	46.192	Tetramorium_caespitum	5	615	921	43	355	355
438	sp1	11.951	46.67	Tetramorium_caespitum	5	637	869	46	356	356
303	sp1	15.333	45.95	Tetramorium_caespitum	10	722	1116	27	358	358
365	sp1	13.97	45.47	Tetramorium_caespitum	9	649	1636	21	358	358
880	sp2	8.5117	47.3881	Tetramorium_immigrans	10	685	1095	21	359	359
121	sp1	19.3133	48.965	Tetramorium_caespitum	4	689	1041	27	360	360
278	sp1	15.56	46.8	Tetramorium_caespitum	9	774	927	40	360	360
315	sp1	15.1167	45.7167	Tetramorium_caespitum	10	729	1213	24	360	360
440	sp1	11.939	46.207	Tetramorium_caespitum	5	631	959	41	361	361
129	sp1	18.9933	49.33	Tetramorium_caespitum	6	733	1068	24	362	362
402	sp1	13.1289	48.1906	Tetramorium_caespitum	8	714	1006	29	365	365
311	sp1	15.2703	47.9678	Tetramorium_caespitum	7	685	980	34	366	366
846	sp2	15.3989	46.9211	Tetramorium_immigrans	9	768	891	46	367	367
286	sp1	15.4447	46.8969	Tetramorium_caespitum	9	774	908	44	368	368
287	sp1	15.4439	46.8975	Tetramorium_caespitum	9	774	908	44	368	368
845	sp2	15.4439	46.8975	Tetramorium_immigrans	9	774	908	44	368	368
320	sp1	14.903	47.914	Tetramorium_caespitum	7	685	979	35	370	370
319	sp1	14.95	45.83	Tetramorium_caespitum	10	742	1219	25	371	371
322	sp1	14.822	47.873	Tetramorium_caespitum	7	686	981	35	371	371
366	sp1	13.9167	45.6667	Tetramorium_caespitum	10	676	1657	21	376	376
367	sp1	13.9167	45.6667	Tetramorium_caespitum	10	676	1657	21	376	376
403	sp1	12.9742	46.2083	Tetramorium_caespitum	12	685	1449	23	377	377
17	sp1	24.6833	47.6	Tetramorium_caespitum	4	728	977	39	379	379
308	sp1	15.31	47.917	Tetramorium_caespitum	7	687	1023	34	380	380
324	sp1	14.75	45.6499	Tetramorium_caespitum	7	666	1447	20	383	383
441	sp1	11.931	46.26	Tetramorium_caespitum	4	619	1027	39	385	385
405	sp1	12.83	46.304	Tetramorium_caespitum	9	685	1317	27	386	386
595	sp1	8.4636	47.3428	Tetramorium_caespitum	9	670	1195	20	388	388
499	sp1	10.8998	47.2058	Tetramorium_caespitum	6	649	983	38	390	390
500	sp1	10.8998	47.2058	Tetramorium_caespitum	6	649	983	38	390	390
433	sp1	12.123	46.346	Tetramorium_caespitum	5	641	1016	42	391	391
431	sp1	12.144	46.56	Tetramorium_caespitum	4	633	1010	41	392	392
432	sp1	12.144	46.56	Tetramorium_caespitum	4	633	1010	41	392	392
532	sp1	9.5167	47.25	Tetramorium_caespitum	9	689	1106	28	395	395
533	sp1	9.5167	47.25	Tetramorium_caespitum	9	689	1106	28	395	395
476	sp1	11.3756	47.2725	Tetramorium_caespitum	9	674	979	40	396	396
855	sp2	14.3667	46.833	Tetramorium_immigrans	7	746	1103	34	396	396
364	sp1	13.97	45.79	Tetramorium_caespitum	10	668	1734	21	397	397
503	sp1	10.85	47.2167	Tetramorium_caespitum	8	675	987	39	398	398
563	sp1	8.856	45.919	Tetramorium_caespitum	10	694	1347	30	399	399
498	sp1	10.9	47.21	Tetramorium_caespitum	6	631	1004	38	400	400
528	sp1	9.658	47.7302	Tetramorium_caespitum	9	682	1151	29	402	402
285	sp1	15.46	46.7	Tetramorium_caespitum	9	750	1069	37	403	403
337	sp1	14.39	46.58	Tetramorium_caespitum	8	778	1216	31	404	404
338	sp1	14.39	46.58	Tetramorium_caespitum	8	778	1216	31	404	404
330	sp1	14.51	45.78	Tetramorium_caespitum	7	686	1481	20	407	407
351	sp1	14.23	46.56	Tetramorium_caespitum	8	781	1262	29	409	409
352	sp1	14.2264	46.5575	Tetramorium_caespitum	8	781	1262	29	409	409
353	sp1	14.22	46.57	Tetramorium_caespitum	8	781	1262	29	409	409
354	sp1	14.22	46.57	Tetramorium_caespitum	8	781	1262	29	409	409
479	sp1	11.3692	47.2703	Tetramorium_caespitum	8	660	1029	40	413	413
481	sp1	11.3661	47.2711	Tetramorium_caespitum	8	660	1029	40	413	413
482	sp1	11.3608	47.2667	Tetramorium_caespitum	8	660	1029	40	413	413
483	sp1	11.3581	47.2711	Tetramorium_caespitum	8	660	1029	40	413	413
484	sp1	11.3514	47.2672	Tetramorium_caespitum	8	660	1029	40	413	413
485	sp1	11.3508	47.2736	Tetramorium_caespitum	8	660	1029	40	413	413
486	sp1	11.3408	47.2647	Tetramorium_caespitum	8	660	1029	40	413	413
487	sp1	11.3408	47.2647	Tetramorium_caespitum	8	660	1029	40	413	413
458	sp1	11.657	47.333	Tetramorium_caespitum	9	709	1047	38	415	415
461	sp1	11.65	47.3167	Tetramorium_caespitum	9	709	1047	38	415	415
328	sp1	14.58	45.9	Tetramorium_caespitum	8	703	1460	22	417	417
317	sp1	15.05	47.73	Tetramorium_caespitum	6	692	1111	35	418	418
30	sp1	23.68	48.43	Tetramorium_caespitum	6	731	1206	28	419	419
31	sp1	23.68	48.43	Tetramorium_caespitum	6	731	1206	28	419	419
32	sp1	23.68	48.43	Tetramorium_caespitum	6	731	1206	28	419	419
362	sp1	13.984	46.653	Tetramorium_caespitum	8	736	1327	29	423	423
346	sp1	14.31	46.17	Tetramorium_caespitum	9	777	1541	22	424	424
341	sp1	14.344	46.546	Tetramorium_caespitum	8	771	1294	30	425	425
342	sp1	14.344	46.546	Tetramorium_caespitum	8	771	1294	30	425	425
386	sp1	13.6701	46.6844	Tetramorium_caespitum	8	765	1341	27	425	425
562	sp1	8.856	45.986	Tetramorium_caespitum	11	708	1440	31	427	427
477	sp1	11.37	47.24	Tetramorium_caespitum	8	662	1052	41	428	428
478	sp1	11.37	47.24	Tetramorium_caespitum	8	662	1052	41	428	428
480	sp1	11.3667	47.2361	Tetramorium_caespitum	8	662	1052	41	428	428
333	sp1	14.45	46.23	Tetramorium_caespitum	9	785	1508	23	429	429
564	sp1	8.83	47.25	Tetramorium_caespitum	10	685	1226	27	432	432
565	sp1	8.83	47.25	Tetramorium_caespitum	10	685	1226	27	432	432
279	sp1	15.5	47.73	Tetramorium_caespitum	5	669	1195	32	435	435
280	sp1	15.5	47.73	Tetramorium_caespitum	5	669	1195	32	435	435
529	sp1	9.5314	46.8838	Tetramorium_caespitum	7	617	1261	27	441	441
540	sp1	9.156	46.249	Tetramorium_caespitum	9	657	1384	31	446	446
541	sp1	9.15	46.245	Tetramorium_caespitum	9	657	1384	31	446	446
384	sp1	13.728	46.564	Tetramorium_caespitum	8	769	1552	25	448	448
560	sp1	8.898	46.1562	Tetramorium_caespitum	10	696	1435	30	449	449
422	sp1	12.272	46.9	Tetramorium_caespitum	1	649	1249	32	454	454
598	sp1	8.31	46.9697	Tetramorium_caespitum	9	668	1368	22	461	461
558	sp1	8.9	46.37	Tetramorium_caespitum	6	598	1502	28	471	471
559	sp1	8.9	46.37	Tetramorium_caespitum	6	598	1502	28	471	471
518	sp1	9.983	47.7133	Tetramorium_caespitum	8	692	1449	21	472	472
459	sp1	11.656	47.334	Tetramorium_caespitum	6	634	1219	36	473	473
460	sp1	11.656	47.334	Tetramorium_caespitum	6	634	1219	36	473	473
547	sp1	8.97	46.35	Tetramorium_caespitum	9	661	1477	30	480	480
548	sp1	8.97	46.35	Tetramorium_caespitum	9	661	1477	30	480	480
400	sp1	13.165	46.79	Tetramorium_caespitum	4	653	1414	30	484	484
401	sp1	13.165	46.79	Tetramorium_caespitum	4	653	1414	30	484	484
544	sp1	8.971	46.382	Tetramorium_caespitum	9	661	1451	30	484	484
534	sp1	9.4291	46.8374	Tetramorium_caespitum	5	597	1486	24	496	496
469	sp1	11.55	47.6333	Tetramorium_caespitum	8	668	1295	36	503	503
553	sp1	8.93	46.47	Tetramorium_caespitum	8	665	1515	29	509	509
554	sp1	8.93	46.47	Tetramorium_caespitum	8	665	1515	29	509	509
589	sp1	8.6447	46.8828	Tetramorium_caespitum	7	630	1567	24	535	535
389	sp1	13.58	46.249	Tetramorium_caespitum	9	688	2344	23	554	554
