# Supplementary material for: Monitoring the influx of new species through citizen science: the first introduced ant in Denmark
Source: PeerJ. 2020 Apr 8;8:e8850. doi: 10.7717/peerj.8850 (PMC7150537; doi:10.7717/peerj.8850)
Supplement: Supplemental Information 7 [file peerj-08-8850-s007.fasta]

>RVcoll17S528_Tetramorium_hungaricum_Bulgaria
AGCTCTAAGTGGGTGGTAAACTCCATCTAAGGCTAAATACGACCACGAGACCGATAGCGAACAAGTACCGTGAGGGAAAGTTGAAAAGAACTTTGAAGAGAGAGTTCAAGAGTACGTGAAACCGTTCAGGGGTAAACCTAAGAAACCCAAAAGATCGAACGGGGAGATTCATCGTCAGCGACGCTGGCTTCGCGTCGGTGGGCGATGTCCCGCGGGGCCTCGCGGCTCGCGCGCGGACACGCTGCCGTGCGTCGATGTCCGGCGTTTCGTCGTCGTGCACTTCTCCCCTAGTAGAACGTCGCGACCCGCTGGGTGTCGGTCTACGGTCCGGGTGCGGTGACTGACGCGTCGCCGGTAAAACGGCACGCGTCAAACCCCCGGTCGCCCGGCCGGCTGCCCGGCGGTACACGCAAGGTATCAGGCCGCAGCTCTCACCA-CCTGGTGGTGACGAGTGTGCGTCGAGGCCGTCGCAAGCGCGCGCCACGGTACACGGAGGCTAACGGACCTAGTGCCGTCACCGGTCCTGGCCCGCTGTTGGTCGTACGGTTAACCTTCGACAGGCCTACGAACGTCCCACGGGGTTTACCCCACGGGGACCGATACCGGTCGGCGACGCTACTGCTTTGGGTACTCTTAG
>RVcoll17S561_Tetramorium_immigrans_USA
AGCTCTAAGTGGGTGGTAAACTCCATCTAAGGCTAAATACGACCACGAGACCGATAGCGAACAAGTACCGTGAGGGAAAGTTGAAAAGAACTTTGAAGAGAGAGTTCAAGAGTACGTGAAACCGTTCAGGGGTAAACCTAAGAAACCCAAAAGATCGAACGGGGAGATTCATCGTCAGCGACGCTGGCTTCGCGTCGGTGGGCGATGTCCCGCGGGGCCTCGCGGCTCGCGCGCGGACACGCTGCCGTGCGTCGATGTCCGGCGTTTCGTCGTCGTGCACTTCTCCCCTAGTAGAACGTCGCGACCCGCTGGGTGTCGGTCTACGGTCCGGGTGCGGTGACTGACGCGTCGCCGGTAAAACGGCACGCGTCAAACCCCCGGTCGCCCGGCCGGCTGCCCGGCGGTACACGCAAGGTATCAGGCCGCAGCTCTCACCACCCTGGTGGTGACGAGTGTGCGTCGAGGCCGTCGCAAGCGCGCGCCACGGTACACGGAGGCTAACGGACCTAGTGCCGTCACCGGTCCTGGCCCGCTGTTGGTCGTACGGTTAACCTTCGACAGGCCTACGAACGTCCCACGGGGTTTACCCCACGGGGACCGATACCGGTCGGCGACGCTACTGCTTTGGGTACTCTTAG
>RVcoll13T094_Tetramorium_indocile_Russia
AGCTCTAAGTGGGTGGTAAACTCCATCTAAGGCTAAATACGACCACGAGACCGATAGCGAACAAGTACCGTGAGGGAAAGTTGAAAAGAACTTTGAAGAGAGAGTTCAAGAGTACGTGAAACCGTTCAGGGGTAAACCTAAGAAACCCAAAAGATCGAACGGGGAGATTCATCGTCAGCGACGCTGGCTTCGCGTCGGTGGGCGATGTCCCGCGGGGCCTCGCGGCTCGCGCGCGGACACGCTGCCGTGCGTCGATGTCCGGCGTTTCGTCGTCGTGCACTTCTCCCCTAGTAGAACGTCGCGACCCGCTGGGTGTCGGTCTACGGTCCGGGTGCGGTGACTGACGCGTCGCCGGTAAAACGGCACGCGTCAAACCCCCGGTCGCCCGGCCGGCTGCCCGGCGGTACACGCAAGGTATCAGGCCGCAGCTCTCACCA-CCTGGTGGTGACGAGTGTGCGTCGAGGCCGTCGCAAGCGCGCGCCACGGTACACGGAGGCTAACGGACCTAGTGCCGTCACCGGTCCTGGCCCGCTGTTGGTCGTACGGTTAACCTTCGACAGGCCTACGAACGTCCCACGGGGTTTACCCCACGGGGACCGATACCGGTCGGCGACGCTACTGCTTTGGGTACTCTTAG
>RVcoll17S379_Tetramorium_staerckei_Bulgaria
AGCTCTAAGTGGGTGGTAAACTCCATCTAAGGCTAAATACGACCACGAGACCGATAGCGAACAAGTACCGTGAGGGAAAGTTGAAAAGAACTTTGAAGAGAGAGTTCAAGAGTACGTGAAACCGTTCAGGGGTAAACCTAAGAAACCCAAAAGATCGAACGGGGAGATTCATCGTCAGCGACGCTGGCTTCGCGTCGGTGGGCGATGTCCCGCGGGGCCTCGCGGCTCGCGCGCGGACACGCTGCCGTGCGTCGATGTCCGGCGTTTCGTCGTCGTGCACTTCTCCCCTAGTAGAACGTCGCGACCCGCTGGGTGTCGGTCTACGGTCCGGGTGCGGTGACTGACGCGTCGCCGGTAAAACGGCACGCGTCAAACCCCCGGTCGCCCGGCCGGCTGCCCGGCGGTACACGCAAGGTATCAGGCCGCAGCTCTCACCA-CCTGGTGGTGACGAGTGTGCGTCGAGGCCGTCGCAAGCGCGCGCCACGGTACACGGAGGCTAACGGACCTAGTGCCGTCACCGGTCCTGGCCCGCTGTTGGTCGTACGGTTAACCTTCGACAGGCCTACGAACGTCCCACGGGGTTTACCCCACGGGGACCGATACCGGTCGGCGACGCTACTGCTTTGGGTACTCTTAG
>RVcoll17S304_Tetramorium_immigrans_Bulgaria
AGCTCTAAGTGGGTGGTAAACTCCATCTAAGGCTAAATACGACCACGAGACCGATAGCGAACAAGTACCGTGAGGGAAAGTTGAAAAGAACTTTGAAGAGAGAGTTCAAGAGTACGTGAAACCGTTCAGGGGTAAACCTAAGAAACCCAAAAGATCGAACGGGGAGATTCATCGTCAGCGACGCTGGCTTCGCGTCGGTGGGCGATGTCCCGCGGGGCCTCGCGGCTCGCGCGCGGACACGCTGCCGTGCGTCGATGTCCGGCGTTTCGTCGTCGTGCACTTCTCCCCTAGTAGAACGTCGCGACCCGCTGGGTGTCGGTCTACGGTCCGGGTGCGGTGACTGACGCGTCGCCGGTAAAACGGCACGCGTCAAACCCCCGGTCGCCCGGCCGGCTGCCCGGCGGTACACGCAAGGTATCAGGCCGCAGCTCTCACCACCCTGGTGGTGACGAGTGTGCGTCGAGGCCGTCGCAAGCGCGCGCCACGGTACACGGAGGCTAACGGACCTAGTGCCGTCACCGGTCCTGGCCCGCTGTTGGTCGTACGGTTAACCTTCGACAGGCCTACGAACGTCCCACGGGGTTTACCCCACGGGGACCGATACCGGTCGGCGACGCTACTGCTTTGGGTACTCTTAG
>RVcoll17S552_Tetramorium_caespitum_Bulgaria
AGCTCTAAGTGGGTGGTAAACTCCATCTAAGGCTAAATACGACCACGAGACCGATAGCGAACAAGTACCGTGAGGGAAAGTTGAAAAGAACTTTGAAGAGAGAGTTCAAGAGTACGTGAAACCGTTCAGGGGTAAACCTAAGAAACCCAAAAGATCGAACGGGGAGATTCATCGTCAGCGACGCTGGCTTCGCGTCGGTGGGCGATGTCCCGCGGGGCCTCGCGGCTCGCGCGCGGGCACGCTGCCGTGCGTCGATGTCCGGCGTTTCGTCGTCGTGCACTTCTCCCCTAGTAGAACGTCGCGACCCGCTGGGTGTCGGTCTACGGTCCGGGTGCGGTGACTGACGCGTCGCCGGTAAAACGGCACGCGTCAAACCCCCGGTCGCCCGGCCGGCTGCCCGGCGGTACACGCAAGGTATCAGGCCGCAGCTCTCACCA-CCTGGTGGTGACGAGTGTGCGTCGAGGCCGTCGCAAGCGCGCGCCACGGTACACGGAGGCTAACGGACCTAGTGCCGTCACCGGTCCTGGCCCGCTGTTGGTCGTACGGTTAACCTTCGACAGGCCTACGAACGTCCCACGGGGTTTACCCCACGGGGACCGATACCGGTCGGCGACGCTACTGCTTTGGGTACTCTTAG
>BH
AGCTCTAAGTGGGTGGTAAACTCCATCT-AGGCTAAATACGACCACGAGACCGATAGCGAACAAGTACCGTGAGGGAAAGTTGAAAAGAACTTTGAAGAGAGAGTTCAAGAGTACGTGAAACCGTTCAGGGGTAAACCTAAGAAACCCAAAAGATCGAACGGGGAGATTCATCGTCAGCGACGCTGGCTTCGCGTCGGTGGGCGATGTCCCGCGGGGCCTCGCGGCTCGCGCGCGGACACGCTGCCGTGCGTCGATGTCCGGCGTTTCGTCGTCGTGCACTTCTCCCCTAGTAGAACGTCGCGACCCGCTGGGTGTCGGTCTACGGTCCGGGTGCGGTGACTGACGCGTCGCCGGTAAAACGGCACGCGTCAAACCCCCGGTCGCCCGGCCGGCTGCCCGGCGGTACACGCAAGGTATCAGGCCGCAGCTCTCACCACCCTGGTGGTGACGAGTGTGCGTCGAGGCCGTCGCAAGCGCGCGCCACGGTACACGGAGGCTAACGGACCTAGTGCCGTCACCGGTCCTGGCCCGCTGTTGGTCGTACGGTTAACCTTCGACAGGCCTACG-AACGTCCCACGGGGTTTACCCCACGGGGACCGATACCGGTCGG-CG-ACG-CTACTGCTTTGGGTACTCTTAG
